# Supplementary material for: Fine mapping and transcriptomics reveal OSG function in regulation of grain size and pollen fertility in rice (Oryza sativa)
Source: PLoS One. 2026 Jan 8;21(1):e0338401. doi: 10.1371/journal.pone.0338401 (PMC12782402; doi:10.1371/journal.pone.0338401)
Supplement: S1 Table — (XLSX) [file pone.0338401.s008.xlsx]

## Sheet: primer design
Table S1 Primer design in this study.
Number	Name	Sequence ( 5'→3')	Objective
1	M1-F	CATCGAACCACGGGCTGGAC	InDel molecular marker identification for F2 population from HJX74×osg
2	M1-R	ATGCGGCGGAGCGAGTAGAG
3	M2-F	ACGTTGGTAGAGGGATTC
4	M2-R	GTCTTTGCACCTGTTTCT
5	M3-F	CCCTAACTCTTTCGTGTA
6	M3-R	ATCTGTGATTCCTGCTGT
7	M4-F	GCTATTGTAGAATGGCTTAT
8	M4-R	GTGAGTGGGACTGAGGG
9	M5-F	AAGATAGGTGGGTTGGG
10	M5-R	GAATTCCAGATTTATTTTCC
11	M6-F	AGGGAACAAGACAAACC
12	M6-R	GGAGTAGAAGGCAACAA
13	M7-F	ATTCCATCCATCGGTCTC
14	M7-R	GCTAGGTGGCACTGTGGT
15	M8-F	AATACATGGGCAAATGCT
16	M8-R	TCTTGTGGTTATCAGGGT
17	M9-F	ATCTTCCTTTGGGCTTTG
18	M9-R	GGCTTTATGTCCGTGGTC
19	M10-F	TTCACCCTAACTAAACCG
20	M10-R	CTTGATGGCTGACACTCT
21	M11-F	AGGTTGCGAAGAGTGTTG
22	M11-R	ACTGTCAGTGGGTCGTTT
23	M12-F	TCTTCCTCCTCCATCAT
24	M12-R	GAGCCATCTGGTTATCT
25	M13-F	AGGAGAAGGCGTAAGTGC	InDel molecular marker identification for F2 population from 9311×osg
26	M13-R	GAGCAGAAATCCTGGATACTT
27	M14-F	AGAGTGAAGGACGTGAGC
28	M14-R	CATATTGACTGGAGGGAG
29	M15-F	CCAACACCCACCACCAA
30	M15-R	TTCTTCGGCTCTACCAA
31	M16-F	CCTCGTCCTCCTAAGCC
32	M16-R	CAGGTCCGCACCATTTT
33	M17-F	CGTAAGACTCGCACCAC
34	M17-R	ACGGATCAGAAGCCATG
35	M18-F	TTTTATACCCTATCACATCG
36	M18-R	GTTTACTCTAGCACCACAT
37	M19-F	CTGACTCGGGTTTGTTAAGT
38	M19-R	TTGACTTTTCTTTTCTTTCCTGG
39	F1	GCAGCAGCAGCAGCAGACTG	Primers used for the SRS3 gene PCR amplification
40	R1	ATCAATTCCACGCGAACCTC
41	F2	GGGTTACCTTTTGGCTGC
42	R2	GTATACATTGTCTGTTATCTCA
43	F3	GTACACCTCAAATGCTACAT
44	R3	AGGCATTAAATAGTTAAATAAATT
45	F4	TTCATCATCTTTGACAGTTTA
46	R4	AAGAATTGCAGGACTACTC
47	F5	ATTTTATTAGCTATGCATGATTAT
48	R5	ACCTAAAAAAACTGCCACCC
49	F6	ACCATCGTTTTTATTTGTGT
50	R6	AGGGAAATTAGTAGACAGTAAAAG
51	F7	GTTGTTTGAGCTCTTAA
52	R7	ACACTTCAAAACAAAAT
53	F8	TTGAGAATTGTACTTCTGAATTGC
54	R8	CTGTTAGTTGGTCAGTAATT
55	F9	GTGAACACACATTAAATACC
56	R9	TTTGATGTATAACTCCATTC
57	F10	CAGTTGCAACAGCAACAACG
58	R10	AAGGGATGCCATATTTCA
59	F11	ATTCTTTGGTTTGATCTG
60	R11	GCAATATCTCTATGTTGA
61	F12	TGCATGGCTTGGCCTCTTT
62	R12	AACTAGATGGGTCCAATTT
63	F13	AAGAAAAATTCAAATTCGATA
64	R13	GAACTTGCATCATAAGAAAAGA
65	F14	TTGGCGTAGCGGATTTTGGTG
66	R14	AACTAGCATCTTACGTTTCTCA
67	F15	GTCTTCTATGCTTCACTCC
68	R15	ATACCAACAAAAGAAGA
69	F16	TTTTACTATGCCTTTTCCAA
70	R16	TGCATCAGTACATGTGAGCACA
71	F17	TTCCATTGCATATGTCCGCA
72	R17	TATAAGGCAGAAATAGGGGCGTT
73	F18	AACAAAGAAAACTAATACAAATGA
74	R18	GACTATGAGATGGTAAAT
75	SRS3-BT F	CAGGATTCCTGTCAGGTTCCA	Primers used for mutant identification
76	SRS3-BT R	CCCACTGGGCCAACTATACC
77	SLRL1-qFP	ATACCTTCCCGTTCCAGTGG	Primers used for qRT-PCR (quantitative real time PCR)
78	SLRL1-qRP	AGAGCAGCGGCGTCCACAT
79	OsPIL16-qFP	TCTTCATCAAGAATCTCATGC
80	OsPIL16-qRP	TCGTCGTCGTCGTCCACGACA
81	OsJAZ10-qFP	ATGGAGGGGAAGAGCAGGA
82	OsJAZ10-qRP	AGGCATCAGGCTCAGCGTC
83	OsJAZ11-qFP	AACGGGAGCAGGTTCGCGGT
84	OsJAZ11-qRP	AGCTCCATGGTCTTCCTCAC
85	OsUgp1-qFP	AGATCGAGTGGAGTAAGAT
86	OsUgp1-qRP	AGGCCTCCATTGAGCTTGAG
87	OsUgp2-qFP	AATGGGCAAAGATCCACACG
88	OsUgp2-qRP	GATTTTGGTCCGGTGCATCC
