# Supplementary material for: Fine mapping and transcriptomics reveal OSG function in regulation of grain size and pollen fertility in rice (Oryza sativa)
Source: PLoS One. 2026 Jan 8;21(1):e0338401. doi: 10.1371/journal.pone.0338401 (PMC12782402; doi:10.1371/journal.pone.0338401)
Supplement: S2 Table — (XLSX) [file pone.0338401.s009.xlsx]

## Sheet: Sheet1
Table S2 Screening of candidate genes in the localization region.
Number	Gene	Gene annotation	Cloned or not	Mutant phenotype	References
1	LOC_Os05g06240	LRR receptor kinase, putative, expressed	No	\	\
2	LOC_Os05g06260	Spc97 / Spc98 family protein, putative, expressed	No	\	\
3	LOC_Os05g06270	zinc finger, C3HC4 type domain containing protein, expressed	Yes	Silencing APIP6 significantly reduced flg22-induced reactive oxygen species accumulation and inhibited the expression of defense-related genes.	Xu et al. 2024; Zheng et al. 2023; Ning et al. 2015; Park et al. 2012
4	LOC_Os05g06280	ATKINESIN-13A/KINESIN-13A, putative, expressed	Yes	The seeds of the SRS3 mutant appear as small round grains, and the panicles and internodes are also shortened. The grain length of SAR1 mutants and other organs such as internodes, leaves, and roots were shortened.	Chen et al. 2022; Zhang et al. 2022; Deng et al. 2015; Wu et al. 2014;Kitagawa et al. 2010.
5	LOC_Os05g06300	3-hydroxyacyl-CoA dehydrogenase, putative, expressed	No		\
6	LOC_Os05g06310	60S ribosomal protein L18-3, putative, expressed	No	\	\
7	LOC_Os05g06320	ethylene receptor, putative, expressed	Yes	Enhanced ethylene sensitivity and early flowering.	Zhao .et al. 2020; Wuriyanghan et al. 2009; Y. Mukjang et al. 2006; Yau C. P. et al, 2004.
8	LOC_Os05g06330	nifU, putative, expressed	No	\	\
9	LOC_Os05g06340	GATA zinc finger domain containing protein, expressed	No	\	\
10	LOC_Os05g06350	importin subunit alpha, putative, expressed	No	\	Jiang et al. 2001.
11	LOC_Os05g06360	heparan-alpha-glucosaminide N-acetyltransferase, putative, expressed	No	\	\
12	LOC_Os05g06370	retrotransposon protein, putative, unclassified, expressed	No	\	\
13	LOC_Os05g06380	transferase family protein, putative, expressed	No	\	\
14	LOC_Os05g06430	OsPDIL2-1 protein disulfide isomerase PDIL2-1, expressed	No	\	\
15	LOC_Os05g06440	dnaJ homolog subfamily B member 11 precursor, putative, expressed	No	\	\
16	LOC_Os05g06450	tubulin/FtsZ domain containing protein, putative, expressed	No	\	\
17	LOC_Os05g06460	dihydrolipoyl dehydrogenase, putative, expressed	No	\	\
18	LOC_Os05g06470	suppressor of Mek, putative, expressed	No	\	\
19	LOC_Os05g06480	inorganic H+ pyrophosphatase, putative, expressed	Yes	Chalk5 encodes a vacuolar membrane proton transport pyrophosphatase, which has inorganic pyrophosphate hydrolysis activity and proton transport activity, which affects the formation of chalky rice grains and rice milling rate.	Li et al. 2014.
20	LOC_Os05g06490	RNA polymerase Rpb7, N-terminal domain containing protein, expressed	No	\	\
21	LOC_Os05g06500	universal stress protein domain containing protein, putative, expressed	No	\	\
22	LOC_Os05g06510	4Fe-4S binding domain containing protein, expressed	No	\	\
23	LOC_Os05g06520	helix-loop-helix DNA-binding domain containing protein, expressed	No	\	\
24	LOC_Os05g06660	OsSCP26 - Putative Serine Carboxypeptidase homologue, expressed	Yes	GS5 high-expression mutants have larger grains.	Xu et al. 2015; Li et al. 2011; Xing et al. 2002; Li et al. 2000;Tan et al. 2000; Yu et al. 1997.
25	LOC_Os05g06670	gibberellin 2-oxidase, putative, expressed	No	\	Lo et al. 2008.
26	LOC_Os05g06690	HECT-domain domain containing protein, expressed	No	\	\
27	LOC_Os05g06710	GDSL-like lipase/acylhydrolase, putative, expressed	No	\	\
28	LOC_Os05g06720	GDSL-like lipase/acylhydrolase, putative, expressed	Yes	The mechanical strength of darx1 decreases, manifesting as internodes that break easily and drooping leaves, with a slight decrease in plant height.	Zhang et al. 2019.
29	LOC_Os05g06750	dihydrolipoyl dehydrogenase, mitochondrial precursor, putative, expressed	No	\	\
30	LOC_Os05g06760	macrophage erythroblast attacher, putative, expressed	No	\	\
31	LOC_Os05g06770	40S ribosomal protein S27a, putative, expressed	No	\	\
32	LOC_Os05g06780	LTPL104 - Protease inhibitor/seed storage/LTP family protein precursor, expressed	No	\	\
33	LOC_Os05g06840	POLE2A - Putative DNA polymerase epsilon complex subunit, expressed	No	\	\
References
Xu X., Shi X., You X., Hao Z., Wang R., Wang M., He F., Peng S., Tao H., Liu Z., Wang J., Zhang C., Feng Q., Wu W., Wang G. L. & Ning Y. (2024). A pair of E3 ubiquitin ligases control immunity and flowering by targeting different ELF3 proteins in rice. Developmental cell, 59(20), 2731–2744.e4. Zheng Y., Zhang X., Liu Y. et al. (2023). Crystal structure of rice APIP6 reveals a new dimerization mod…
