# Supplementary material for: Fine mapping and transcriptomics reveal OSG function in regulation of grain size and pollen fertility in rice (Oryza sativa)
Source: PLoS One. 2026 Jan 8;21(1):e0338401. doi: 10.1371/journal.pone.0338401 (PMC12782402; doi:10.1371/journal.pone.0338401)
Supplement: S3 Table — (XLSX) [file pone.0338401.s010.xlsx]

## Sheet: DOWN
Table S3. Differentially Expressed Genes in this study.
ID	log2FoldChange	lfcSE	pvalue	padj	osg-1	osg-2	osg-3	WT-1	WT-2	WT-3	degType	GO	KEGG	Nr
LOC_Os01g01115	-1.49582	0.641598	0.0197324	0.119118	0.28	0.24	0.23	0.58	0.53	1.07	Down	GO:0003676,nucleic acid binding; GO:0003723,RNA binding; GO:0003824,catalytic activity; GO:0004518,nuclease activity; GO:0004519,endonuclease activity; GO:0005488,binding; GO:0005622,intracellular anatomical structure; GO:0005623,obsolete cell; GO:0006139,nucleobase-containing compound metabolic process; GO:0006725,cellular aromatic compound metabolic process; GO:0006807,nitrogen compound metabol…	--	XP_025883118.1 putative pentatricopeptide repeat-containing protein At2g01510 [Oryza sativa Japonica Group]
LOC_Os01g01450	-1.98026	0.799277	0.0132283	0.0953714	7.1	30.88	6.29	85.94	58.43	38.97	Down	GO:0005488,binding; GO:0005622,intracellular anatomical structure; GO:0005623,obsolete cell; GO:0005634,nucleus; GO:0005737,cytoplasm; GO:0006950,response to stress; GO:0006952,defense response; GO:0009605,response to external stimulus; GO:0009607,response to biotic stimulus; GO:0009617,response to bacterium; GO:0009987,cellular process; GO:0010118,stomatal movement; GO:0030246,carbohydrate bindi…	--	KAF2947908.1 hypothetical protein DAI22_01g003600 [Oryza sativa Japonica Group]
LOC_Os01g02360	-1.19496	0.4613	0.00958598	0.0785381	0.63	0.69	1.31	1.55	1.85	2.83	Down	--	IRAK4; interleukin-1 receptor-associated kinase 4 [EC:2.7.11.1]; K04733; IRAK4; interleukin-1 receptor-associated kinase 4 [EC:2.7.11.1]; K04733; IRAK4; interleukin-1 receptor-associated kinase 4 [EC:2.7.11.1]; K04733; IRAK4; interleukin-1 receptor-associated kinase 4 [EC:2.7.11.1]; K04733; IRAK4; interleukin-1 receptor-associated kinase 4 [EC:2.7.11.1]; K04733; IRAK4; interleukin-1 receptor-asso…	XP_015621240.1 rust resistance kinase Lr10 [Oryza sativa Japonica Group]
LOC_Os01g03670	-2.23423	1.11705	0.0454886	0.188425	0.06	0.17	0.45	2.7	0.49	0.17	Down	GO:0005622,intracellular anatomical structure; GO:0005623,obsolete cell; GO:0005737,cytoplasm; GO:0005829,cytosol; GO:0006725,cellular aromatic compound metabolic process; GO:0007275,multicellular organism development; GO:0008152,metabolic process; GO:0009058,biosynthetic process; GO:0009555,pollen development; GO:0009653,anatomical structure morphogenesis; GO:0009987,cellular process; GO:0010208…	--	XP_025878287.1 tetraketide alpha-pyrone reductase 2 [Oryza sativa Japonica Group]
LOC_Os01g05600	-1.06395	0.509673	0.0368414	0.168263	0.35	0.32	0.49	0.66	0.87	0.97	Down	--	--	XP_015644949.1 putative disease resistance protein RGA1 [Oryza sativa Japonica Group]
LOC_Os01g07110	-1.11083	0.362157	0.00216031	0.0303234	2.01	2.08	1.31	2.71	3.42	5.91	Down	GO:0000003,reproduction; GO:0000226,microtubule cytoskeleton organization; GO:0000228,nuclear chromosome; GO:0000278,mitotic cell cycle; GO:0000280,nuclear division; GO:0000281,mitotic cytokinesis; GO:0000722,telomere maintenance via recombination; GO:0000723,telomere maintenance; GO:0000724,double-strand break repair via homologous recombination; GO:0000725,recombinational repair; GO:0000781,chr…	COL1A; collagen type I alpha; K06236; COL1A; collagen type I alpha; K06236; COL1A; collagen type I alpha; K06236; COL1A; collagen type I alpha; K06236; COL1A; collagen type I alpha; K06236; COL1A; collagen type I alpha; K06236; BRCA2, FANCD1; breast cancer 2 susceptibility protein; K08775; BRCA2, FANCD1; breast cancer 2 susceptibility protein; K08775;	XP_015622733.1 protein BREAST CANCER SUSCEPTIBILITY 2 homolog B isoform X1 [Oryza sativa Japonica Group]
LOC_Os01g08350	-3.81395	1.41554	0.00705287	0.0649033	0.2	0	0.6	10.61	0.39	0.78	Down	--	ATPeF1A, ATP5A1, ATP1; F-type H+-transporting ATPase subunit alpha; K02132; ATPeF1A, ATP5A1, ATP1; F-type H+-transporting ATPase subunit alpha; K02132;	EEE53982.1 hypothetical protein OsJ_00606 [Oryza sativa Japonica Group]
LOC_Os01g08370	-1.04881	0.485102	0.0306156	0.152192	1.57	1.56	2	2.48	2.11	6.36	Down	--	--	KAB8080211.1 hypothetical protein EE612_000601, partial [Oryza sativa]
LOC_Os01g12400	-1.0058	0.432707	0.0201023	0.12031	1.26	1.15	1.48	1.51	2.33	4.2	Down	GO:0003824,catalytic activity; GO:0004672,protein kinase activity; GO:0004674,protein serine/threonine kinase activity; GO:0005488,binding; GO:0005515,protein binding; GO:0005516,calmodulin binding; GO:0005623,obsolete cell; GO:0005886,plasma membrane; GO:0006468,protein phosphorylation; GO:0006793,phosphorus metabolic process; GO:0006796,phosphate-containing compound metabolic process; GO:000680…	--	BAF04361.1 Os01g0223700 [Oryza sativa Japonica Group]
LOC_Os01g15840	-1.06361	0.470204	0.0236967	0.131937	0.51	0.34	0.52	0.75	0.79	1.41	Down	GO:0003676,nucleic acid binding; GO:0003723,RNA binding; GO:0003824,catalytic activity; GO:0004518,nuclease activity; GO:0004519,endonuclease activity; GO:0005488,binding; GO:0005622,intracellular anatomical structure; GO:0005623,obsolete cell; GO:0006139,nucleobase-containing compound metabolic process; GO:0006725,cellular aromatic compound metabolic process; GO:0006807,nitrogen compound metabol…	--	BAD81247.1 fertility restorer -like [Oryza sativa Japonica Group]
LOC_Os01g16130	-1.0408	0.500411	0.0375347	0.169751	1.74	1.21	1.55	1.66	2.19	5.68	Down	--	--	BAF04591.1 Os01g0266300, partial [Oryza sativa Japonica Group]
LOC_Os01g20880	-1.17675	0.42303	0.0054072	0.0546176	0.56	0.63	0.52	1.4	1.03	1.57	Down	--	IRAK4; interleukin-1 receptor-associated kinase 4 [EC:2.7.11.1]; K04733; IRAK4; interleukin-1 receptor-associated kinase 4 [EC:2.7.11.1]; K04733; IRAK4; interleukin-1 receptor-associated kinase 4 [EC:2.7.11.1]; K04733; IRAK4; interleukin-1 receptor-associated kinase 4 [EC:2.7.11.1]; K04733; IRAK4; interleukin-1 receptor-associated kinase 4 [EC:2.7.11.1]; K04733; IRAK4; interleukin-1 receptor-asso…	EAZ11613.1 hypothetical protein OsJ_01477 [Oryza sativa Japonica Group]
LOC_Os01g32710	-1.00372	0.467617	0.0318357	0.1557	1.65	2.77	1.67	3.75	3.97	4.9	Down	--	--	EEE54669.1 hypothetical protein OsJ_01967 [Oryza sativa Japonica Group]
LOC_Os01g34890	-1.0783	0.330539	0.00110531	0.0199844	1.81	2.34	1.79	3.55	3.34	6.08	Down	GO:0003824,catalytic activity; GO:0003843,1,3-beta-D-glucan synthase activity; GO:0006810,transport; GO:0008194,UDP-glycosyltransferase activity; GO:0010232,vascular transport; GO:0010233,phloem transport; GO:0016740,transferase activity; GO:0016757,glycosyltransferase activity; GO:0016758,hexosyltransferase activity; GO:0032501,multicellular organismal process; GO:0033036,macromolecule localizat…	E2.4.1.34; 1,3-beta-glucan synthase [EC:2.4.1.34]; K00706; E2.4.1.34; 1,3-beta-glucan synthase [EC:2.4.1.34]; K00706;	EEC70817.1 hypothetical protein OsI_02281 [Oryza sativa Indica Group]
LOC_Os01g46570	-1.00312	0.355735	0.00480446	0.0504249	41.56	59.45	29.09	103.78	117.31	49.95	Down	GO:0003824,catalytic activity; GO:0003883,CTP synthase activity; GO:0006139,nucleobase-containing compound metabolic process; GO:0006206,pyrimidine nucleobase metabolic process; GO:0006213,pyrimidine nucleoside metabolic process; GO:0006220,pyrimidine nucleotide metabolic process; GO:0006221,pyrimidine nucleotide biosynthetic process; GO:0006241,CTP biosynthetic process; GO:0006629,lipid metaboli…	pyrG, CTPS; CTP synthase [EC:6.3.4.2]; K01937;	KAF2951471.1 hypothetical protein DAI22_01g264700 [Oryza sativa Japonica Group]
LOC_Os01g47840	-1.29147	0.510786	0.0114584	0.0877798	1.03	1.17	1.13	1.74	1.54	5.14	Down	GO:0016020,membrane;	IRAK4; interleukin-1 receptor-associated kinase 4 [EC:2.7.11.1]; K04733; IRAK4; interleukin-1 receptor-associated kinase 4 [EC:2.7.11.1]; K04733; IRAK4; interleukin-1 receptor-associated kinase 4 [EC:2.7.11.1]; K04733; IRAK4; interleukin-1 receptor-associated kinase 4 [EC:2.7.11.1]; K04733; IRAK4; interleukin-1 receptor-associated kinase 4 [EC:2.7.11.1]; K04733; IRAK4; interleukin-1 receptor-asso…	XP_015621383.1 putative receptor protein kinase ZmPK1 [Oryza sativa Japonica Group]
LOC_Os01g51632	-1.09093	0.390431	0.00520345	0.0532995	1.52	1.54	0.99	2.59	2.56	3.75	Down	--	--	KAF2951968.1 hypothetical protein DAI22_01g301100 [Oryza sativa Japonica Group]
LOC_Os01g51634	-1.34512	0.609835	0.0274044	0.143353	0.69	0.3	0.33	0.84	1	1.62	Down	--	--	XP_015616276.1 myosin-17 isoform X2 [Oryza sativa Japonica Group]
LOC_Os01g52560	-1.07455	0.412097	0.00911988	0.0762532	0.88	0.82	0.78	1.15	1.55	2.67	Down	GO:0000041,transition metal ion transport; GO:0001101,response to acid chemical; GO:0002376,immune system process; GO:0003824,catalytic activity; GO:0005215,transporter activity; GO:0005622,intracellular anatomical structure; GO:0005623,obsolete cell; GO:0005737,cytoplasm; GO:0005739,mitochondrion; GO:0005773,vacuole; GO:0005774,vacuolar membrane; GO:0005886,plasma membrane; GO:0006082,organic ac…	--	EAY75671.1 hypothetical protein OsI_03578 [Oryza sativa Indica Group]
LOC_Os01g57270	-1.3853	0.616277	0.0245857	0.134864	0.18	0.12	0.1	0.3	0.39	0.39	Down	--	VPS28; ESCRT-I complex subunit VPS28; K12184;	KAF2952619.1 hypothetical protein DAI22_01g348700 [Oryza sativa Japonica Group]
LOC_Os01g57960	-3.3335	1.23042	0.0067438	0.0634751	3.25	5.86	6.33	134.21	3.47	25.28	Down	--	--	CAH66499.1 H0321H01.8 [Oryza sativa]
LOC_Os01g58010	-2.46648	0.885238	0.00533243	0.0542583	1.04	0.33	0.84	9.98	0.92	1.85	Down	GO:0005622,intracellular anatomical structure; GO:0005623,obsolete cell; GO:0005737,cytoplasm; GO:0005739,mitochondrion; GO:0005740,mitochondrial envelope; GO:0005743,mitochondrial inner membrane; GO:0016020,membrane; GO:0019866,organelle inner membrane; GO:0031090,organelle membrane; GO:0031966,mitochondrial membrane; GO:0031967,organelle envelope; GO:0031975,envelope; GO:0043226,organelle; GO:0…	ATPeF0A, MTATP6, ATP6; F-type H+-transporting ATPase subunit a; K02126; ATPeF0A, MTATP6, ATP6; F-type H+-transporting ATPase subunit a; K02126;	YP_003433845.1 ATP synthase F0 subunit 6 [Oryza rufipogon]
LOC_Os01g58048	-5.19036	1.96312	0.00819478	1	0	0	0	1.24	0.07	0.29	Down	--	--	BAD81981.1 Mitochondrion ORF162 [Oryza sativa Japonica Group]
LOC_Os01g59450	-1.03401	0.372437	0.00549763	0.0552549	1.18	1.4	0.96	2.93	2.26	2.33	Down	--	--	EEE55553.1 hypothetical protein OsJ_03816 [Oryza sativa Japonica Group]
LOC_Os01g60340	-1.24741	0.434163	0.00406408	0.0456311	1.33	1.39	0.85	3.91	2.57	2.32	Down	GO:0002790,peptide secretion; GO:0005622,intracellular anatomical structure; GO:0005623,obsolete cell; GO:0005737,cytoplasm; GO:0005768,endosome; GO:0005783,endoplasmic reticulum; GO:0005789,endoplasmic reticulum membrane; GO:0005794,Golgi apparatus; GO:0006810,transport; GO:0008104,protein localization; GO:0009306,protein secretion; GO:0009987,cellular process; GO:0010008,endosome membrane; GO:0…	--	XP_015623530.1 synaptotagmin-2 [Oryza sativa Japonica Group]
LOC_Os01g63400	-1.40826	0.495763	0.00450308	0.048479	1.06	1.28	0.63	1.69	1.7	4.77	Down	GO:0003676,nucleic acid binding; GO:0003723,RNA binding; GO:0003824,catalytic activity; GO:0004518,nuclease activity; GO:0004519,endonuclease activity; GO:0005488,binding; GO:0005622,intracellular anatomical structure; GO:0005623,obsolete cell; GO:0006139,nucleobase-containing compound metabolic process; GO:0006725,cellular aromatic compound metabolic process; GO:0006807,nitrogen compound metabol…	--	XP_015616080.1 pentatricopeptide repeat-containing protein At3g09060 isoform X1 [Oryza sativa Japonica Group]
LOC_Os01g65550	-1.08478	0.238186	5.25452e-06	0.000463901	21.85	29.37	28.21	47.4	57.13	69.87	Down	GO:0000075,cell cycle checkpoint signaling; GO:0000077,DNA damage checkpoint signaling; GO:0000278,mitotic cell cycle; GO:0003676,nucleic acid binding; GO:0003723,RNA binding; GO:0003729,mRNA binding; GO:0003730,mRNA 3'-UTR binding; GO:0005488,binding; GO:0005622,intracellular anatomical structure; GO:0005623,obsolete cell; GO:0005634,nucleus; GO:0005737,cytoplasm; GO:0005829,cytosol; GO:0006950,…	--	XP_015621219.1 RNA-binding protein 24-B isoform X1 [Oryza sativa Japonica Group]
LOC_Os01g66700	-1.86672	0.894031	0.0367993	0.168263	14.07	5.91	14.1	94.93	21.15	12.87	Down	GO:0003824,catalytic activity; GO:0004553,hydrolase activity, hydrolyzing O-glycosyl compounds; GO:0004563,beta-N-acetylhexosaminidase activity; GO:0005618,cell wall; GO:0005623,obsolete cell; GO:0005886,plasma membrane; GO:0009505,plant-type cell wall; GO:0015929,hexosaminidase activity; GO:0016020,membrane; GO:0016787,hydrolase activity; GO:0016798,hydrolase activity, acting on glycosyl bonds; …	HEXA_B; hexosaminidase [EC:3.2.1.52]; K12373; HEXA_B; hexosaminidase [EC:3.2.1.52]; K12373; HEXA_B; hexosaminidase [EC:3.2.1.52]; K12373; HEXA_B; hexosaminidase [EC:3.2.1.52]; K12373; HEXA_B; hexosaminidase [EC:3.2.1.52]; K12373; HEXA_B; hexosaminidase [EC:3.2.1.52]; K12373; HEXA_B; hexosaminidase [EC:3.2.1.52]; K12373;	XP_015621104.1 beta-hexosaminidase 3 [Oryza sativa Japonica Group]
LOC_Os01g67580	-1.00978	0.346523	0.00356805	0.0419666	1.71	2.31	2.31	3.22	3.39	6.58	Down	GO:0000325,plant-type vacuole; GO:0003824,catalytic activity; GO:0005215,transporter activity; GO:0005576,extracellular region; GO:0005622,intracellular anatomical structure; GO:0005623,obsolete cell; GO:0005737,cytoplasm; GO:0005773,vacuole; GO:0005774,vacuolar membrane; GO:0005911,cell-cell junction; GO:0006810,transport; GO:0009506,plasmodesma; GO:0010290,chlorophyll catabolite transmembrane t…	ABCC1; ATP-binding cassette, subfamily C (CFTR/MRP), member 1 [EC:7.6.2.3]; K05665; ABCC1; ATP-binding cassette, subfamily C (CFTR/MRP), member 1 [EC:7.6.2.3]; K05665; ABCC1; ATP-binding cassette, subfamily C (CFTR/MRP), member 1 [EC:7.6.2.3]; K05665; ABCC2; ATP-binding cassette, subfamily C (CFTR/MRP), member 2; K05666; ABCC2; ATP-binding cassette, subfamily C (CFTR/MRP), member 2; K05666; ABCC1…	BAB90531.1 putative MRP-like ABC transporter [Oryza sativa Japonica Group]
LOC_Os01g71114	-1.53465	0.74928	0.0405431	0.17709	0.23	0.31	0.27	0.38	0.52	1.5	Down	--	--	XP_025878248.1 disease resistance protein RGA2 isoform X2 [Oryza sativa Japonica Group]
LOC_Os01g71540	-1.05328	0.271758	0.000106275	0.0039182	7.54	6.92	5.18	10.52	15.27	16.3	Down	--	--	KAB8085161.1 hypothetical protein EE612_007907 [Oryza sativa]
LOC_Os01g71590	-1.04163	0.331997	0.00170405	0.0260487	5.94	5.82	3.17	7.3	12.12	12.33	Down	--	--	KAF2954266.1 hypothetical protein DAI22_01g468300 [Oryza sativa Japonica Group]
LOC_Os01g72630	-1.64773	0.573228	0.00404709	0.0454848	1.01	0.67	0.46	3.41	1.13	2.45	Down	--	--	EEE56029.1 hypothetical protein OsJ_04813 [Oryza sativa Japonica Group]
LOC_Os01g73750	-1.50269	0.503593	0.00284563	0.0365637	1.03	0.95	0.73	1.51	2.13	4.25	Down	--	--	BAB85324.1 F-box protein-like [Oryza sativa Japonica Group]
LOC_Os02g02560	-1.17172	0.491833	0.0172025	0.109995	1.13	0.45	0.39	3.98	1.87	1.35	Down	GO:0003824,catalytic activity; GO:0003983,UTP:glucose-1-phosphate uridylyltransferase activity; GO:0005622,intracellular anatomical structure; GO:0005623,obsolete cell; GO:0005737,cytoplasm; GO:0005829,cytosol; GO:0005886,plasma membrane; GO:0005975,carbohydrate metabolic process; GO:0005976,polysaccharide metabolic process; GO:0005977,glycogen metabolic process; GO:0005984,disaccharide metabolic…	UGP2, galU, galF; UTP--glucose-1-phosphate uridylyltransferase [EC:2.7.7.9]; K00963; UGP2, galU, galF; UTP--glucose-1-phosphate uridylyltransferase [EC:2.7.7.9]; K00963; UGP2, galU, galF; UTP--glucose-1-phosphate uridylyltransferase [EC:2.7.7.9]; K00963; UGP2, galU, galF; UTP--glucose-1-phosphate uridylyltransferase [EC:2.7.7.9]; K00963; RP-S4e, RPS4; small subunit ribosomal protein S4e; K02987;	XP_015627275.1 UTP--glucose-1-phosphate uridylyltransferase [Oryza sativa Japonica Group]
LOC_Os02g02670	-1.4531	0.359212	5.22688e-05	0.00245408	1.21	1.16	0.97	2.15	2.18	4.39	Down	--	--	EEE56187.1 hypothetical protein OsJ_05140 [Oryza sativa Japonica Group]
LOC_Os02g04050	-1.04047	0.482984	0.0312198	0.153964	9.66	12.22	7.52	17.73	22.96	36.36	Down	GO:0000785,chromatin; GO:0000793,condensed chromosome; GO:0000819,sister chromatid segregation; GO:0003682,chromatin binding; GO:0003824,catalytic activity; GO:0004672,protein kinase activity; GO:0004674,protein serine/threonine kinase activity; GO:0005488,binding; GO:0005515,protein binding; GO:0005622,intracellular anatomical structure; GO:0005623,obsolete cell; GO:0005634,nucleus; GO:0005694,c…	SMC3, CSPG6; structural maintenance of chromosome 3 (chondroitin sulfate proteoglycan 6); K06669; SMC3, CSPG6; structural maintenance of chromosome 3 (chondroitin sulfate proteoglycan 6); K06669; SMC3, CSPG6; structural maintenance of chromosome 3 (chondroitin sulfate proteoglycan 6); K06669; SMC3, CSPG6; structural maintenance of chromosome 3 (chondroitin sulfate proteoglycan 6); K06669;	BAD08001.1 putative SMC3 protein [Oryza sativa Japonica Group]
LOC_Os02g04630	-1.57782	0.737715	0.0324526	0.157293	0.25	0.33	0.06	2.04	0.75	1.01	Down	GO:0000325,plant-type vacuole; GO:0005215,transporter activity; GO:0005622,intracellular anatomical structure; GO:0005623,obsolete cell; GO:0005737,cytoplasm; GO:0005773,vacuole; GO:0005774,vacuolar membrane; GO:0006810,transport; GO:0006811,ion transport; GO:0006812,cation transport; GO:0006816,calcium ion transport; GO:0008324,cation transmembrane transporter activity; GO:0009705,plant-type vac…	--	KAF2942975.1 hypothetical protein DAI22_02g031800 [Oryza sativa Japonica Group]
LOC_Os02g04810	-2.26428	1.10793	0.0409824	0.177937	0.72	1.38	1.11	1.74	1.54	3.75	Down	--	--	BAD10267.1 putative auxin response factor 7a [Oryza sativa Japonica Group]
LOC_Os02g04945	-2.35437	0.676826	0.000504137	0.0115779	0.32	0.27	0.23	0.66	0.76	1.05	Down	GO:0000003,reproduction; GO:0003824,catalytic activity; GO:0004168,dolichol kinase activity; GO:0005622,intracellular anatomical structure; GO:0005623,obsolete cell; GO:0005737,cytoplasm; GO:0005783,endoplasmic reticulum; GO:0005789,endoplasmic reticulum membrane; GO:0006486,protein glycosylation; GO:0006629,lipid metabolic process; GO:0006644,phospholipid metabolic process; GO:0006793,phosphorus…	DOLK; dolichol kinase [EC:2.7.1.108]; K00902;	BAS76930.1 Os02g0142250 [Oryza sativa Japonica Group]
LOC_Os02g05060	-1.37299	0.574343	0.0168237	0.108718	0.75	0.61	0.42	3.62	2.54	0.58	Down	--	SAUR; SAUR family protein; K14488;	XP_015623600.1 auxin-induced protein X15 [Oryza sativa Japonica Group]
LOC_Os02g05920	-1.82294	0.53315	0.000628084	0.0135424	0.42	0.44	0.62	0.81	0.66	2	Down	--	--	KAF2943121.1 hypothetical protein DAI22_02g042700 [Oryza sativa Japonica Group]
LOC_Os02g05970	-1.08946	0.452861	0.0161402	0.106396	0.12	0.17	0.1	0.47	0.3	0.55	Down	--	--	XP_015626473.1 tyrosine-sulfated glycopeptide receptor 1 [Oryza sativa Japonica Group]
LOC_Os02g06260	-4.04088	0.574094	1.94033e-12	6.37704e-09	0.18	0.09	0.18	0.39	0.39	0.93	Down	--	--	KAB8085932.1 hypothetical protein EE612_008967 [Oryza sativa]
LOC_Os02g06588	-1.2454	0.34583	0.000316765	0.00841361	2.94	3.54	2.22	5.09	4.93	10.69	Down	GO:0003700,DNA-binding transcription factor activity; GO:0005622,intracellular anatomical structure; GO:0005623,obsolete cell; GO:0005634,nucleus; GO:0005654,nucleoplasm; GO:0006355,regulation of DNA-templated transcription; GO:0009889,regulation of biosynthetic process; GO:0009890,negative regulation of biosynthetic process; GO:0009892,negative regulation of metabolic process; GO:0010468,regulat…	--	KAF2943202.1 hypothetical protein DAI22_02g048900 [Oryza sativa Japonica Group]
LOC_Os02g06820	-1.00338	0.353267	0.00450737	0.048479	0.44	0.17	0.5	0.78	0.6	3.06	Down	--	--	KAF2943237.1 hypothetical protein DAI22_02g051000 [Oryza sativa Japonica Group]
LOC_Os02g08014	-1.12823	0.385567	0.00343167	0.0407584	4.19	3.89	2.83	8.95	9.41	11.77	Down	--	--	KAG5538102.1 hypothetical protein RHGRI_025250 [Rhododendron griersonianum]
LOC_Os02g08018	-1.4931	0.498956	0.0027675	0.0358902	7.43	8.04	5.73	11.87	14.15	18.51	Down	GO:0000003,reproduction; GO:0001101,response to acid chemical; GO:0003824,catalytic activity; GO:0005215,transporter activity; GO:0005388,P-type calcium transporter activity; GO:0005488,binding; GO:0005515,protein binding; GO:0005516,calmodulin binding; GO:0005622,intracellular anatomical structure; GO:0005623,obsolete cell; GO:0005886,plasma membrane; GO:0005887,integral component of plasma memb…	ATP2C; P-type Ca2+ transporter type 2C [EC:7.2.2.10]; K01537;	EEE56425.1 hypothetical protein OsJ_05593 [Oryza sativa Japonica Group]
LOC_Os02g10794	-1.53704	0.519793	0.00310622	0.0384054	0.9	1.43	0.21	1.62	2.28	3.71	Down	GO:0005198,structural molecule activity; GO:0005622,intracellular anatomical structure; GO:0005623,obsolete cell; GO:0005634,nucleus; GO:0005635,nuclear envelope; GO:0005643,nuclear pore; GO:0005737,cytoplasm; GO:0006810,transport; GO:0006913,nucleocytoplasmic transport; GO:0006996,organelle organization; GO:0006997,nucleus organization; GO:0006999,nuclear pore organization; GO:0009507,chloroplas…	NUP205, NUP192; nuclear pore complex protein Nup205; K14310;	KAB8086355.1 hypothetical protein EE612_009586, partial [Oryza sativa]
LOC_Os02g11760	-1.26071	0.433367	0.0036247	0.0424275	1.02	1	0.95	1.79	1.71	2.9	Down	--	--	Q8GU88.1 RecName: Full=ABC transporter G family member 39; Short=OsABCG39; AltName: Full=Pleiotropic drug resistance protein 7; Short=OsPDR7 [Oryza sativa Japonica Group]
LOC_Os02g13660	-1.44378	0.645706	0.0253535	0.137404	1.72	2.44	2.16	7.84	8.13	5.65	Down	--	--	XP_015627577.1 protodermal factor 1 [Oryza sativa Japonica Group]
LOC_Os02g14900	-1.28342	0.444154	0.00385752	0.0442405	2.03	2.52	2.33	3.29	3.34	8.01	Down	--	--	KAF2943990.1 hypothetical protein DAI22_02g106600 [Oryza sativa Japonica Group]
LOC_Os02g15930	-4.75642	1.9472	0.0145778	1	1.52	0.45	0.48	0.56	6.42	2.71	Down	GO:0000003,reproduction; GO:0000302,response to reactive oxygen species; GO:0002376,immune system process; GO:0003006,developmental process involved in reproduction; GO:0005488,binding; GO:0005515,protein binding; GO:0005516,calmodulin binding; GO:0005911,cell-cell junction; GO:0006457,protein folding; GO:0006914,autophagy; GO:0006950,response to stress; GO:0006952,defense response; GO:0006955,im…	--	BAD20075.1 unknown protein [Oryza sativa Japonica Group]
LOC_Os02g33540	-1.60282	0.528312	0.00241447	0.0327134	0.45	0.66	0.38	1.34	0.95	2.21	Down	GO:0002376,immune system process; GO:0005622,intracellular anatomical structure; GO:0005623,obsolete cell; GO:0005634,nucleus; GO:0005737,cytoplasm; GO:0005829,cytosol; GO:0006950,response to stress; GO:0006952,defense response; GO:0006955,immune response; GO:0009605,response to external stimulus; GO:0009607,response to biotic stimulus; GO:0009617,response to bacterium; GO:0009682,induced systemi…	--	BAF08967.2 Os02g0538400 [Oryza sativa Japonica Group]
LOC_Os02g34190	-1.84461	0.389976	2.2445e-06	0.000247067	16.17	30.62	16.98	61.4	65.97	54.75	Down	--	--	BAF08993.1 Os02g0545700 [Oryza sativa Japonica Group]
LOC_Os02g39280	-1.0007	0.453662	0.0273958	0.143353	1.01	1.14	0.8	2.75	1.94	1.78	Down	GO:0005622,intracellular anatomical structure; GO:0005623,obsolete cell; GO:0005737,cytoplasm; GO:0005783,endoplasmic reticulum; GO:0006950,response to stress; GO:0006952,defense response; GO:0009605,response to external stimulus; GO:0009607,response to biotic stimulus; GO:0009620,response to fungus; GO:0012505,endomembrane system; GO:0043207,response to external biotic stimulus; GO:0043226,organ…	--	EEE57332.1 hypothetical protein OsJ_07444 [Oryza sativa Japonica Group]
LOC_Os02g40450	-1.02393	0.504764	0.0425064	0.181507	1.96	1.96	1.53	3.08	3.56	5.12	Down	GO:0000003,reproduction; GO:0000280,nuclear division; GO:0003678,DNA helicase activity; GO:0003724,RNA helicase activity; GO:0003824,catalytic activity; GO:0004386,helicase activity; GO:0005622,intracellular anatomical structure; GO:0005623,obsolete cell; GO:0005634,nucleus; GO:0005694,chromosome; GO:0005730,nucleolus; GO:0005737,cytoplasm; GO:0006139,nucleobase-containing compound metabolic proc…	--	B6DMK2.1 RecName: Full=ATP-dependent DNA helicase MER3 homolog; AltName: Full=Protein RICE MEIOTIC CROSSOVER 1 [Oryza sativa Japonica Group]
LOC_Os02g44230	-1.29361	0.557784	0.0203842	0.121492	1	0.73	0.34	3.73	0.65	3.91	Down	GO:0003824,catalytic activity; GO:0004805,trehalose-phosphatase activity; GO:0005975,carbohydrate metabolic process; GO:0005984,disaccharide metabolic process; GO:0005991,trehalose metabolic process; GO:0005992,trehalose biosynthetic process; GO:0006793,phosphorus metabolic process; GO:0006796,phosphate-containing compound metabolic process; GO:0006950,response to stress; GO:0006970,response to o…	otsB; trehalose 6-phosphate phosphatase [EC:3.1.3.12]; K01087;	NP_001388845.1 probable trehalose-phosphate phosphatase 1 [Oryza sativa Japonica Group]
LOC_Os02g44380	-1.0635	0.396782	0.00735521	0.0666346	1.05	1.02	1.1	1.36	1.28	4.24	Down	GO:0005623,obsolete cell; GO:0005911,cell-cell junction; GO:0009506,plasmodesma; GO:0012505,endomembrane system; GO:0030054,cell junction; GO:0044464,obsolete cell part; GO:0055044,symplast;	--	BAD27684.1 putative lysosomal trafficking regulator 2 [Oryza sativa Japonica Group]
LOC_Os02g47890	-1.16895	0.486187	0.0162025	0.106715	0.68	0.75	0.68	1.03	1.25	2.34	Down	GO:0003676,nucleic acid binding; GO:0003677,DNA binding; GO:0003700,DNA-binding transcription factor activity; GO:0003824,catalytic activity; GO:0005488,binding; GO:0006325,chromatin organization; GO:0006338,chromatin remodeling; GO:0006355,regulation of DNA-templated transcription; GO:0006479,protein methylation; GO:0006807,nitrogen compound metabolic process; GO:0006996,organelle organization; …	SUV39H, CLR4; [histone H3]-lysine9 N-trimethyltransferase SUV39H [EC:2.1.1.355]; K11419; EHMT; [histone H3]-lysine9 N-trimethyltransferase EHMT [EC:2.1.1.355]; K11420; EHMT; [histone H3]-lysine9 N-trimethyltransferase EHMT [EC:2.1.1.355]; K11420;	KAB8088562.1 hypothetical protein EE612_013204 [Oryza sativa]
LOC_Os02g47920	-1.80117	0.877232	0.0400488	0.175933	0.21	0.36	0	1.58	0.81	0.47	Down	GO:0000027,ribosomal large subunit assembly; GO:0003824,catalytic activity; GO:0004518,nuclease activity; GO:0004527,exonuclease activity; GO:0006139,nucleobase-containing compound metabolic process; GO:0006364,rRNA processing; GO:0006396,RNA processing; GO:0006725,cellular aromatic compound metabolic process; GO:0006807,nitrogen compound metabolic process; GO:0006996,organelle organization; GO:0…	--	AAL87152.1 putative exonuclease [Oryza sativa Japonica Group]
LOC_Os02g48550	-1.56333	0.407233	0.00012358	0.00435993	1.1	1.3	0.7	2.83	2.45	3.01	Down	--	--	BAD09174.1 receptor serine/threonine kinase-like [Oryza sativa Japonica Group]
LOC_Os02g49560	-2.2152	0.652208	0.000682624	0.0143028	9.23	6.65	7	16.34	30.48	7.8	Down	GO:0003700,DNA-binding transcription factor activity; GO:0005622,intracellular anatomical structure; GO:0005623,obsolete cell; GO:0005634,nucleus; GO:0006355,regulation of DNA-templated transcription; GO:0009889,regulation of biosynthetic process; GO:0010468,regulation of gene expression; GO:0010556,regulation of macromolecule biosynthetic process; GO:0019219,regulation of nucleobase-containing c…	--	XP_015624540.1 basic leucine zipper 43 [Oryza sativa Japonica Group]
LOC_Os02g50799	-3.00371	1.33729	0.024697	1	1.14	0.94	0.39	1.4	2.03	4.66	Down	GO:0000003,reproduction; GO:0000075,cell cycle checkpoint signaling; GO:0000278,mitotic cell cycle; GO:0003006,developmental process involved in reproduction; GO:0005622,intracellular anatomical structure; GO:0005623,obsolete cell; GO:0005634,nucleus; GO:0005635,nuclear envelope; GO:0005643,nuclear pore; GO:0005730,nucleolus; GO:0005737,cytoplasm; GO:0005829,cytosol; GO:0005911,cell-cell junction…	TPR, MLP1, MLP2; nucleoprotein TPR; K09291; EPS15; epidermal growth factor receptor substrate 15; K12472;	KAB8088852.1 hypothetical protein EE612_013599 [Oryza sativa]
LOC_Os02g52510	-2.92551	0.987742	0.00305828	0.0381141	1.8	1.75	0.93	2.81	2.79	4.23	Down	GO:0000003,reproduction; GO:0000018,regulation of DNA recombination; GO:0000280,nuclear division; GO:0000724,double-strand break repair via homologous recombination; GO:0000725,recombinational repair; GO:0003676,nucleic acid binding; GO:0003677,DNA binding; GO:0003824,catalytic activity; GO:0005488,binding; GO:0005622,intracellular anatomical structure; GO:0005623,obsolete cell; GO:0005634,nucleu…	RAD54L, RAD54; DNA repair and recombination protein RAD54 and RAD54-like protein [EC:3.6.4.-]; K10875; RAD54B; DNA repair and recombination protein RAD54B [EC:3.6.4.-]; K10877;	XP_025878700.1 DNA repair and recombination protein RAD54 [Oryza sativa Japonica Group]
LOC_Os02g54280	-4.89204	2.25275	0.0298869	1	0.75	1.16	0.77	1.13	1.96	4.18	Down	GO:0000086,G2/M transition of mitotic cell cycle; GO:0000278,mitotic cell cycle; GO:0005622,intracellular anatomical structure; GO:0005623,obsolete cell; GO:0005634,nucleus; GO:0007049,cell cycle; GO:0009653,anatomical structure morphogenesis; GO:0009888,tissue development; GO:0009933,meristem structural organization; GO:0009934,regulation of meristem structural organization; GO:0009987,cellular …	--	BAF10240.2 Os02g0784100 [Oryza sativa Japonica Group]
LOC_Os02g54350	-1.64813	0.729164	0.0238029	0.132305	0.36	0	0.36	2.52	2.47	1.24	Down	--	--	EAY87780.1 hypothetical protein OsI_09198 [Oryza sativa Indica Group]
LOC_Os02g55170	-2.78948	1.40281	0.0467569	1	0.07	0.07	0	0.17	0.4	0.94	Down	--	--	XP_025878740.1 formin-like protein 7 isoform X2 [Oryza sativa Japonica Group]
LOC_Os02g57800	-2.45146	0.8558	0.00417627	0.0463927	0.3	0.36	0.35	0.51	0.68	1.59	Down	GO:0003676,nucleic acid binding; GO:0003723,RNA binding; GO:0003824,catalytic activity; GO:0004518,nuclease activity; GO:0004519,endonuclease activity; GO:0005488,binding; GO:0005622,intracellular anatomical structure; GO:0005623,obsolete cell; GO:0006139,nucleobase-containing compound metabolic process; GO:0006725,cellular aromatic compound metabolic process; GO:0006807,nitrogen compound metabol…	--	XP_015626664.1 pentatricopeptide repeat-containing protein At5g14770, mitochondrial [Oryza sativa Japonica Group]
LOC_Os02g58214	-2.57567	0.982189	0.00873187	0.0744571	1.06	0.86	0.36	2.81	1.66	0.93	Down	--	--	KAB8089653.1 hypothetical protein EE612_014632 [Oryza sativa]
LOC_Os02g58554	-2.39714	1.22252	0.0499012	0.198654	2.68	3.77	1.94	4.89	5.65	11.86	Down	--	--	XP_042427499.1 callose synthase 3-like isoform X2 [Zingiber officinale]
LOC_Os03g01240	-3.49281	1.38867	0.0118958	0.0896501	1.25	1.51	1.28	2.77	2.07	3.96	Down	--	CNOT1, NOT1; CCR4-NOT transcription complex subunit 1; K12604;	XP_015632083.1 CCR4-NOT transcription complex subunit 1 isoform X2 [Oryza sativa Japonica Group]
LOC_Os03g02040	-2.60827	0.840817	0.00192179	0.0281073	0.38	0.07	0.06	1.38	4	1.45	Down	--	--	XP_015628930.1 remorin [Oryza sativa Japonica Group]
LOC_Os03g02740	-1.18904	0.422306	0.00486882	0.0509377	1.32	1.6	1.09	4.14	1.84	3.23	Down	GO:0000003,reproduction; GO:0002376,immune system process; GO:0003006,developmental process involved in reproduction; GO:0003824,catalytic activity; GO:0004620,phospholipase activity; GO:0004630,phospholipase D activity; GO:0005488,binding; GO:0005543,phospholipid binding; GO:0005546,phosphatidylinositol-4,5-bisphosphate binding; GO:0005622,intracellular anatomical structure; GO:0005623,obsolete …	PLD1_2; phospholipase D1/2 [EC:3.1.4.4]; K01115; PLD1_2; phospholipase D1/2 [EC:3.1.4.4]; K01115; PLD1_2; phospholipase D1/2 [EC:3.1.4.4]; K01115; PLD1_2; phospholipase D1/2 [EC:3.1.4.4]; K01115; PLD1_2; phospholipase D1/2 [EC:3.1.4.4]; K01115; PLD1_2; phospholipase D1/2 [EC:3.1.4.4]; K01115; PLD1_2; phospholipase D1/2 [EC:3.1.4.4]; K01115; PLD1_2; phospholipase D1/2 [EC:3.1.4.4]; K01115; PLD1_2;…	XP_015629910.2 phospholipase D gamma 1 isoform X1 [Oryza sativa Japonica Group]
LOC_Os03g02970	-1.49201	0.617476	0.0156793	0.104832	2.92	4.13	2.23	5.35	5.2	9.55	Down	GO:0003676,nucleic acid binding; GO:0003723,RNA binding; GO:0003824,catalytic activity; GO:0004518,nuclease activity; GO:0004519,endonuclease activity; GO:0004521,endoribonuclease activity; GO:0004525,ribonuclease III activity; GO:0004540,ribonuclease activity; GO:0005488,binding; GO:0005622,intracellular anatomical structure; GO:0005623,obsolete cell; GO:0005634,nucleus; GO:0005737,cytoplasm; GO…	--	EAZ25399.1 hypothetical protein OsJ_09217 [Oryza sativa Japonica Group]
LOC_Os03g04250	-4.81968	1.13849	2.302e-05	0.00136427	28.2	14.56	20.92	29.05	100.13	25.75	Down	--	GST, gst; glutathione S-transferase [EC:2.5.1.18]; K00799; GST, gst; glutathione S-transferase [EC:2.5.1.18]; K00799; GST, gst; glutathione S-transferase [EC:2.5.1.18]; K00799; GST, gst; glutathione S-transferase [EC:2.5.1.18]; K00799; GST, gst; glutathione S-transferase [EC:2.5.1.18]; K00799;	XP_015632073.1 glutathione S-transferase F10 [Oryza sativa Japonica Group]
LOC_Os03g04390	-1.65665	0.23757	3.09562e-12	8.90223e-09	0.31	0.22	0.12	0.3	0.56	0.83	Down	GO:0003676,nucleic acid binding; GO:0003723,RNA binding; GO:0003824,catalytic activity; GO:0004518,nuclease activity; GO:0004519,endonuclease activity; GO:0005488,binding; GO:0005622,intracellular anatomical structure; GO:0005623,obsolete cell; GO:0006139,nucleobase-containing compound metabolic process; GO:0006725,cellular aromatic compound metabolic process; GO:0006807,nitrogen compound metabol…	--	XP_015630741.1 pentatricopeptide repeat-containing protein At4g35130, chloroplastic [Oryza sativa Japonica Group]
LOC_Os03g07220	-1.81655	0.597406	0.00236005	0.0322227	0.67	0.83	0.49	1.17	1.31	2.95	Down	GO:0003676,nucleic acid binding; GO:0003723,RNA binding; GO:0003824,catalytic activity; GO:0004518,nuclease activity; GO:0004519,endonuclease activity; GO:0005488,binding; GO:0005622,intracellular anatomical structure; GO:0005623,obsolete cell; GO:0006139,nucleobase-containing compound metabolic process; GO:0006725,cellular aromatic compound metabolic process; GO:0006807,nitrogen compound metabol…	--	AAL84284.1 putative pentatricopeptide repeat containing protein [Oryza sativa Japonica Group]
LOC_Os03g07750	-1.33862	0.359638	0.000197553	0.00610208	5.34	6.9	6.67	11.38	11.97	20.97	Down	--	--	XP_015631313.1 uncharacterized protein LOC4331786 isoform X2 [Oryza sativa Japonica Group]
LOC_Os03g17570	-1.34052	0.322749	3.27509e-05	0.00174818	44.96	23.42	18.21	44.83	61.39	76.57	Down	GO:0003676,nucleic acid binding; GO:0003677,DNA binding; GO:0005488,binding; GO:0005622,intracellular anatomical structure; GO:0005623,obsolete cell; GO:0005634,nucleus; GO:0005737,cytoplasm; GO:0005739,mitochondrion; GO:0006355,regulation of DNA-templated transcription; GO:0007154,cell communication; GO:0007165,signal transduction; GO:0007623,circadian rhythm; GO:0009314,response to radiation; G…	PRR7; pseudo-response regulator 7; K12129; PRR5; pseudo-response regulator 5; K12130; PRR3; pseudo-response regulator 3; K12131;	BAD38859.1 pseudo-response regulator 73 [Oryza sativa Indica Group]
LOC_Os03g18480	-2.481	0.882637	0.00494044	0.0514763	7.57	1.44	4.18	24.88	15.06	4.64	Down	GO:0000003,reproduction; GO:0000981,DNA-binding transcription factor activity, RNA polymerase II-specific; GO:0000988,obsolete transcription factor activity, protein binding; GO:0000989,obsolete transcription factor activity, transcription factor binding; GO:0001067,transcription regulatory region nucleic acid binding; GO:0001076,obsolete transcription factor activity, RNA polymerase II transcrip…	--	XP_015630216.1 transcription factor MYB35 [Oryza sativa Japonica Group]
LOC_Os03g22050	-1.07804	0.439397	0.0141497	0.0989692	1.84	1.9	1.45	3.74	6.73	3.8	Down	GO:0001101,response to acid chemical; GO:0003824,catalytic activity; GO:0004672,protein kinase activity; GO:0004674,protein serine/threonine kinase activity; GO:0005622,intracellular anatomical structure; GO:0005623,obsolete cell; GO:0006468,protein phosphorylation; GO:0006793,phosphorus metabolic process; GO:0006796,phosphate-containing compound metabolic process; GO:0006807,nitrogen compound me…	PRKAA, AMPK; 5'-AMP-activated protein kinase, catalytic alpha subunit [EC:2.7.11.11]; K07198; PRKAA, AMPK; 5'-AMP-activated protein kinase, catalytic alpha subunit [EC:2.7.11.11]; K07198; PRKAA, AMPK; 5'-AMP-activated protein kinase, catalytic alpha subunit [EC:2.7.11.11]; K07198; PRKAA, AMPK; 5'-AMP-activated protein kinase, catalytic alpha subunit [EC:2.7.11.11]; K07198; PRKAA, AMPK; 5'-AMP-act…	EEC75223.1 hypothetical protein OsI_11492 [Oryza sativa Indica Group]
LOC_Os03g24870	-1.55202	0.622576	0.0126702	0.0928311	0.78	1.25	1.28	2.27	3.03	3.52	Down	--	--	XP_015631532.1 sugar transporter ERD6-like 16 [Oryza sativa Japonica Group]
LOC_Os03g26350	-1.86201	0.788126	0.0181485	0.113359	2.08	1.54	1.69	2.88	3.3	5.95	Down	--	--	ABF96260.1 transposon protein, putative, CACTA, En/Spm sub-class, expressed [Oryza sativa Japonica Group]
LOC_Os03g32526	-1.18155	0.535005	0.02721	0.14279	0.59	0.72	0.7	3.49	1.14	1	Down	GO:0000003,reproduction; GO:0003006,developmental process involved in reproduction; GO:0006935,chemotaxis; GO:0007154,cell communication; GO:0007275,multicellular organism development; GO:0009553,embryo sac development; GO:0009605,response to external stimulus; GO:0009856,pollination; GO:0009875,pollen-pistil interaction; GO:0009987,cellular process; GO:0010183,pollen tube guidance; GO:0022414,re…	--	XP_015631205.1 probable helicase MAGATAMA 3 [Oryza sativa Japonica Group]
LOC_Os03g38250	-1.68265	0.697156	0.0157961	0.105274	0.85	0.95	0.64	2.37	1.31	1.45	Down	--	--	XP_025880016.1 putative disease resistance RPP13-like protein 1 [Oryza sativa Japonica Group]
LOC_Os03g47754	-1.84942	0.801571	0.0210413	0.1233	1.08	1.08	0.51	1.92	1.86	2.91	Down	GO:0000003,reproduction; GO:0000902,cell morphogenesis; GO:0000904,cell morphogenesis involved in differentiation; GO:0001558,regulation of cell growth; GO:0003006,developmental process involved in reproduction; GO:0005623,obsolete cell; GO:0006950,response to stress; GO:0007154,cell communication; GO:0007275,multicellular organism development; GO:0009267,cellular response to starvation; GO:00096…	--	ABF98216.1 SABRE, putative, expressed [Oryza sativa Japonica Group]
LOC_Os03g52070	-1.20476	0.398865	0.00252378	0.0336982	0.72	0.73	0.71	2.23	1.49	1.52	Down	GO:0003824,catalytic activity; GO:0008152,metabolic process; GO:0016740,transferase activity; GO:0016746,acyltransferase activity; GO:0016747,acyltransferase activity, transferring groups other than amino-acyl groups; GO:0016752,sinapoyltransferase activity; GO:0019748,secondary metabolic process;	SCPL19, SNG2; serine carboxypeptidase-like 19 [EC:3.4.16.- 2.3.1.91]; K09756;	EAY91747.1 hypothetical protein OsI_13387 [Oryza sativa Indica Group]
LOC_Os03g53660	-1.95262	0.838156	0.0198241	0.119479	0.39	0.2	0.27	0.47	1.05	0.93	Down	GO:0000146,microfilament motor activity; GO:0000166,nucleotide binding; GO:0000278,mitotic cell cycle; GO:0000281,mitotic cytokinesis; GO:0000302,response to reactive oxygen species; GO:0000910,cytokinesis; GO:0001891,phagocytic cup; GO:0001931,uropod; GO:0003774,cytoskeletal motor activity; GO:0003779,actin binding; GO:0003824,catalytic activity; GO:0005488,binding; GO:0005515,protein binding; G…	--	XP_015632959.1 myosin-12 isoform X1 [Oryza sativa Japonica Group]
LOC_Os03g56850	-1.41941	0.485206	0.00344036	0.0408359	0.31	0.36	0.11	0.44	0.52	1.19	Down	GO:0003676,nucleic acid binding; GO:0003723,RNA binding; GO:0003824,catalytic activity; GO:0004518,nuclease activity; GO:0004519,endonuclease activity; GO:0005488,binding; GO:0005622,intracellular anatomical structure; GO:0005623,obsolete cell; GO:0006139,nucleobase-containing compound metabolic process; GO:0006725,cellular aromatic compound metabolic process; GO:0006807,nitrogen compound metabol…	--	AAK09236.1 hypothetical protein [Oryza sativa Japonica Group]
LOC_Os03g59340	-1.02365	0.30195	0.000698594	0.0145184	8.96	7.93	5.74	11.73	14.9	23.97	Down	GO:0000271,polysaccharide biosynthetic process; GO:0000278,mitotic cell cycle; GO:0000281,mitotic cytokinesis; GO:0000910,cytokinesis; GO:0003824,catalytic activity; GO:0005622,intracellular anatomical structure; GO:0005623,obsolete cell; GO:0005737,cytoplasm; GO:0005768,endosome; GO:0005794,Golgi apparatus; GO:0005802,trans-Golgi network; GO:0005886,plasma membrane; GO:0005911,cell-cell junction…	--	XP_015630545.1 probable cellulose synthase A catalytic subunit 2 [UDP-forming]
LOC_Os03g62388	-1.53588	0.656485	0.0193067	0.117474	2.64	2.21	1.86	3.82	3.11	7.01	Down	--	--	ABF99804.1 hypothetical protein LOC_Os03g62388 [Oryza sativa Japonica Group]
LOC_Os04g07280	-1.06373	0.333362	0.00141826	0.02319	0.12	0.1	0.15	0.7	0.27	0.36	Down	--	--	CAE02178.2 OSJNBa0080E14.9 [Oryza sativa Japonica Group]
LOC_Os04g08370	-1.72379	0.368713	2.93752e-06	0.000307184	0.17	0.15	0.12	0.68	0.24	0.41	Down	--	--	EAZ29718.1 hypothetical protein OsJ_13781 [Oryza sativa Japonica Group]
LOC_Os04g14690	-1.04265	0.375241	0.00545917	0.0549905	1.08	2.33	2.75	4.49	5.91	3.73	Down	GO:0001666,response to hypoxia; GO:0002218,activation of innate immune response; GO:0002253,activation of immune response; GO:0002376,immune system process; GO:0002682,regulation of immune system process; GO:0002684,positive regulation of immune system process; GO:0003824,catalytic activity; GO:0004497,monooxygenase activity; GO:0006950,response to stress; GO:0006952,defense response; GO:0006955,…	FMO; dimethylaniline monooxygenase (N-oxide forming) [EC:1.14.13.8]; K00485;	XP_015633535.1 probable flavin-containing monooxygenase 1 [Oryza sativa Japonica Group]
LOC_Os04g16722	-1.94807	0.763179	0.0106932	0.0842203	0.36	0.79	0.33	20.61	0.5	1.24	Down	--	--	NP_039436.1 hypothetical protein OrsajCp079 [Oryza sativa Japonica Group]
LOC_Os04g26841	-1.55258	0.570739	0.0065224	0.0623519	3.99	3.9	2.1	5.75	6.71	8.86	Down	GO:0005215,transporter activity; GO:0005622,intracellular anatomical structure; GO:0005623,obsolete cell; GO:0005634,nucleus; GO:0005635,nuclear envelope; GO:0005737,cytoplasm; GO:0005829,cytosol; GO:0006606,protein import into nucleus; GO:0006810,transport; GO:0006886,intracellular protein transport; GO:0006913,nucleocytoplasmic transport; GO:0007154,cell communication; GO:0007165,signal transdu…	IPO7, RANBP7; importin-7; K20223;	EEE60755.1 hypothetical protein OsJ_14311 [Oryza sativa Japonica Group]
LOC_Os04g33460	-1.45896	0.310534	2.62426e-06	0.000280809	9.67	7.35	4.04	11.13	17.99	28.16	Down	GO:0001678,cellular glucose homeostasis; GO:0003824,catalytic activity; GO:0003844,1,4-alpha-glucan branching enzyme activity; GO:0005622,intracellular anatomical structure; GO:0005623,obsolete cell; GO:0005737,cytoplasm; GO:0005975,carbohydrate metabolic process; GO:0005976,polysaccharide metabolic process; GO:0005982,starch metabolic process; GO:0006073,cellular glucan metabolic process; GO:000…	GBE1, glgB; 1,4-alpha-glucan branching enzyme [EC:2.4.1.18]; K00700;	CAJ14997.1 OSJNBa0042I15.21 [Oryza sativa Japonica Group]
LOC_Os04g33640	-1.07669	0.451196	0.017019	0.109263	0.72	1.19	0.49	3.19	0.48	3.12	Down	--	--	XP_015636672.1 glucan endo-1,3-beta-glucosidase 14 [Oryza sativa Japonica Group]
LOC_Os04g34190	-1.06416	0.305312	0.000491251	0.0113471	0	0.02	0.02	0.24	0.16	0.22	Down	--	--	XP_015611104.1 uncharacterized protein LOC107278828 [Oryza sativa Japonica Group]
LOC_Os04g35610	-1.95329	0.662932	0.00321448	0.0389839	0.27	0.42	0.2	0.69	0.7	0.97	Down	GO:0000959,mitochondrial RNA metabolic process; GO:0003676,nucleic acid binding; GO:0003723,RNA binding; GO:0003824,catalytic activity; GO:0004518,nuclease activity; GO:0004519,endonuclease activity; GO:0005488,binding; GO:0005622,intracellular anatomical structure; GO:0005623,obsolete cell; GO:0005737,cytoplasm; GO:0005739,mitochondrion; GO:0006139,nucleobase-containing compound metabolic proces…	--	XP_025880682.1 pentatricopeptide repeat-containing protein At2g13600-like [Oryza sativa Japonica Group]
LOC_Os04g36580	-1.07136	0.468675	0.0222583	0.127034	0.2	0.31	0.15	0.34	0.43	1.43	Down	--	--	CAE01490.1 P0041A24.2 [Oryza sativa Japonica Group]
LOC_Os04g38930	-1.09017	0.546316	0.0459894	0.189611	0.95	1.22	0.73	1.45	1.79	3.11	Down	GO:0003676,nucleic acid binding; GO:0003723,RNA binding; GO:0003824,catalytic activity; GO:0004518,nuclease activity; GO:0004519,endonuclease activity; GO:0005488,binding; GO:0005622,intracellular anatomical structure; GO:0005623,obsolete cell; GO:0005737,cytoplasm; GO:0005739,mitochondrion; GO:0006139,nucleobase-containing compound metabolic process; GO:0006725,cellular aromatic compound metabol…	--	KAF2934362.1 hypothetical protein DAI22_04g157501 [Oryza sativa Japonica Group]
LOC_Os04g39910	-2.28167	1.07805	0.0343031	0.16197	0.55	0.45	0.26	0.89	0.83	2.07	Down	--	--	XP_015634858.1 G-type lectin S-receptor-like serine/threonine-protein kinase LECRK1 [Oryza sativa Japonica Group]
LOC_Os04g41510	-1.36838	0.67358	0.0422035	0.180908	1.8	1.52	1.53	2.31	2.9	5.98	Down	GO:0000302,response to reactive oxygen species; GO:0006950,response to stress; GO:0006979,response to oxidative stress; GO:0007154,cell communication; GO:0009267,cellular response to starvation; GO:0009268,response to pH; GO:0009605,response to external stimulus; GO:0009628,response to abiotic stimulus; GO:0009636,response to toxic substance; GO:0009719,response to endogenous stimulus; GO:0009987…	EIF2AK1; eukaryotic translation initiation factor 2-alpha kinase 1 [EC:2.7.11.1]; K16194; EIF2AK4; eukaryotic translation initiation factor 2-alpha kinase 4 [EC:2.7.11.1]; K16196; EIF2AK4; eukaryotic translation initiation factor 2-alpha kinase 4 [EC:2.7.11.1]; K16196; EIF2AK4; eukaryotic translation initiation factor 2-alpha kinase 4 [EC:2.7.11.1]; K16196;	XP_015636331.1 eIF-2-alpha kinase GCN2 isoform X2 [Oryza sativa Japonica Group]
LOC_Os04g43290	-1.20979	0.476181	0.0110659	0.0859491	2.06	2.46	1.55	7.72	3.28	2.93	Down	GO:0000902,cell morphogenesis; GO:0003779,actin binding; GO:0005198,structural molecule activity; GO:0005200,structural constituent of cytoskeleton; GO:0005488,binding; GO:0005515,protein binding; GO:0005622,intracellular anatomical structure; GO:0005623,obsolete cell; GO:0005856,cytoskeleton; GO:0005885,Arp2/3 protein complex; GO:0006996,organelle organization; GO:0007010,cytoskeleton organizati…	ARPC2; actin related protein 2/3 complex, subunit 2; K05758; ARPC2; actin related protein 2/3 complex, subunit 2; K05758; ARPC2; actin related protein 2/3 complex, subunit 2; K05758;	XP_015634375.1 actin-related protein 2/3 complex subunit 2B isoform X4 [Oryza sativa Japonica Group]
LOC_Os04g45240	-1.66938	0.542785	0.00210091	0.0297804	2.05	2.87	2.78	3.78	4.04	8.71	Down	--	--	CAD41521.3 OSJNBb0020O11.10 [Oryza sativa Japonica Group]
LOC_Os04g46894	-1.08828	0.362033	0.00264679	0.0348987	1.11	1.27	0.84	1.61	1.95	4.87	Down	GO:0005623,obsolete cell; GO:0005911,cell-cell junction; GO:0009506,plasmodesma; GO:0012505,endomembrane system; GO:0030054,cell junction; GO:0044464,obsolete cell part; GO:0055044,symplast;	--	XP_015635442.1 BEACH domain-containing protein C2 [Oryza sativa Japonica Group]
LOC_Os04g47912	-1.38685	0.463392	0.00276402	0.0358902	1.68	2.01	1.05	2.54	2.99	4.69	Down	GO:0000003,reproduction; GO:0000226,microtubule cytoskeleton organization; GO:0000278,mitotic cell cycle; GO:0000280,nuclear division; GO:0000923,equatorial microtubule organizing center; GO:0000930,gamma-tubulin complex; GO:0000931,gamma-tubulin ring complex; GO:0005198,structural molecule activity; GO:0005200,structural constituent of cytoskeleton; GO:0005488,binding; GO:0005515,protein binding…	--	XP_025880618.1 uncharacterized protein LOC4336693 isoform X2 [Oryza sativa Japonica Group]
LOC_Os04g49780	-3.05569	1.17845	0.00951517	1	0.61	0.55	0.64	0.92	0.81	2	Down	--	--	CAE04318.3 OSJNBb0016D16.9 [Oryza sativa Japonica Group]
LOC_Os04g51430	-3.41844	1.57244	0.029707	1	1.55	1.47	1.78	2.56	2.56	5.01	Down	--	--	CAD41876.2 OSJNBa0041A02.23 [Oryza sativa Japonica Group]
LOC_Os04g52550	-1.42384	0.611236	0.0198355	0.119479	0.1	0.08	0.31	1.39	0.25	0.17	Down	GO:0002252,immune effector process; GO:0002376,immune system process; GO:0003676,nucleic acid binding; GO:0003723,RNA binding; GO:0003729,mRNA binding; GO:0005488,binding; GO:0005622,intracellular anatomical structure; GO:0005623,obsolete cell; GO:0005634,nucleus; GO:0005737,cytoplasm; GO:0005829,cytosol; GO:0006950,response to stress; GO:0006952,defense response; GO:0009605,response to external …	ELF2C, AGO; eukaryotic translation initiation factor 2C; K11593;	Q7XTS3.2 RecName: Full=Protein argonaute 3; Short=OsAGO3 [Oryza sativa Japonica Group]
LOC_Os04g53496	-1.18813	0.596459	0.0463732	0.190715	0.84	1.09	0.77	1.55	1.84	2.5	Down	--	--	CAE04749.3 OSJNBb0060E08.12 [Oryza sativa Japonica Group]
LOC_Os04g54370	-1.36661	0.397611	0.000588072	0.0130088	0	0.04	0.2	0.26	0.32	0.76	Down	--	--	EAZ32122.1 hypothetical protein OsJ_16321 [Oryza sativa Japonica Group]
LOC_Os04g57830	-1.07537	0.3115	0.000555937	0.0124901	1.92	1.02	0.92	4.41	2.66	1.54	Down	--	--	KAB8097477.1 hypothetical protein EE612_026234 [Oryza sativa]
LOC_Os05g03060	-3.69664	0.883271	2.84954e-05	0.00158732	3.09	3.16	2.45	5.18	5.38	7.71	Down	--	--	XP_015640824.1 protein hairless isoform X2 [Oryza sativa Japonica Group]
LOC_Os05g09740	-1.14275	0.387789	0.0032106	0.0389573	1.92	4.98	2.45	6.12	10.52	9.04	Down	GO:0001101,response to acid chemical; GO:0002213,defense response to insect; GO:0003824,catalytic activity; GO:0003993,acid phosphatase activity; GO:0005488,binding; GO:0005515,protein binding; GO:0005622,intracellular anatomical structure; GO:0005623,obsolete cell; GO:0005737,cytoplasm; GO:0005773,vacuole; GO:0005829,cytosol; GO:0005840,ribosome; GO:0006793,phosphorus metabolic process; GO:00067…	VSP2; vegetative storage protein 2; K20728;	XP_015638774.1 acid phosphatase 1 [Oryza sativa Japonica Group]
LOC_Os05g13860	-1.06127	0.335561	0.00156325	0.0245825	1.2	2.09	1.75	3.93	4.47	5.02	Down	--	--	AAT77300.1 unknown protein [Oryza sativa Japonica Group]
LOC_Os05g27350	-1.24316	0.473047	0.0085893	0.073651	4.19	2.88	2.56	5.31	9.62	9.36	Down	--	--	AAV32190.1 unknown protein [Oryza sativa Japonica Group]
LOC_Os05g30220	-1.32958	0.660362	0.0440709	0.185051	1.25	0.9	0.93	1.75	1.57	3.42	Down	--	VPS28; ESCRT-I complex subunit VPS28; K12184;	AAV32240.1 putative NBS-LRR type disease resistance protein [Oryza sativa Japonica Group]
LOC_Os05g31056	-1.40451	0.464174	0.0024796	0.0333016	0.5	0.87	0.45	1.53	1.37	4.02	Down	GO:0001671,ATPase activator activity; GO:0005488,binding; GO:0005515,protein binding; GO:0005622,intracellular anatomical structure; GO:0005623,obsolete cell; GO:0005634,nucleus; GO:0005654,nucleoplasm; GO:0005737,cytoplasm; GO:0005829,cytosol; GO:0006457,protein folding; GO:0006458,'de novo' protein folding; GO:0008047,enzyme activator activity; GO:0009987,cellular process; GO:0030234,enzyme reg…	--	BAS93716.1 Os05g0374500, partial [Oryza sativa Japonica Group]
LOC_Os05g33630	-1.17971	0.303013	9.89033e-05	0.00371793	0.69	0.53	0.56	1.54	1.06	1.17	Down	--	--	XP_015639916.1 uncharacterized protein LOC4338756 isoform X3 [Oryza sativa Japonica Group]
LOC_Os05g35360	-1.03519	0.343252	0.00256284	0.0340683	1.09	0.6	0.99	5.86	2.04	1.43	Down	GO:0000003,reproduction; GO:0003006,developmental process involved in reproduction; GO:0003824,catalytic activity; GO:0004553,hydrolase activity, hydrolyzing O-glycosyl compounds; GO:0004565,beta-galactosidase activity; GO:0005576,extracellular region; GO:0005618,cell wall; GO:0005622,intracellular anatomical structure; GO:0005623,obsolete cell; GO:0005737,cytoplasm; GO:0005773,vacuole; GO:000727…	--	Q75HQ3.1 RecName: Full=Beta-galactosidase 7; Short=Lactase 7; Flags: Precursor [Oryza sativa Japonica Group]
LOC_Os05g38260	-1.71006	0.602274	0.00452067	0.0485087	0.14	0.07	0.12	0.33	0.21	0.45	Down	--	--	AAP53789.1 retrotransposon protein, putative, unclassified [Oryza sativa Japonica Group]
LOC_Os05g41290	-1.41245	0.328093	1.66978e-05	0.00105826	0.31	0.5	0.41	0.56	0.85	1.6	Down	--	--	XP_015640706.1 disease resistance protein RGA2 [Oryza sativa Japonica Group]
LOC_Os05g46030	-1.36843	0.397989	0.000585253	0.0129589	4.47	3.85	3.24	5.43	5.58	13.27	Down	--	--	EEE64509.1 hypothetical protein OsJ_19360 [Oryza sativa Japonica Group]
LOC_Os05g48040	-1.14526	0.37283	0.00212778	0.030033	7.41	3.46	7.44	5.77	13.11	22.87	Down	GO:0005215,transporter activity; GO:0005622,intracellular anatomical structure; GO:0005623,obsolete cell; GO:0005737,cytoplasm; GO:0005773,vacuole; GO:0005774,vacuolar membrane; GO:0006810,transport; GO:0006855,xenobiotic transmembrane transport; GO:0009507,chloroplast; GO:0009536,plastid; GO:0016020,membrane; GO:0022857,transmembrane transporter activity; GO:0031090,organelle membrane; GO:004222…	--	XP_015640017.1 protein DETOXIFICATION 14 [Oryza sativa Japonica Group]
LOC_Os05g48860	-1.4251	0.542242	0.00858461	0.0736467	3.38	4.53	1.95	5.05	9.2	9.65	Down	GO:0000166,nucleotide binding; GO:0001882,nucleoside binding; GO:0001883,purine nucleoside binding; GO:0002376,immune system process; GO:0005488,binding; GO:0005515,protein binding; GO:0005525,GTP binding; GO:0005622,intracellular anatomical structure; GO:0005623,obsolete cell; GO:0005634,nucleus; GO:0005654,nucleoplasm; GO:0005737,cytoplasm; GO:0005794,Golgi apparatus; GO:0005829,cytosol; GO:000…	GBP1_3_4_7; guanylate-binding protein 1/3/4/7; K20899;	AAT77391.1 unknown protein [Oryza sativa Japonica Group]
LOC_Os05g51150	-1.01705	0.389738	0.00906556	0.0759789	5.7	3.87	4.83	6.55	10.02	15.71	Down	GO:0000988,obsolete transcription factor activity, protein binding; GO:0000990,obsolete transcription factor activity, core RNA polymerase binding; GO:0003824,catalytic activity; GO:0003899,DNA-directed 5'-3' RNA polymerase activity; GO:0005622,intracellular anatomical structure; GO:0005623,obsolete cell; GO:0005737,cytoplasm; GO:0006139,nucleobase-containing compound metabolic process; GO:000635…	--	KAF2932374.1 hypothetical protein DAI22_05g282900 [Oryza sativa Japonica Group]
LOC_Os06g03040	-1.27964	0.406699	0.00165292	0.025573	0	0	0	0.27	0.21	0.73	Down	--	--	EAY99450.1 hypothetical protein OsI_21417 [Oryza sativa Indica Group]
LOC_Os06g03165	-1.22096	0.37965	0.00129982	0.0220326	0.92	1.67	1.86	2.29	2.89	4	Down	--	--	BAD68348.1 unknown protein [Oryza sativa Japonica Group]
LOC_Os06g03380	-1.45995	0.503173	0.00371407	0.0431109	0.19	0.11	0.16	0.69	0.5	1.01	Down	--	--	XP_015642835.1 uncharacterized protein LOC9266274 [Oryza sativa Japonica Group]
LOC_Os06g04090	-1.42557	0.716046	0.0464922	0.19091	0.06	0	0.16	0.45	0.47	0.25	Down	--	--	XP_015643041.1 NAC domain-containing protein 43 [Oryza sativa Japonica Group]
LOC_Os06g05690	-1.11447	0.311196	0.000341962	0.00886941	3.11	4.72	2.34	6.88	7.52	7.46	Down	--	cysK; cysteine synthase [EC:2.5.1.47]; K01738; cysK; cysteine synthase [EC:2.5.1.47]; K01738;	XP_015642972.1 cysteine synthase-like [Oryza sativa Japonica Group]
LOC_Os06g09660	-1.01029	0.391495	0.00986308	0.080105	2.18	3.17	2.17	6.6	2.69	7.36	Down	GO:0003676,nucleic acid binding; GO:0003677,DNA binding; GO:0003700,DNA-binding transcription factor activity; GO:0005488,binding; GO:0005515,protein binding; GO:0005622,intracellular anatomical structure; GO:0005623,obsolete cell; GO:0005634,nucleus; GO:0006355,regulation of DNA-templated transcription; GO:0007275,multicellular organism development; GO:0009653,anatomical structure morphogenesis;…	K14486, ARF; auxin response factor; K14486;	XP_015643020.1 auxin response factor 16 isoform X1 [Oryza sativa Japonica Group]
LOC_Os06g09880	-1.78033	0.862783	0.0390675	0.173502	0.67	0.73	0.65	1.6	1.59	2.85	Down	GO:0000003,reproduction; GO:0003006,developmental process involved in reproduction; GO:0003676,nucleic acid binding; GO:0003723,RNA binding; GO:0003824,catalytic activity; GO:0004518,nuclease activity; GO:0004519,endonuclease activity; GO:0005488,binding; GO:0005622,intracellular anatomical structure; GO:0005623,obsolete cell; GO:0006139,nucleobase-containing compound metabolic process; GO:000672…	--	XP_015644069.1 pentatricopeptide repeat-containing protein At3g18110, chloroplastic-like isoform X1 [Oryza sativa Japonica Group]
LOC_Os06g12876	-1.5182	0.762522	0.0464778	0.19091	1.1	1.04	0.75	1.75	1.61	2.72	Down	--	--	KAB8101884.1 hypothetical protein EE612_032947 [Oryza sativa]
LOC_Os06g21140	-1.14529	0.411102	0.00533802	0.0542911	1.3	1.7	1.48	2.92	8.11	13.73	Down	GO:0000902,cell morphogenesis; GO:0001101,response to acid chemical; GO:0006950,response to stress; GO:0007275,multicellular organism development; GO:0008361,regulation of cell size; GO:0009269,response to desiccation; GO:0009414,response to water deprivation; GO:0009415,response to water; GO:0009628,response to abiotic stimulus; GO:0009653,anatomical structure morphogenesis; GO:0009719,response …	--	XP_015641631.1 ctenidin-3 [Oryza sativa Japonica Group]
LOC_Os06g21240	-3.83684	1.41212	0.00658605	0.0626628	13.39	9.79	15.13	14.27	41.22	40.09	Down	GO:0005618,cell wall; GO:0005623,obsolete cell; GO:0030312,external encapsulating structure; GO:0044464,obsolete cell part; GO:0071944,cell periphery;	--	BAD61562.1 putative glycine rich protein [Oryza sativa Japonica Group]
LOC_Os06g29640	-1.04778	0.33885	0.00198692	0.0288035	2.07	2.08	2.85	2.98	4.01	8.06	Down	--	--	CAE04851.2 OSJNBa0084K01.23 [Oryza sativa Japonica Group]
LOC_Os06g30700	-1.39895	0.408759	0.000620614	0.0134322	0.26	0.16	0.27	0.52	0.61	0.59	Down	--	--	AAK63883.1 Putative transposon protein [Oryza sativa]
LOC_Os06g30901	-1.43749	0.648533	0.0266559	0.141284	0.39	0.32	0.31	0.5	1	1.95	Down	GO:0005622,intracellular anatomical structure; GO:0005623,obsolete cell; GO:0005737,cytoplasm; GO:0005829,cytosol; GO:0005975,carbohydrate metabolic process; GO:0005976,polysaccharide metabolic process; GO:0005982,starch metabolic process; GO:0005984,disaccharide metabolic process; GO:0005991,trehalose metabolic process; GO:0006073,cellular glucan metabolic process; GO:0006521,regulation of cellu…	--	BAS97950.1 Os06g0505302 [Oryza sativa Japonica Group]
LOC_Os06g36710	-3.8359	1.40313	0.00626041	1	1.61	2.15	1.3	2.17	3.05	5.48	Down	--	--	KAB8102817.1 hypothetical protein EE612_034832 [Oryza sativa]
LOC_Os06g37690	-1.34749	0.645521	0.0368472	0.168263	1.09	0.66	0.95	2.38	1.97	2.29	Down	--	--	XP_015642365.1 putative receptor protein kinase ZmPK1 [Oryza sativa Japonica Group]
LOC_Os06g40415	-1.67567	0.679799	0.0137035	0.0970543	2.37	2.47	2.39	1.3	19.48	2.51	Down	--	--	BAS97981.1 Os06g0514700, partial [Oryza sativa Japonica Group]
LOC_Os06g42270	-1.08905	0.484623	0.0246263	0.135022	0.73	0	0.15	2.23	1.36	0.65	Down	--	--	--
LOC_Os06g42280	-1.53478	0.590652	0.0093645	0.0775242	3.25	1.15	1.11	8.25	4.23	2.95	Down	--	--	AAU90267.1 Transposase family protein [Oryza sativa Japonica Group]
LOC_Os06g42480	-1.16274	0.40637	0.00421922	0.0466764	0.64	0.45	0	5.2	1.89	1.06	Down	--	--	EAZ37707.1 hypothetical protein OsJ_22050 [Oryza sativa Japonica Group]
LOC_Os06g42860	-1.13579	0.44284	0.0103236	0.0823281	2.53	0.82	0.92	5.37	3.27	1.6	Down	--	LIPA; lysosomal acid lipase/cholesteryl ester hydrolase [EC:3.1.1.13]; K01052; LIPA; lysosomal acid lipase/cholesteryl ester hydrolase [EC:3.1.1.13]; K01052; LIPA; lysosomal acid lipase/cholesteryl ester hydrolase [EC:3.1.1.13]; K01052; LIPF; gastric triacylglycerol lipase [EC:3.1.1.3]; K14452; LIPF; gastric triacylglycerol lipase [EC:3.1.1.3]; K14452;	XP_015642637.1 triacylglycerol lipase 2 isoform X2 [Oryza sativa Japonica Group]
LOC_Os06g43120	-1.05669	0.42658	0.0132446	0.0954218	1.21	0.88	1.18	1.64	1.56	3.6	Down	GO:0003676,nucleic acid binding; GO:0003723,RNA binding; GO:0003824,catalytic activity; GO:0004518,nuclease activity; GO:0004519,endonuclease activity; GO:0004521,endoribonuclease activity; GO:0004540,ribonuclease activity; GO:0005488,binding; GO:0005622,intracellular anatomical structure; GO:0005623,obsolete cell; GO:0005634,nucleus; GO:0005654,nucleoplasm; GO:0005847,mRNA cleavage and polyadeny…	--	KAF2927721.1 hypothetical protein DAI22_06g226600 [Oryza sativa Japonica Group]
LOC_Os06g43880	-1.34226	0.428254	0.00172289	0.0262308	0.56	0.44	0.57	3.03	0.87	0.66	Down	--	HPT, HGGT, ubiA; homogentisate phytyltransferase / homogentisate geranylgeranyltransferase [EC:2.5.1.115 2.5.1.116]; K09833;	XP_015641999.1 homogentisate geranylgeranyltransferase, chloroplastic [Oryza sativa Japonica Group]
LOC_Os06g43930	-1.06051	0.367961	0.00395013	0.0448052	1.51	2.99	1.25	5.17	3.48	3.44	Down	--	PRCP; lysosomal Pro-X carboxypeptidase [EC:3.4.16.2]; K01285; PRCP; lysosomal Pro-X carboxypeptidase [EC:3.4.16.2]; K01285;	KAF2927819.1 hypothetical protein DAI22_06g233100 [Oryza sativa Japonica Group]
LOC_Os06g51320	-1.00816	0.487777	0.0387492	0.172865	8.03	7.71	8.07	15.43	19.56	15.74	Down	--	--	XP_015642518.1 gibberellin-regulated protein 1 isoform X2 [Oryza sativa Japonica Group]
LOC_Os06g51460	-1.03119	0.342798	0.00262835	0.0347637	0.59	0.65	0.95	1.23	1.45	2.54	Down	GO:0003824,catalytic activity; GO:0005215,transporter activity; GO:0005623,obsolete cell; GO:0005886,plasma membrane; GO:0005911,cell-cell junction; GO:0006810,transport; GO:0009506,plasmodesma; GO:0015399,primary active transmembrane transporter activity; GO:0016020,membrane; GO:0016021,integral component of membrane; GO:0016462,pyrophosphatase activity; GO:0016787,hydrolase activity; GO:0016817…	--	XP_015643756.1 ABC transporter G family member 28 [Oryza sativa Japonica Group]
LOC_Os07g04420	-1.81352	0.905003	0.0450827	0.187554	2.97	2.41	1.33	5.28	4.71	10.94	Down	--	--	EEC81480.1 hypothetical protein OsI_24816 [Oryza sativa Indica Group]
LOC_Os07g04430	-1.07394	0.329909	0.00113285	0.0202224	3.91	3.07	3.65	6.62	6.69	16.32	Down	--	--	KAB8104256.1 hypothetical protein EE612_037011, partial [Oryza sativa]
LOC_Os07g04440	-2.39998	1.22041	0.0492362	1	18.79	10.69	18.15	20.07	23.29	56.14	Down	--	--	EEC81481.1 hypothetical protein OsI_24817 [Oryza sativa Indica Group]
LOC_Os07g05670	-1.09881	0.490451	0.025065	0.136614	1.18	1.62	0.25	2.86	2.63	2.21	Down	--	--	EAZ38713.1 hypothetical protein OsJ_23115 [Oryza sativa Japonica Group]
LOC_Os07g05960	-1.0213	0.298215	0.000615479	0.0133743	0.98	1.35	1.15	1.48	1.87	4.21	Down	--	FANCD2; fanconi anemia group D2 protein; K10891;	BAF20829.2 Os07g0154400 [Oryza sativa Japonica Group]
LOC_Os07g08050	-1.40497	0.432769	0.00116847	0.0206782	2.83	3.04	1.67	4.02	4.52	7.57	Down	--	--	BAC83443.1 DNA repair/transcription protein Mms19-like protein [Oryza sativa Japonica Group]
LOC_Os07g09110	-1.3655	0.540643	0.0115468	0.088254	0.51	0.13	0.23	2.21	0.6	0.25	Down	--	--	XP_015646430.2 uncharacterized protein LOC4342611 [Oryza sativa Japonica Group]
LOC_Os07g12100	-1.29157	0.357394	0.000301684	0.00806101	0.02	0	0	0.15	0.14	0.11	Down	--	--	ABK34468.1 unknown protein [Oryza sativa Japonica Group]
LOC_Os07g13230	-1.08661	0.383315	0.00458598	0.048981	0.66	0	0.13	11.92	1.94	0.39	Down	--	--	BAH93840.1 Os07g0236250 [Oryza sativa Japonica Group]
LOC_Os07g28920	-1.87883	0.546345	0.000584052	0.0129507	0.26	0.47	0.19	1.52	1.38	1.2	Down	--	--	XP_025882890.1 uncharacterized protein LOC4343204 [Oryza sativa Japonica Group]
LOC_Os07g29080	-1.02717	0.363107	0.0046719	0.0494623	1.02	0.62	0.99	1.12	1.69	3.51	Down	--	--	BAC83928.1 hypothetical protein [Oryza sativa Japonica Group]
LOC_Os07g29460	-1.74204	0.540841	0.0012775	0.0218352	0.89	0.72	0.85	1.33	1.76	4.57	Down	--	--	AAP44605.1 putative polyprotein [Oryza sativa Japonica Group]
LOC_Os07g34750	-1.5117	0.73636	0.0400791	0.176033	0.86	1.23	1.02	1.46	1.52	3.66	Down	--	--	XP_015647538.1 disease resistance protein PIK6-NP-like [Oryza sativa Japonica Group]
LOC_Os07g35520	-1.26434	0.528281	0.016697	0.108364	2	1.66	1.98	6.3	3.24	3.48	Down	--	--	XP_015645511.1 glucan endo-1,3-beta-glucosidase 7 [Oryza sativa Japonica Group]
LOC_Os07g39460	-1.02545	0.360097	0.00440357	0.0479227	1.42	1.42	1.2	2.54	2.27	3.61	Down	--	--	BAH94003.1 Os07g0583500 [Oryza sativa Japonica Group]
LOC_Os07g40520	-1.15125	0.4517	0.0108127	0.084755	0.83	0.75	0.44	1.44	2.07	6.2	Down	--	--	EEE67524.1 hypothetical protein OsJ_24983 [Oryza sativa Japonica Group]
LOC_Os07g42750	-1.23029	0.441335	0.00530923	0.05407	7.05	6.62	3.29	8.88	12.48	16.23	Down	--	--	BAC79877.1 unknown protein [Oryza sativa Japonica Group]
LOC_Os07g45070	-1.1221	0.345788	0.00117435	0.0207504	0.54	0.61	0.17	0.9	0.86	3	Down	--	ERN1; serine/threonine-protein kinase/endoribonuclease IRE1 [EC:2.7.11.1 3.1.26.-]; K08852; ERN1; serine/threonine-protein kinase/endoribonuclease IRE1 [EC:2.7.11.1 3.1.26.-]; K08852; ERN1; serine/threonine-protein kinase/endoribonuclease IRE1 [EC:2.7.11.1 3.1.26.-]; K08852;	XP_015646473.1 transformation/transcription domain-associated protein [Oryza sativa Japonica Group]
LOC_Os07g45074	-4.30841	2.16613	0.0467025	1	0.53	0.32	0.42	0.9	1.06	1.2	Down	--	ERN1; serine/threonine-protein kinase/endoribonuclease IRE1 [EC:2.7.11.1 3.1.26.-]; K08852; ERN1; serine/threonine-protein kinase/endoribonuclease IRE1 [EC:2.7.11.1 3.1.26.-]; K08852; ERN1; serine/threonine-protein kinase/endoribonuclease IRE1 [EC:2.7.11.1 3.1.26.-]; K08852;	XP_015646473.1 transformation/transcription domain-associated protein [Oryza sativa Japonica Group]
LOC_Os07g45210	-1.00005	0.447675	0.0254917	0.137667	0.57	0.62	0.48	1.37	1.15	1.18	Down	--	--	XP_025882943.1 uncharacterized protein LOC9266374 isoform X1 [Oryza sativa Japonica Group]
LOC_Os07g45970	-2.20164	0.683776	0.00128269	0.0219076	0.29	0.47	0.32	0.73	0.84	0.71	Down	--	--	EAZ40919.1 hypothetical protein OsJ_25399 [Oryza sativa Japonica Group]
LOC_Os07g47284	-2.33078	1.09083	0.0326217	1	2.98	3.24	2.96	5.35	6.05	9.28	Down	GO:0000731,DNA synthesis involved in DNA repair; GO:0005622,intracellular anatomical structure; GO:0005623,obsolete cell; GO:0005634,nucleus; GO:0006139,nucleobase-containing compound metabolic process; GO:0006259,DNA metabolic process; GO:0006281,DNA repair; GO:0006301,postreplication repair; GO:0006725,cellular aromatic compound metabolic process; GO:0006807,nitrogen compound metabolic process;…	REV3L, POLZ; DNA polymerase zeta [EC:2.7.7.7]; K02350;	KAF2924417.1 hypothetical protein DAI22_07g267000 [Oryza sativa Japonica Group]
LOC_Os07g47470	-1.05175	0.348273	0.00252855	0.0337032	0.54	0.44	0.72	1.12	1.28	2.24	Down	GO:0003676,nucleic acid binding; GO:0003723,RNA binding; GO:0003824,catalytic activity; GO:0004518,nuclease activity; GO:0004519,endonuclease activity; GO:0005488,binding; GO:0005622,intracellular anatomical structure; GO:0005623,obsolete cell; GO:0006139,nucleobase-containing compound metabolic process; GO:0006725,cellular aromatic compound metabolic process; GO:0006807,nitrogen compound metabol…	--	EAZ05095.1 hypothetical protein OsI_27286 [Oryza sativa Indica Group]
LOC_Os07g49140	-1.09144	0.394289	0.00563825	0.0562017	1.95	1.27	1.05	4.28	2.31	3.89	Down	--	--	KAB8106981.1 hypothetical protein EE612_041532 [Oryza sativa]
LOC_Os08g03682	-1.50904	0.371905	4.9583e-05	0.00236122	0.39	0.65	1.06	4.25	1.74	1.21	Down	GO:0000003,reproduction; GO:0002933,lipid hydroxylation; GO:0003006,developmental process involved in reproduction; GO:0003824,catalytic activity; GO:0004497,monooxygenase activity; GO:0006082,organic acid metabolic process; GO:0006629,lipid metabolic process; GO:0006631,fatty acid metabolic process; GO:0006633,fatty acid biosynthetic process; GO:0006725,cellular aromatic compound metabolic proce…	--	XP_015648492.1 cytochrome P450 703A2 isoform X1 [Oryza sativa Japonica Group]
LOC_Os08g05820	-1.02943	0.377943	0.00645392	0.061892	2.06	1.87	3.66	12.65	3.8	2.18	Down	--	--	XP_015650795.1 monocopper oxidase-like protein SKU5 [Oryza sativa Japonica Group]
LOC_Os08g06730	-2.42243	0.558511	1.44246e-05	0.000970331	0	0.05	0.05	1.34	0.1	0	Down	--	--	XP_015649722.1 uncharacterized protein LOC4344744 [Oryza sativa Japonica Group]
LOC_Os08g06800	-1.27904	0.401039	0.00142606	0.0232914	1.05	1.13	1.28	1.98	2.24	4.68	Down	GO:0000943,retrotransposon nucleocapsid; GO:0003676,nucleic acid binding; GO:0003723,RNA binding; GO:0003824,catalytic activity; GO:0003887,DNA-directed DNA polymerase activity; GO:0003964,RNA-directed DNA polymerase activity; GO:0004518,nuclease activity; GO:0004540,ribonuclease activity; GO:0005488,binding; GO:0005622,intracellular anatomical structure; GO:0005623,obsolete cell; GO:0005634,nucl…	--	BAF22986.1 Os08g0164800, partial [Oryza sativa Japonica Group]
LOC_Os08g09230	-1.06131	0.49836	0.033204	0.159049	2.32	1.94	2.28	3.77	3.63	8.87	Down	GO:0005488,binding; GO:0005515,protein binding; GO:0008152,metabolic process; GO:0009058,biosynthetic process; GO:0009059,macromolecule biosynthetic process; GO:0010021,amylopectin biosynthetic process; GO:0042802,identical protein binding; GO:0043170,macromolecule metabolic process; GO:0071704,organic substance metabolic process; GO:1901135,carbohydrate derivative metabolic process; GO:1901137,c…	glgA; starch synthase [EC:2.4.1.21]; K00703; glgA; starch synthase [EC:2.4.1.21]; K00703;	A0A0P0XCU3.2 RecName: Full=Soluble starch synthase 3a, chloroplastic/amyloplastic; AltName: Full=Protein FLOURY ENDOSPERM 5; AltName: Full=Soluble starch synthase IIIa; Short=OsSSIIIa; Flags: Precursor [Oryza sativa Japonica Group]
LOC_Os08g10580	-1.28331	0.483328	0.00792738	0.0701182	1.08	1.17	0.57	1.48	2.72	3.81	Down	GO:0000166,nucleotide binding; GO:0003676,nucleic acid binding; GO:0003677,DNA binding; GO:0005488,binding; GO:0005622,intracellular anatomical structure; GO:0005623,obsolete cell; GO:0005634,nucleus; GO:0008327,methyl-CpG binding; GO:0036094,small molecule binding; GO:0043226,organelle; GO:0043227,membrane-bounded organelle; GO:0043229,intracellular organelle; GO:0043231,intracellular membrane-b…	--	BAD11558.1 unknown protein [Oryza sativa Japonica Group]
LOC_Os08g10730	-1.70429	0.577665	0.00317449	0.0386575	0.84	0.44	0.77	5.46	1.7	0.42	Down	--	--	XP_015649371.2 aspartic proteinase nepenthesin-1 [Oryza sativa Japonica Group]
LOC_Os08g13030	-1.03609	0.454665	0.0226794	0.128323	1.46	1.32	1.54	5.36	3.81	3.14	Down	--	SPOP; speckle-type POZ protein; K10523; SPOP; speckle-type POZ protein; K10523;	KAB8107830.1 hypothetical protein EE612_042870 [Oryza sativa]
LOC_Os08g14230	-1.25153	0.3801	0.000992523	0.0185642	5.68	4.78	3.11	8.98	9.36	11.6	Down	GO:0001101,response to acid chemical; GO:0001558,regulation of cell growth; GO:0003779,actin binding; GO:0005488,binding; GO:0005515,protein binding; GO:0005622,intracellular anatomical structure; GO:0005623,obsolete cell; GO:0005737,cytoplasm; GO:0005829,cytosol; GO:0005856,cytoskeleton; GO:0006810,transport; GO:0006996,organelle organization; GO:0007010,cytoskeleton organization; GO:0007015,act…	GSN; gelsolin; K05768; GSN; gelsolin; K05768;	XP_015650776.1 villin-5 [Oryza sativa Japonica Group]
LOC_Os08g19310	-1.64949	0.778971	0.0342154	0.1618	2.63	2	1.53	3.66	4.53	6.91	Down	GO:0003676,nucleic acid binding; GO:0003723,RNA binding; GO:0003824,catalytic activity; GO:0004518,nuclease activity; GO:0004519,endonuclease activity; GO:0005488,binding; GO:0005622,intracellular anatomical structure; GO:0005623,obsolete cell; GO:0006139,nucleobase-containing compound metabolic process; GO:0006725,cellular aromatic compound metabolic process; GO:0006807,nitrogen compound metabol…	--	XP_015650188.1 pentatricopeptide repeat-containing protein At4g19440, chloroplastic isoform X2 [Oryza sativa Japonica Group]
LOC_Os08g20220	-2.22667	1.04163	0.0325431	0.157537	0.19	0.28	0.22	0.48	0.45	0.96	Down	--	--	CAE02465.2 OSJNBa0042D13.18 [Oryza sativa Japonica Group]
LOC_Os08g21561	-1.4357	0.482387	0.00291811	0.0370292	3.9	4.11	2.3	6.6	6.31	10.89	Down	--	--	EEC83338.1 hypothetical protein OsI_28730 [Oryza sativa Indica Group]
LOC_Os08g26880	-2.83784	1.19942	0.0179815	1	3.91	4.63	2.96	14.33	5.2	5.19	Down	GO:0001067,transcription regulatory region nucleic acid binding; GO:0003676,nucleic acid binding; GO:0003677,DNA binding; GO:0003700,DNA-binding transcription factor activity; GO:0005488,binding; GO:0005515,protein binding; GO:0005622,intracellular anatomical structure; GO:0005623,obsolete cell; GO:0005634,nucleus; GO:0006355,regulation of DNA-templated transcription; GO:0006417,regulation of tra…	--	XP_015651067.1 bZIP transcription factor 44 [Oryza sativa Japonica Group]
LOC_Os08g31030	-1.2078	0.568027	0.0334778	0.159824	0.57	1.4	1.42	2.12	2.42	2.49	Down	GO:0000166,nucleotide binding; GO:0003824,catalytic activity; GO:0005488,binding; GO:0005576,extracellular region; GO:0006082,organic acid metabolic process; GO:0006629,lipid metabolic process; GO:0006631,fatty acid metabolic process; GO:0007154,cell communication; GO:0007267,cell-cell signaling; GO:0007275,multicellular organism development; GO:0008152,metabolic process; GO:0009553,embryo sac de…	betA, CHDH; choline dehydrogenase [EC:1.1.99.1]; K00108; ACE, HTH; fatty acid omega-hydroxy dehydrogenase [EC:1.1.-.-]; K15403; FAP; fatty acid photodecarboxylase [EC:4.1.1.106]; K22464;	XP_015650835.1 protein HOTHEAD [Oryza sativa Japonica Group]
LOC_Os08g32880	-1.01286	0.386181	0.0087224	0.074456	0.41	0.48	0.41	0.91	0.85	2.11	Down	GO:0000166,nucleotide binding; GO:0002376,immune system process; GO:0005488,binding; GO:0005622,intracellular anatomical structure; GO:0005623,obsolete cell; GO:0005737,cytoplasm; GO:0005886,plasma membrane; GO:0005911,cell-cell junction; GO:0006950,response to stress; GO:0006952,defense response; GO:0006955,immune response; GO:0007154,cell communication; GO:0007165,signal transduction; GO:000821…	RPM1, RPS3; disease resistance protein RPM1; K13457;	XP_025883396.1 disease resistance protein RPM1-like [Oryza sativa Japonica Group]
LOC_Os08g33660	-1.46479	0.661219	0.0267409	0.141393	5.35	4.84	4.22	12.86	11.76	9.11	Down	GO:0000902,cell morphogenesis; GO:0000904,cell morphogenesis involved in differentiation; GO:0000981,DNA-binding transcription factor activity, RNA polymerase II-specific; GO:0000988,obsolete transcription factor activity, protein binding; GO:0000989,obsolete transcription factor activity, transcription factor binding; GO:0001067,transcription regulatory region nucleic acid binding; GO:0001076,ob…	--	XP_015650319.1 transcription factor MYB106 [Oryza sativa Japonica Group]
LOC_Os08g35420	-1.01117	0.411978	0.0141108	0.0988274	0.25	0.33	0.06	4.01	0.06	0.25	Down	GO:0005488,binding; GO:0005622,intracellular anatomical structure; GO:0005623,obsolete cell; GO:0005737,cytoplasm; GO:0009507,chloroplast; GO:0009532,plastid stroma; GO:0009534,chloroplast thylakoid; GO:0009535,chloroplast thylakoid membrane; GO:0009536,plastid; GO:0009570,chloroplast stroma; GO:0009579,thylakoid; GO:0010287,plastoglobule; GO:0016020,membrane; GO:0016168,chlorophyll binding; GO:0…	psbA; photosystem II P680 reaction center D1 protein [EC:1.10.3.9]; K02703;	YP_010232582.1 photosystem II protein D1 [Eragrostis tenella]
LOC_Os08g40420	-1.04395	0.240896	1.4669e-05	0.000983891	2.01	1.23	1.31	3.41	3.06	3.2	Down	--	--	XP_015650857.1 uncharacterized protein LOC4346031 isoform X1 [Oryza sativa Japonica Group]
LOC_Os08g40930	-1.20759	0.430184	0.00499842	0.0519394	2.86	6.56	4.99	14.48	12.78	5	Down	GO:0000272,polysaccharide catabolic process; GO:0003824,catalytic activity; GO:0004133,glycogen debranching enzyme activity; GO:0004553,hydrolase activity, hydrolyzing O-glycosyl compounds; GO:0005622,intracellular anatomical structure; GO:0005623,obsolete cell; GO:0005737,cytoplasm; GO:0005975,carbohydrate metabolic process; GO:0005976,polysaccharide metabolic process; GO:0005977,glycogen metabo…	ISA, treX; isoamylase [EC:3.2.1.68]; K01214;	XP_015650242.1 isoamylase 1, chloroplastic [Oryza sativa Japonica Group]
LOC_Os08g41620	-1.5972	0.587752	0.00657837	0.0626156	1.41	0.9	0.81	4.41	1.09	1.86	Down	GO:0000502,proteasome complex; GO:0005622,intracellular anatomical structure; GO:0005623,obsolete cell; GO:0005737,cytoplasm; GO:0006508,proteolysis; GO:0006511,ubiquitin-dependent protein catabolic process; GO:0006807,nitrogen compound metabolic process; GO:0008152,metabolic process; GO:0009056,catabolic process; GO:0009057,macromolecule catabolic process; GO:0009507,chloroplast; GO:0009536,plas…	--	XP_015649082.2 ubiquitin carboxyl-terminal hydrolase 1-like [Oryza sativa Japonica Group]
LOC_Os08g44150	-1.43574	0.418798	0.000607527	0.0133112	0.56	0.49	0.57	1.16	1.06	1.62	Down	--	--	EAZ43618.1 hypothetical protein OsJ_28238 [Oryza sativa Japonica Group]
LOC_Os09g01000	-1.02253	0.465494	0.0280452	0.145547	9.05	34.67	8.11	633.9	5.57	58.62	Down	--	--	ACG27180.1 hypothetical protein [Zea mays]
LOC_Os09g03980	-1.2819	0.626454	0.0407289	0.177511	0	0	0	0.07	0.11	0.16	Down	--	--	ABA95205.1 retrotransposon protein, putative, Ty1-copia subclass [Oryza sativa Japonica Group]
LOC_Os09g07130	-1.07176	0.429152	0.0125111	0.0921648	0.36	0.28	0.18	0.12	1.02	2.01	Down	--	--	AAX96415.1 retrotransposon protein, putative, Ty3-gypsy sub-class [Oryza sativa Japonica Group]
LOC_Os09g07300	-1.04746	0.356322	0.00328583	0.039578	0.52	0.43	0.19	0.85	0.82	2.02	Down	GO:0000003,reproduction; GO:0000902,cell morphogenesis; GO:0003006,developmental process involved in reproduction; GO:0005622,intracellular anatomical structure; GO:0005623,obsolete cell; GO:0005737,cytoplasm; GO:0005829,cytosol; GO:0005911,cell-cell junction; GO:0006810,transport; GO:0007275,multicellular organism development; GO:0009314,response to radiation; GO:0009416,response to light stimul…	--	QAB01368.1 auxin transport protein BIG [Oryza sativa Japonica Group]
LOC_Os09g08910	-1.75012	0.858672	0.0415326	0.179369	0.82	0.83	0.9	9.2	0.93	1.53	Down	GO:0005622,intracellular anatomical structure; GO:0005623,obsolete cell; GO:0005737,cytoplasm; GO:0005739,mitochondrion; GO:0005740,mitochondrial envelope; GO:0005743,mitochondrial inner membrane; GO:0016020,membrane; GO:0019866,organelle inner membrane; GO:0031090,organelle membrane; GO:0031966,mitochondrial membrane; GO:0031967,organelle envelope; GO:0031975,envelope; GO:0043226,organelle; GO:0…	ATPeF1A, ATP5A1, ATP1; F-type H+-transporting ATPase subunit alpha; K02132; ATPeF1A, ATP5A1, ATP1; F-type H+-transporting ATPase subunit alpha; K02132;	KAF2908077.1 hypothetical protein DAI22_12g149301 [Oryza sativa Japonica Group]
LOC_Os09g13820	-3.92804	1.75234	0.024987	1	1.5	1.57	1.62	2.46	2.34	6.11	Down	--	--	XP_015610878.1 putative disease resistance protein RGA3 isoform X1 [Oryza sativa Japonica Group]
LOC_Os09g14450	-4.11024	1.22956	0.00082919	0.0163465	0.74	0.73	0.53	1	1.4	1.73	Down	--	--	EAZ44200.1 hypothetical protein OsJ_28821 [Oryza sativa Japonica Group]
LOC_Os09g15800	-2.10532	0.523103	5.70544e-05	0.00258789	0.61	0.6	0.77	1.45	1.23	1.81	Down	GO:0003676,nucleic acid binding; GO:0003723,RNA binding; GO:0003824,catalytic activity; GO:0004518,nuclease activity; GO:0004519,endonuclease activity; GO:0005488,binding; GO:0005622,intracellular anatomical structure; GO:0005623,obsolete cell; GO:0006139,nucleobase-containing compound metabolic process; GO:0006725,cellular aromatic compound metabolic process; GO:0006807,nitrogen compound metabol…	--	EAZ08632.1 hypothetical protein OsI_30906 [Oryza sativa Indica Group]
LOC_Os09g24260	-1.22676	0.53187	0.0210827	0.123473	1.62	2.36	1.08	4.16	5.02	9.16	Down	--	--	BAT08023.1 Os09g0407950 [Oryza sativa Japonica Group]
LOC_Os09g37430	-1.59716	0.518878	0.00208317	0.0296935	1.17	0.46	1.92	3.55	3.31	4.34	Down	--	--	BAF25755.1 Os09g0546300 [Oryza sativa Japonica Group]
LOC_Os09g37580	-1.04718	0.45168	0.0204268	0.121539	0.3	0.27	0.41	1.12	0.49	1.01	Down	--	--	EAZ45567.1 hypothetical protein OsJ_30228 [Oryza sativa Japonica Group]
LOC_Os10g02650	-1.15003	0.373672	0.00208646	0.0296968	0.83	0.86	0.84	1.12	1.36	3.37	Down	GO:0003676,nucleic acid binding; GO:0003723,RNA binding; GO:0003824,catalytic activity; GO:0004518,nuclease activity; GO:0004519,endonuclease activity; GO:0005488,binding; GO:0005622,intracellular anatomical structure; GO:0005623,obsolete cell; GO:0006139,nucleobase-containing compound metabolic process; GO:0006725,cellular aromatic compound metabolic process; GO:0006807,nitrogen compound metabol…	--	AAL34928.1 Putative PPR-repeat protein [Oryza sativa]
LOC_Os10g05980	-1.01242	0.328029	0.00202613	0.0292161	4.12	10.54	8.27	26.14	18.14	21.07	Down	GO:0005618,cell wall; GO:0005623,obsolete cell; GO:0009664,plant-type cell wall organization; GO:0009987,cellular process; GO:0016043,cellular component organization; GO:0030312,external encapsulating structure; GO:0044464,obsolete cell part; GO:0045229,external encapsulating structure organization; GO:0071554,cell wall organization or biogenesis; GO:0071555,cell wall organization; GO:0071669,pla…	--	XP_015614568.1 proline-rich protein 4 [Oryza sativa Japonica Group]
LOC_Os10g05990	-2.21779	0.596543	0.000201022	0.00614988	4.72	27.74	12.97	36.69	28.59	32.41	Down	GO:0005618,cell wall; GO:0005623,obsolete cell; GO:0009664,plant-type cell wall organization; GO:0009987,cellular process; GO:0016043,cellular component organization; GO:0030312,external encapsulating structure; GO:0044464,obsolete cell part; GO:0045229,external encapsulating structure organization; GO:0071554,cell wall organization or biogenesis; GO:0071555,cell wall organization; GO:0071669,pla…	--	AAK63896.1 Putative proline-rich protein [Oryza sativa]
LOC_Os10g11860	-1.10074	0.359675	0.00221059	0.0307746	0.32	0.29	0.16	1.22	0.55	0.63	Down	--	--	XP_015613781.1 protein DETOXIFICATION 29 [Oryza sativa Japonica Group]
LOC_Os10g19898	-1.78951	0.600324	0.00287391	0.0367522	2.04	0.3	0.3	8.98	2.88	1.45	Down	--	--	KAF2913077.1 hypothetical protein DAI22_10g062000 [Oryza sativa Japonica Group]
LOC_Os10g22780	-1.26989	0.459236	0.00568832	0.0565562	9.09	2.19	1.06	39.4	16.53	9.35	Down	--	--	ABB47363.1 hypothetical protein LOC_Os10g22780 [Oryza sativa Japonica Group]
LOC_Os10g22820	-1.0943	0.461847	0.0178169	0.112208	18.16	6.06	4.96	45.37	21.3	11.7	Down	--	--	AAM08653.1 Hypothetical protein [Oryza sativa Japonica Group]
LOC_Os10g24050	-1.02005	0.420241	0.0152116	0.103141	4.8	1.17	1.87	15.1	8.36	5.2	Down	--	--	AAM01081.1 Putative protein synthesis inhibitor [Oryza sativa Japonica Group]
LOC_Os10g24100	-1.1272	0.353792	0.00144231	0.023417	4.32	2.89	2.23	5.22	5.06	10.42	Down	--	HPSE; heparanase [EC:3.2.1.166]; K07964;	AAM74332.1 Hypothetical protein [Oryza sativa Japonica Group]
LOC_Os10g29650	-1.40755	0.558618	0.0117455	0.0890045	0.07	0.32	0.11	1.91	1.64	4.87	Down	GO:0001932,regulation of protein phosphorylation; GO:0001934,positive regulation of protein phosphorylation; GO:0005488,binding; GO:0005515,protein binding; GO:0005622,intracellular anatomical structure; GO:0005623,obsolete cell; GO:0005634,nucleus; GO:0005654,nucleoplasm; GO:0005730,nucleolus; GO:0005737,cytoplasm; GO:0005829,cytosol; GO:0006325,chromatin organization; GO:0006355,regulation of D…	--	ABG66092.1 retrotransposon protein, putative, unclassified, expressed [Oryza sativa Japonica Group]
LOC_Os10g36650	-1.2423	0.370652	0.00080329	0.0160004	106.53	80.37	44.49	216.81	230.75	120.34	Down	GO:0005622,intracellular anatomical structure; GO:0005623,obsolete cell; GO:0005856,cytoskeleton; GO:0043226,organelle; GO:0043228,non-membrane-bounded organelle; GO:0043229,intracellular organelle; GO:0043232,intracellular non-membrane-bounded organelle; GO:0044424,obsolete intracellular part; GO:0044464,obsolete cell part;	--	XP_015614904.1 actin-2 [Oryza sativa Japonica Group]
LOC_Os10g40920	-1.7142	0.572841	0.00276737	0.0358902	1.37	2.13	1.26	2.78	2.78	4.34	Down	GO:0000959,mitochondrial RNA metabolic process; GO:0003676,nucleic acid binding; GO:0003723,RNA binding; GO:0003824,catalytic activity; GO:0004518,nuclease activity; GO:0004519,endonuclease activity; GO:0005488,binding; GO:0005622,intracellular anatomical structure; GO:0005623,obsolete cell; GO:0005737,cytoplasm; GO:0005739,mitochondrion; GO:0006139,nucleobase-containing compound metabolic proces…	--	AAK55452.1 putative PPR repeat protein [Oryza sativa Japonica Group]
LOC_Os11g01510	-1.23626	0.563285	0.028183	0.145834	2.33	3.49	1.69	3.6	5.15	8.23	Down	GO:0003824,catalytic activity; GO:0004842,ubiquitin-protein transferase activity; GO:0005622,intracellular anatomical structure; GO:0005623,obsolete cell; GO:0005634,nucleus; GO:0005737,cytoplasm; GO:0005829,cytosol; GO:0005886,plasma membrane; GO:0005911,cell-cell junction; GO:0006807,nitrogen compound metabolic process; GO:0006950,response to stress; GO:0006974,cellular response to DNA damage s…	UBE1, UBA1; ubiquitin-activating enzyme E1 [EC:6.2.1.45]; K03178;	XP_015616970.1 ubiquitin-activating enzyme E1 2 [Oryza sativa Japonica Group]
LOC_Os11g03650	-3.66794	1.86411	0.0491066	1	0.46	0.55	0.45	0.8	1.15	2.28	Down	--	--	ABA91338.1 NB-ARC domain containing protein, expressed [Oryza sativa Japonica Group]
LOC_Os11g04060	-1.3191	0.403049	0.00106489	0.0194745	1.35	1.14	1	6.07	2.31	2.22	Down	GO:0000325,plant-type vacuole; GO:0001101,response to acid chemical; GO:0005215,transporter activity; GO:0005622,intracellular anatomical structure; GO:0005623,obsolete cell; GO:0005737,cytoplasm; GO:0005773,vacuole; GO:0005774,vacuolar membrane; GO:0005886,plasma membrane; GO:0006810,transport; GO:0006811,ion transport; GO:0006812,cation transport; GO:0006813,potassium ion transport; GO:0006950,…	--	KAB8114121.1 hypothetical protein EE612_053359, partial [Oryza sativa]
LOC_Os11g07260	-1.26966	0.366235	0.000526744	0.0119864	0.9	0.92	1.03	1.58	1.6	3.87	Down	--	--	XP_015615696.1 putative receptor-like protein kinase At3g47110 isoform X4 [Oryza sativa Japonica Group]
LOC_Os11g07480	-1.46499	0.495106	0.00308697	0.0383103	0.56	0.59	0.49	2.88	1.11	0.68	Down	GO:0006355,regulation of DNA-templated transcription; GO:0007154,cell communication; GO:0007584,response to nutrient; GO:0009605,response to external stimulus; GO:0009889,regulation of biosynthetic process; GO:0009890,negative regulation of biosynthetic process; GO:0009892,negative regulation of metabolic process; GO:0009987,cellular process; GO:0009991,response to extracellular stimulus; GO:0010…	--	XP_015616616.1 WD repeat-containing protein 20 [Oryza sativa Japonica Group]
LOC_Os11g07870	-1.82292	0.760878	0.0165837	0.108019	3	2.89	2.6	2.96	5.56	12.81	Down	GO:0000003,reproduction; GO:0000280,nuclear division; GO:0000712,resolution of meiotic recombination intermediates; GO:0003682,chromatin binding; GO:0005488,binding; GO:0005622,intracellular anatomical structure; GO:0005623,obsolete cell; GO:0005634,nucleus; GO:0005654,nucleoplasm; GO:0006139,nucleobase-containing compound metabolic process; GO:0006259,DNA metabolic process; GO:0006260,DNA replic…	FANCM; fanconi anemia group M protein; K10896;	AAX96303.1 Similar to probable ATP-dependent RNA helicase - fission yeast (Schizosaccharomyces pombe) [Oryza sativa Japonica Group]
LOC_Os11g19500	-1.45397	0.425966	0.000641705	0.0137459	0	0	0	1.11	0.37	0.49	Down	--	--	ABA92925.2 expressed protein [Oryza sativa Japonica Group]
LOC_Os11g29520	-1.09327	0.293782	0.000198155	0.00611092	0.17	0.4	0.45	0.94	0.67	1.6	Down	--	--	ABA93781.1 NB-ARC domain containing protein, expressed [Oryza sativa Japonica Group]
LOC_Os11g36790	-1.24993	0.360305	0.000522206	0.0119067	0.58	0.62	0.38	1.58	2.3	2	Down	--	--	ABA94469.1 hAT family dimerisation domain containing protein, expressed [Oryza sativa Japonica Group]
LOC_Os11g46250	-1.40058	0.570636	0.0141115	0.0988274	0.48	0.6	0.72	1.06	0.72	1.94	Down	--	--	ABA95390.1 expressed protein [Oryza sativa Japonica Group]
LOC_Os11g46980	-1.15755	0.355541	0.00113102	0.0202177	0.37	0.41	0.36	0.6	0.64	1.15	Down	--	IRAK1; interleukin-1 receptor-associated kinase 1 [EC:2.7.11.1]; K04730; IRAK1; interleukin-1 receptor-associated kinase 1 [EC:2.7.11.1]; K04730; IRAK1; interleukin-1 receptor-associated kinase 1 [EC:2.7.11.1]; K04730; IRAK1; interleukin-1 receptor-associated kinase 1 [EC:2.7.11.1]; K04730; IRAK1; interleukin-1 receptor-associated kinase 1 [EC:2.7.11.1]; K04730; IRAK4; interleukin-1 receptor-asso…	ABA95441.2 Leucine Rich Repeat family protein [Oryza sativa Japonica Group]
LOC_Os11g47320	-1.04191	0.43653	0.016996	0.109241	0.53	0.4	0.41	0.54	0.85	1.98	Down	--	IPO7, RANBP7; importin-7; K20223;	XP_015615089.1 uncharacterized protein LOC4351174 isoform X1 [Oryza sativa Japonica Group]
LOC_Os12g01570	-1.00359	0.439731	0.0224726	0.127718	1.5	1.27	1.84	2.27	3.38	4.26	Down	GO:0000741,karyogamy; GO:0005622,intracellular anatomical structure; GO:0005623,obsolete cell; GO:0005737,cytoplasm; GO:0005739,mitochondrion; GO:0006950,response to stress; GO:0006970,response to osmotic stress; GO:0006996,organelle organization; GO:0006997,nucleus organization; GO:0007275,multicellular organism development; GO:0009553,embryo sac development; GO:0009559,embryo sac central cell d…	--	ABA95619.1 Nodulin-like family protein, expressed [Oryza sativa Japonica Group]
LOC_Os12g03750	-1.53791	0.541676	0.00452322	0.0485133	0.95	0.94	0.8	1.32	1.38	3.55	Down	--	--	ABA96400.2 NB-ARC domain containing protein, expressed [Oryza sativa Japonica Group]
LOC_Os12g03770	-1.17398	0.264031	8.73247e-06	0.000667439	0.1	0.18	0.05	0.25	0.29	0.62	Down	--	--	ABA96402.1 transposon protein, putative, CACTA, En/Spm sub-class [Oryza sativa Japonica Group]
LOC_Os12g05750	-2.67547	1.27037	0.0351992	0.164485	2.84	2.06	1.88	7.37	4.27	9.13	Down	--	--	ABA95845.1 Eukaryotic aspartyl protease family protein, expressed [Oryza sativa Japonica Group]
LOC_Os12g06660	-1.03735	0.299186	0.000525808	0.011977	1.22	0.68	0.35	1.5	6.93	2.28	Down	GO:0005622,intracellular anatomical structure; GO:0005623,obsolete cell; GO:0005856,cytoskeleton; GO:0043226,organelle; GO:0043228,non-membrane-bounded organelle; GO:0043229,intracellular organelle; GO:0043232,intracellular non-membrane-bounded organelle; GO:0044424,obsolete intracellular part; GO:0044464,obsolete cell part;	--	XP_015618576.1 actin-7 [Oryza sativa Japonica Group]
LOC_Os12g09680	-1.10247	0.415632	0.00798958	0.0704786	0.21	0	0	0.86	0.31	0.56	Down	--	--	ABA96665.1 hypothetical protein LOC_Os12g09680 [Oryza sativa Japonica Group]
LOC_Os12g14930	-1.17663	0.542004	0.0299391	0.150299	0.44	0.46	0.56	9.55	0.44	1.76	Down	--	--	ABA96923.1 Mitochondrial 22 kDa protein, putative, expressed [Oryza sativa Japonica Group]
LOC_Os12g14939	-1.19871	0.551121	0.0296269	0.149571	0	0	0	4.03	0	2.08	Down	--	--	ABA96924.2 hypothetical protein LOC_Os12g14939 [Oryza sativa Japonica Group]
LOC_Os12g33194	-3.67085	1.56282	0.0188306	0.115824	0.34	0.16	0.19	1	0.59	0.63	Down	GO:0005622,intracellular anatomical structure; GO:0005623,obsolete cell; GO:0005737,cytoplasm; GO:0009507,chloroplast; GO:0009536,plastid; GO:0043226,organelle; GO:0043227,membrane-bounded organelle; GO:0043229,intracellular organelle; GO:0043231,intracellular membrane-bounded organelle; GO:0044424,obsolete intracellular part; GO:0044444,obsolete cytoplasmic part; GO:0044464,obsolete cell part;	--	ABG22032.1 expressed protein [Oryza sativa Japonica Group]
LOC_Os12g33928	-4.42856	2.07223	0.0325897	1	0	0.19	0.18	2.11	0.18	0.45	Down	--	--	KAF2908081.1 hypothetical protein DAI22_12g149901 [Oryza sativa Japonica Group]
LOC_Os12g33946	-1.898	0.929757	0.0412113	0.178619	0.66	0.69	0.49	9.06	0.48	1	Down	GO:0005622,intracellular anatomical structure; GO:0005623,obsolete cell; GO:0005737,cytoplasm; GO:0005739,mitochondrion; GO:0005740,mitochondrial envelope; GO:0005743,mitochondrial inner membrane; GO:0005746,mitochondrial respirasome; GO:0005751,mitochondrial respiratory chain complex IV; GO:0006091,generation of precursor metabolites and energy; GO:0006119,oxidative phosphorylation; GO:0006123,m…	COX1; cytochrome c oxidase subunit 1 [EC:7.1.1.9]; K02256; COX1; cytochrome c oxidase subunit 1 [EC:7.1.1.9]; K02256; COX1; cytochrome c oxidase subunit 1 [EC:7.1.1.9]; K02256;	YP_002000592.1 cytochrome c oxidase subunit1 [Oryza sativa Japonica Group]
LOC_Os12g33958	-1.64733	0.466389	0.000412289	0.0100266	0.57	0.65	0.29	8.46	0.28	0.73	Down	--	--	CDM80240.1 unnamed protein product [Triticum aestivum]
LOC_Os12g33962	-2.12706	0.951164	0.0253342	0.137397	0.26	0	0.26	2.25	0.19	0.45	Down	GO:0005215,transporter activity; GO:0005623,obsolete cell; GO:0005886,plasma membrane; GO:0006810,transport; GO:0006886,intracellular protein transport; GO:0008104,protein localization; GO:0008320,protein transmembrane transporter activity; GO:0008565,obsolete protein transporter activity; GO:0009977,proton motive force dependent protein transmembrane transporter activity; GO:0015031,protein tran…	--	YP_003433838.1 hypothetical protein OrrupM_p01 [Oryza rufipogon]
LOC_Os12g34014	-1.17113	0.410528	0.00433439	0.0474166	0.11	0.23	0.34	7.46	0	0.67	Down	--	ND6; NADH-ubiquinone oxidoreductase chain 6 [EC:7.1.1.2]; K03884; ND6; NADH-ubiquinone oxidoreductase chain 6 [EC:7.1.1.2]; K03884; ND6; NADH-ubiquinone oxidoreductase chain 6 [EC:7.1.1.2]; K03884;	YP_003433858.1 NADH dehydrogenase subunit 6 [Oryza rufipogon]
LOC_Os12g34018	-1.00427	0.420269	0.0168672	0.108831	0.95	0.56	1.09	14.28	1	1.3	Down	GO:0000276,mitochondrial proton-transporting ATP synthase complex, coupling factor F(o); GO:0005488,binding; GO:0005622,intracellular anatomical structure; GO:0005623,obsolete cell; GO:0005737,cytoplasm; GO:0005739,mitochondrion; GO:0005740,mitochondrial envelope; GO:0005743,mitochondrial inner membrane; GO:0005753,mitochondrial proton-transporting ATP synthase complex; GO:0005773,vacuole; GO:000…	ATPF0B, atpF; F-type H+-transporting ATPase subunit b; K02109; ATPF0B, atpF; F-type H+-transporting ATPase subunit b; K02109;	YP_003433856.1 ATP synthase F0 subunit 8 [Oryza rufipogon]
LOC_Os12g35460	-1.12889	0.445051	0.0111951	0.0866024	0.95	0.94	0.79	1.53	1.64	3.15	Down	--	RFA1, RPA1, rpa; replication factor A1; K07466; RFA1, RPA1, rpa; replication factor A1; K07466; RFA1, RPA1, rpa; replication factor A1; K07466; RFA1, RPA1, rpa; replication factor A1; K07466; RFA1, RPA1, rpa; replication factor A1; K07466;	ABA99349.2 AT hook motif-containing protein, putative, expressed [Oryza sativa Japonica Group]
LOC_Os12g35920	-1.80722	0.399683	6.13629e-06	0.000517111	0.87	3.36	1.13	6.67	4.89	4.18	Down	--	--	ABA98851.1 hypothetical protein LOC_Os12g35920 [Oryza sativa Japonica Group]
LOC_Os12g38720	-1.61377	0.680309	0.0176868	0.111795	0	0.18	0.09	4.92	1.98	1.04	Down	--	--	XP_015618231.1 uncharacterized protein LOC4352610 [Oryza sativa Japonica Group]
LOC_Os12g38750	-1.36273	0.519472	0.00870823	0.0743658	4.99	6.64	4.99	20.54	17.5	16.38	Down	--	ACP7; acid phosphatase type 7; K22390;	KAB8117954.1 hypothetical protein EE612_060460, partial [Oryza sativa]
ChrSy.fgenesh.gene.50	-1.13913	0.465764	0.0144562	0.0999934	5.74	6.73	7.74	9.49	9.42	27	Down	--	--	EAY82679.1 hypothetical protein OsI_37895 [Oryza sativa Indica Group]
ChrUn.fgenesh.gene.85	-3.04942	1.22611	0.0128805	0.0936888	0.02	0.04	0.08	0.03	1.05	0.16	Down	GO:0005622,intracellular anatomical structure; GO:0005623,obsolete cell; GO:0005634,nucleus; GO:0006325,chromatin organization; GO:0006996,organelle organization; GO:0007275,multicellular organism development; GO:0009553,embryo sac development; GO:0009561,megagametogenesis; GO:0009987,cellular process; GO:0016043,cellular component organization; GO:0016584,obsolete nucleosome positioning; GO:0022…	--	AAK53826.1 Putative SWI/SNF related, matrix associated, actin dependent regulator of chromatin [Oryza sativa]

## Sheet: UP
Table S3 Down and Up-regulated DEGs between osg and ZH11.
ID	log2FoldChange	lfcSE	pvalue	padj	osg-1	osg-2	osg-3	WT-1	WT-2	WT-3	degType	GO	KEGG	Nr
LOC_Os01g01330	1.00989	0.362242	0.00530541	0.0540598	7.81	10.68	7.21	2.75	5.74	4.65	Up	--	--	AAV32159.1 hypothetical protein [Oryza sativa Japonica Group]
LOC_Os01g01770	1.65392	0.628753	0.00852648	0.0733858	2.48	2.15	1.32	0.97	0.61	0.41	Up	GO:0000027,ribosomal large subunit assembly; GO:0003824,catalytic activity; GO:0004518,nuclease activity; GO:0004527,exonuclease activity; GO:0006139,nucleobase-containing compound metabolic process; GO:0006364,rRNA processing; GO:0006396,RNA processing; GO:0006725,cellular aromatic compound metabolic process; GO:0006807,nitrogen compound metabolic process; GO:0006996,organelle organization; GO:0…	--	XP_015645338.1 RNA exonuclease 4 [Oryza sativa Japonica Group]
LOC_Os01g01870	1.11252	0.315182	0.000415937	0.0101046	21.73	39.38	49.49	19.28	18.53	15.27	Up	--	--	XP_015622948.1 transcription factor bHLH168 [Oryza sativa Japonica Group]
LOC_Os01g01910	1.14414	0.333645	0.000605337	0.0132885	18.09	41.13	27.73	14.49	13.46	12.99	Up	--	--	BAD21827.1 hypothetical protein [Oryza sativa Japonica Group]
LOC_Os01g01930	1.04103	0.350936	0.00301272	0.0377303	6.48	8.35	8.2	3.66	3.94	3.97	Up	--	--	EAY72229.1 hypothetical protein OsI_00083 [Oryza sativa Indica Group]
LOC_Os01g02010	1.6516	0.794164	0.0375556	0.169812	0.64	0.97	0.6	0.19	0.29	0.24	Up	--	--	KAF2947984.1 hypothetical protein DAI22_01g114600 [Oryza sativa Japonica Group]
LOC_Os01g02139	1.44476	0.391499	0.000223971	0.00660821	24.68	12.74	29.23	9.76	9.83	5.72	Up	--	--	XP_015629796.1 uncharacterized protein LOC4326114 [Oryza sativa Japonica Group]
LOC_Os01g02150	1.42984	0.417736	0.000619736	0.0134322	14.25	6.19	19.43	6.51	4.09	4.71	Up	--	--	XP_015622385.1 extensin [Oryza sativa Japonica Group]
LOC_Os01g02160	1.57209	0.623834	0.0117341	0.0889935	2.78	2.11	5.03	1.84	1.16	0.5	Up	--	--	EAZ10263.1 hypothetical protein OsJ_00098 [Oryza sativa Japonica Group]
LOC_Os01g02470	1.64993	0.443557	0.000199408	0.00614107	8.11	10.69	7.92	2.92	3.79	2.12	Up	--	--	EAZ10289.1 hypothetical protein OsJ_00125 [Oryza sativa Japonica Group]
LOC_Os01g03190	1.06956	0.300436	0.000370811	0.00939524	37.67	66.53	33.05	23.34	23.77	20.9	Up	--	SIAH1; E3 ubiquitin-protein ligase SIAH1 [EC:2.3.2.27]; K04506; SIAH1; E3 ubiquitin-protein ligase SIAH1 [EC:2.3.2.27]; K04506; SIAH1; E3 ubiquitin-protein ligase SIAH1 [EC:2.3.2.27]; K04506; SIAH1; E3 ubiquitin-protein ligase SIAH1 [EC:2.3.2.27]; K04506;	XP_015640867.1 E3 ubiquitin-protein ligase SINA-like 10 [Oryza sativa Japonica Group]
LOC_Os01g03330	3.96199	0.820693	1.38176e-06	0.000175624	1.26	1.01	10.49	0.33	0.15	0.37	Up	--	--	XP_015613509.1 Bowman-Birk type bran trypsin inhibitor-like [Oryza sativa Japonica Group]
LOC_Os01g03360	3.30452	1.13709	0.00365933	0.0426909	6.9	5.66	52.43	0.68	3.66	2.39	Up	--	--	A2WK50.2 RecName: Full=Bowman-Birk type bran trypsin inhibitor; AltName: Full=OSE727A; AltName: Full=Protein RBBI3-3; AltName: Full=RBTI; Flags: Precursor [Oryza sativa Indica Group]
LOC_Os01g03390	3.50983	0.872457	5.74786e-05	0.00259513	4.38	0.51	6.4	0.18	0.62	0.21	Up	--	--	XP_015634573.1 Bowman-Birk type bran trypsin inhibitor [Oryza sativa Japonica Group]
LOC_Os01g03680	2.80948	1.30944	0.0319086	0.155924	28.13	52.54	447.84	7.21	54.77	15.35	Up	--	--	XP_015621389.1 Bowman-Birk type bran trypsin inhibitor [Oryza sativa Japonica Group]
LOC_Os01g03740	2.17011	0.920125	0.0183493	0.113933	0.17	0.36	4.19	0.53	0.39	0.17	Up	GO:0003824,catalytic activity; GO:0004518,nuclease activity; GO:0004519,endonuclease activity; GO:0006139,nucleobase-containing compound metabolic process; GO:0006259,DNA metabolic process; GO:0006308,DNA catabolic process; GO:0006725,cellular aromatic compound metabolic process; GO:0006807,nitrogen compound metabolic process; GO:0008152,metabolic process; GO:0009056,catabolic process; GO:0009057…	--	XP_015614489.1 endonuclease 2 [Oryza sativa Japonica Group]
LOC_Os01g03890	2.6785	0.886115	0.00250492	0.0335048	0.84	1.25	1.56	0.09	0.21	0.28	Up	GO:0001101,response to acid chemical; GO:0006355,regulation of DNA-templated transcription; GO:0009719,response to endogenous stimulus; GO:0009725,response to hormone; GO:0009739,response to gibberellin; GO:0009889,regulation of biosynthetic process; GO:0010033,response to organic substance; GO:0010468,regulation of gene expression; GO:0010556,regulation of macromolecule biosynthetic process; GO:…	--	XP_015644470.1 LOB domain-containing protein 40 [Oryza sativa Japonica Group]
LOC_Os01g03900	1.31882	0.610399	0.0307278	0.152618	3.17	4.06	1.66	1.05	1.51	1.12	Up	--	--	XP_015645952.1 uncharacterized protein LOC4325973 [Oryza sativa Japonica Group]
LOC_Os01g03940	1.54974	0.400806	0.000110381	0.00401174	11.11	11.27	20.39	3.97	7.72	3.37	Up	GO:0005622,intracellular anatomical structure; GO:0005623,obsolete cell; GO:0005634,nucleus; GO:0006950,response to stress; GO:0006952,defense response; GO:0009605,response to external stimulus; GO:0009607,response to biotic stimulus; GO:0009617,response to bacterium; GO:0042742,defense response to bacterium; GO:0043207,response to external biotic stimulus; GO:0043226,organelle; GO:0043227,membra…	--	XP_025878324.1 protein NEGATIVE REGULATOR OF RESISTANCE [Oryza sativa Japonica Group]
LOC_Os01g03980	1.07935	0.257085	2.68787e-05	0.00151562	46.28	63.6	66.86	24.3	35.63	26.6	Up	--	--	XP_015631542.1 zinc finger protein ZIC 2 [Oryza sativa Japonica Group]
LOC_Os01g04010	1.11175	0.326569	0.000663223	0.014051	163.93	260.27	218.69	131.97	119.45	57.91	Up	--	--	XP_015622455.1 uncharacterized protein LOC4325980 [Oryza sativa Japonica Group]
LOC_Os01g04280	3.03826	1.12713	0.00702672	0.0647922	0.21	0.22	3.41	0.09	0.03	0.35	Up	GO:0002229,defense response to oomycetes; GO:0002237,response to molecule of bacterial origin; GO:0002239,response to oomycetes; GO:0002682,regulation of immune system process; GO:0002831,regulation of response to biotic stimulus; GO:0002833,positive regulation of response to biotic stimulus; GO:0003676,nucleic acid binding; GO:0003677,DNA binding; GO:0003700,DNA-binding transcription factor acti…	--	XP_015625420.1 protein SAR DEFICIENT 1 [Oryza sativa Japonica Group]
LOC_Os01g04330	1.02284	0.39417	0.00946131	0.0780025	48	61.64	34.44	41.75	14.74	17.53	Up	GO:0005488,binding; GO:0005509,calcium ion binding; GO:0005622,intracellular anatomical structure; GO:0005623,obsolete cell; GO:0005737,cytoplasm; GO:0005773,vacuole; GO:0005886,plasma membrane; GO:0016020,membrane; GO:0043167,ion binding; GO:0043169,cation binding; GO:0043226,organelle; GO:0043227,membrane-bounded organelle; GO:0043229,intracellular organelle; GO:0043231,intracellular membrane-b…	CML; calcium-binding protein CML; K13448;	XP_015620971.1 probable calcium-binding protein CML16 [Oryza sativa Japonica Group]
LOC_Os01g04350	1.42861	0.550266	0.00942548	0.0778609	13.75	14.95	60.6	7.92	18.86	7.35	Up	--	HSP20; HSP20 family protein; K13993;	KAB8079851.1 hypothetical protein EE612_000125 [Oryza sativa]
LOC_Os01g04670	1.16636	0.4064	0.0041049	0.0458777	22.43	14.18	21.3	10.98	11.78	3.95	Up	--	--	XP_015642354.1 uncharacterized protein LOC9270987 [Oryza sativa Japonica Group]
LOC_Os01g04730	1.02929	0.202189	3.56659e-07	6.67097e-05	836.84	995.29	750.69	410.44	486.09	414.72	Up	--	RP-L26e, RPL26; large subunit ribosomal protein L26e; K02898;	XP_015621469.1 60S ribosomal protein L26-1 [Oryza sativa Japonica Group]
LOC_Os01g05140	1.01522	0.242936	2.92859e-05	0.0016235	190.61	149.29	128.43	89.33	88.11	62.4	Up	--	--	XP_015630146.1 uncharacterized protein LOC4325470 [Oryza sativa Japonica Group]
LOC_Os01g05220	1.49173	0.628903	0.0176941	0.111802	5.77	2.43	4.72	0.88	2.3	1.5	Up	--	--	EAZ10514.1 hypothetical protein OsJ_00348 [Oryza sativa Japonica Group]
LOC_Os01g05280	1.82616	0.909664	0.044695	0.186433	3.29	4.85	0.98	0.74	1.34	0.58	Up	--	--	EAZ10519.1 hypothetical protein OsJ_00353 [Oryza sativa Japonica Group]
LOC_Os01g05810	1.50724	0.475166	0.00151378	0.0241345	1.29	1.17	1.36	0.32	0.5	0.56	Up	GO:0002237,response to molecule of bacterial origin; GO:0003824,catalytic activity; GO:0005576,extracellular region; GO:0005615,extracellular space; GO:0005622,intracellular anatomical structure; GO:0005623,obsolete cell; GO:0005737,cytoplasm; GO:0005773,vacuole; GO:0005886,plasma membrane; GO:0005887,integral component of plasma membrane; GO:0006082,organic acid metabolic process; GO:0006508,pro…	ggt; gamma-glutamyltranspeptidase / glutathione hydrolase [EC:2.3.2.2 3.4.19.13]; K00681; ggt; gamma-glutamyltranspeptidase / glutathione hydrolase [EC:2.3.2.2 3.4.19.13]; K00681; ggt; gamma-glutamyltranspeptidase / glutathione hydrolase [EC:2.3.2.2 3.4.19.13]; K00681; GGT1_5, CD224; gamma-glutamyltranspeptidase / glutathione hydrolase / leukotriene-C4 hydrolase [EC:2.3.2.2 3.4.19.13 3.4.19.14]; …	XP_015618688.1 glutathione hydrolase 3 [Oryza sativa Japonica Group]
LOC_Os01g05820	1.37245	0.627153	0.028642	0.147117	0.94	1.41	1.03	0.73	0.24	0.41	Up	GO:0002237,response to molecule of bacterial origin; GO:0003824,catalytic activity; GO:0005576,extracellular region; GO:0005615,extracellular space; GO:0005622,intracellular anatomical structure; GO:0005623,obsolete cell; GO:0005737,cytoplasm; GO:0005773,vacuole; GO:0005886,plasma membrane; GO:0005887,integral component of plasma membrane; GO:0006082,organic acid metabolic process; GO:0006508,pro…	ggt; gamma-glutamyltranspeptidase / glutathione hydrolase [EC:2.3.2.2 3.4.19.13]; K00681; ggt; gamma-glutamyltranspeptidase / glutathione hydrolase [EC:2.3.2.2 3.4.19.13]; K00681; ggt; gamma-glutamyltranspeptidase / glutathione hydrolase [EC:2.3.2.2 3.4.19.13]; K00681; GGT1_5, CD224; gamma-glutamyltranspeptidase / glutathione hydrolase / leukotriene-C4 hydrolase [EC:2.3.2.2 3.4.19.13 3.4.19.14]; …	XP_015629579.1 glutathione hydrolase 3 [Oryza sativa Japonica Group]
LOC_Os01g06560	1.57895	0.612102	0.00989283	0.0802237	10.36	3.31	5.18	0.51	1.84	4.09	Up	--	--	XP_015621683.1 protein DELAY OF GERMINATION 1 [Oryza sativa Japonica Group]
LOC_Os01g06640	2.36924	0.981006	0.0157303	0.10503	10.35	9.17	77.67	8.25	6.74	4.44	Up	GO:0003700,DNA-binding transcription factor activity; GO:0006355,regulation of DNA-templated transcription; GO:0009889,regulation of biosynthetic process; GO:0010468,regulation of gene expression; GO:0010556,regulation of macromolecule biosynthetic process; GO:0019219,regulation of nucleobase-containing compound metabolic process; GO:0019222,regulation of metabolic process; GO:0031323,regulation …	--	XP_015623162.1 putative transcription factor bHLH107 [Oryza sativa Japonica Group]
LOC_Os01g07270	1.93946	0.650506	0.0028687	0.036706	4.43	9.43	5.42	2.36	2.18	0.73	Up	--	--	BAB39901.1 P0028E10.4 [Oryza sativa Japonica Group]
LOC_Os01g07300	1.56655	0.680592	0.0213497	0.124219	1.62	1.99	7.49	0.73	2.4	0.71	Up	GO:0005622,intracellular anatomical structure; GO:0005623,obsolete cell; GO:0005737,cytoplasm; GO:0044424,obsolete intracellular part; GO:0044464,obsolete cell part;	--	XP_015629000.1 protein synthesis inhibitor II isoform X2 [Oryza sativa Japonica Group]
LOC_Os01g07340	1.98928	0.621365	0.00136725	0.0226295	1.32	1.22	0.74	0.23	0.33	0.29	Up	GO:0003676,nucleic acid binding; GO:0003723,RNA binding; GO:0003824,catalytic activity; GO:0004518,nuclease activity; GO:0004519,endonuclease activity; GO:0005488,binding; GO:0005622,intracellular anatomical structure; GO:0005623,obsolete cell; GO:0006139,nucleobase-containing compound metabolic process; GO:0006725,cellular aromatic compound metabolic process; GO:0006807,nitrogen compound metabol…	--	XP_015640021.1 pentatricopeptide repeat-containing protein At5g66631 [Oryza sativa Japonica Group]
LOC_Os01g07560	1.17342	0.348438	0.00075811	0.0154217	7.17	16.37	16.61	6.76	4.56	7.19	Up	--	--	XP_015647739.1 LRR receptor-like serine/threonine-protein kinase [Oryza sativa Japonica Group]
LOC_Os01g07970	1.32686	0.449027	0.00312716	0.0384866	88.68	117.33	239.39	85.07	74.5	24.52	Up	--	--	XP_015626427.1 protein THYLAKOID RHODANESE-LIKE, chloroplastic-like [Oryza sativa Japonica Group]
LOC_Os01g08140	1.02988	0.461961	0.0257899	0.138584	10.95	13.24	4.95	5.52	5.85	3.46	Up	--	--	KAB8080187.1 hypothetical protein EE612_000567, partial [Oryza sativa]
LOC_Os01g08380	2.57324	0.796242	0.00123042	0.0213156	0.79	0.58	2.4	0.36	0.12	0.2	Up	GO:0003824,catalytic activity; GO:0016410,N-acyltransferase activity; GO:0016740,transferase activity; GO:0016746,acyltransferase activity; GO:0016747,acyltransferase activity, transferring groups other than amino-acyl groups;	--	XP_015620017.1 acyl transferase 7-like [Oryza sativa Japonica Group]
LOC_Os01g08440	1.80946	0.572648	0.00157867	0.0247572	2.48	0.83	1.81	0.49	0.6	0.42	Up	GO:0000278,mitotic cell cycle; GO:0000280,nuclear division; GO:0000281,mitotic cytokinesis; GO:0000910,cytokinesis; GO:0000911,cytokinesis by cell plate formation; GO:0000919,cell plate assembly; GO:0001101,response to acid chemical; GO:0003824,catalytic activity; GO:0005622,intracellular anatomical structure; GO:0005623,obsolete cell; GO:0005737,cytoplasm; GO:0005794,Golgi apparatus; GO:0006082,…	UGT75C1; anthocyanidin 3-O-glucoside 5-O-glucosyltransferase [EC:2.4.1.298]; K12338; UGT75L6, UGTCs2; crocetin glucosyltransferase [EC:2.4.1.271]; K21371; UGT85A23_24; 7-deoxyloganetin glucosyltransferase [EC:2.4.1.324]; K21374;	XP_015647615.1 crocetin glucosyltransferase, chloroplastic [Oryza sativa Japonica Group]
LOC_Os01g09450	1.05211	0.309259	0.000668897	0.0141193	12.48	18.12	22.46	8.38	11.38	6.74	Up	GO:0009719,response to endogenous stimulus; GO:0009725,response to hormone; GO:0009733,response to auxin; GO:0010033,response to organic substance; GO:0042221,response to chemical; GO:0050896,response to stimulus;	IAA; auxin-responsive protein IAA; K14484;	KAF2948850.1 hypothetical protein DAI22_01g065200 [Oryza sativa Japonica Group]
LOC_Os01g09590	1.08137	0.421321	0.0102697	0.0820931	2.91	4.83	3.61	1.67	1.58	2.29	Up	--	--	XP_015628419.1 transcription factor RAX2 [Oryza sativa Japonica Group]
LOC_Os01g09620	1.01228	0.308627	0.00103827	0.0191398	152.58	94.49	207.92	65.17	66.81	100.49	Up	GO:0001101,response to acid chemical; GO:0003676,nucleic acid binding; GO:0003677,DNA binding; GO:0003700,DNA-binding transcription factor activity; GO:0003723,RNA binding; GO:0003727,single-stranded RNA binding; GO:0005488,binding; GO:0005622,intracellular anatomical structure; GO:0005623,obsolete cell; GO:0005634,nucleus; GO:0005737,cytoplasm; GO:0005886,plasma membrane; GO:0006355,regulation o…	--	XP_025879384.1 zinc finger CCCH domain-containing protein 2 [Oryza sativa Japonica Group]
LOC_Os01g09640	2.59925	0.751837	0.000545831	0.0122871	1.68	0.57	5.78	0.6	0.5	0.27	Up	--	--	XP_015625837.1 transcription factor MYBS3-like [Oryza sativa Japonica Group]
LOC_Os01g09660	1.14974	0.358859	0.00135584	0.0225869	7.24	12.5	8.78	4.7	4.58	4.07	Up	--	--	XP_015634748.1 heavy metal-associated isoprenylated plant protein 9 [Oryza sativa Japonica Group]
LOC_Os01g09830	1.54979	0.49374	0.00169601	0.0260122	5.23	3.87	3.66	1.71	1.78	1.04	Up	--	--	XP_015631554.1 monothiol glutaredoxin-S2 [Oryza sativa Japonica Group]
LOC_Os01g09900	5.5071	2.16303	0.0108962	1	0.09	0	1.09	0	0	0	Up	--	--	KAF2948913.1 hypothetical protein DAI22_01g068400 [Oryza sativa Japonica Group]
LOC_Os01g10180	1.43334	0.380602	0.000165891	0.00539053	4.51	4.41	6.92	2	2.41	1.65	Up	--	--	XP_015634650.1 uncharacterized protein LOC4327339 [Oryza sativa Japonica Group]
LOC_Os01g10195	1.55695	0.479577	0.00116835	0.0206782	2.07	2.91	2.94	0.79	1.16	0.83	Up	--	--	EEC70116.1 hypothetical protein OsI_00776 [Oryza sativa Indica Group]
LOC_Os01g10400	1.5549	0.302388	2.71711e-07	5.58272e-05	98.63	49.91	118.16	30.83	31.3	31.42	Up	GO:0005488,binding; GO:0005507,copper ion binding; GO:0008270,zinc ion binding; GO:0043167,ion binding; GO:0043169,cation binding; GO:0046872,metal ion binding; GO:0046914,transition metal ion binding;	--	ABR26160.1 unknown, partial [Oryza sativa Indica Group]
LOC_Os01g10680	1.03256	0.272158	0.000148254	0.00497191	18.72	22.26	13.36	8.06	8.57	10.88	Up	--	--	XP_025879533.1 protein GRAVITROPIC IN THE LIGHT 1 [Oryza sativa Japonica Group]
LOC_Os01g10830	1.69162	0.278219	1.20067e-09	1.31536e-06	20.61	17.13	14.59	5.16	5.73	5.83	Up	--	--	XP_015617787.1 enoyl-CoA delta isomerase 2, peroxisomal [Oryza sativa Japonica Group]
LOC_Os01g10880	1.46593	0.306969	1.79266e-06	0.000210418	253.34	212.88	124.13	80.59	80.58	60.24	Up	--	--	XP_015621592.1 uncharacterized protein LOC9271100 [Oryza sativa Japonica Group]
LOC_Os01g10950	1.35267	0.502811	0.00714071	0.065502	2.83	1.43	6.5	1.46	1.38	1.5	Up	--	--	XP_025879570.1 peptide-N4-(N-acetyl-beta-glucosaminyl)asparagine amidase A-like [Oryza sativa Japonica Group]
LOC_Os01g10960	2.82813	1.34145	0.0350083	1	0.15	0.16	0.76	0	0.07	0.07	Up	--	--	XP_025879567.1 peptide-N4-(N-acetyl-beta-glucosaminyl)asparagine amidase A [Oryza sativa Japonica Group]
LOC_Os01g11020	1.93166	0.729647	0.00811168	0.0711526	2.44	3.69	3.58	0.16	1.32	1.09	Up	--	--	XP_015636807.1 class E basic helix-loop-helix protein 22 [Oryza sativa Japonica Group]
LOC_Os01g11230	1.51997	0.419395	0.00028987	0.0078456	92.21	35.37	24.23	18.57	19.78	16.18	Up	--	--	XP_015614111.1 heme-binding protein 2 [Oryza sativa Japonica Group]
LOC_Os01g11600	3.70985	1.70505	0.0295695	1	0.89	0.62	6.28	0	0.58	0	Up	--	--	XP_015648126.1 uncharacterized protein LOC4325256 [Oryza sativa Japonica Group]
LOC_Os01g11650	2.71254	0.864766	0.00170843	0.0260637	0.46	0.14	0.86	0.1	0.08	0.06	Up	--	AAE; acetylajmaline esterase [EC:3.1.1.80]; K21026;	BAS71015.1 Os01g0214800 [Oryza sativa Japonica Group]
LOC_Os01g11860	2.16076	1.0632	0.0421209	0.180733	0.09	0.96	1.35	0.3	0.23	0.05	Up	GO:0003824,catalytic activity; GO:0005622,intracellular anatomical structure; GO:0005623,obsolete cell; GO:0005634,nucleus; GO:0005737,cytoplasm; GO:0005773,vacuole; GO:0005774,vacuolar membrane; GO:0005829,cytosol; GO:0005886,plasma membrane; GO:0005911,cell-cell junction; GO:0006081,cellular aldehyde metabolic process; GO:0006082,organic acid metabolic process; GO:0006089,lactate metabolic proc…	--	XP_015630830.1 protein DJ-1 homolog B [Oryza sativa Japonica Group]
LOC_Os01g11910	2.06784	0.939795	0.0277848	0.144619	0.22	0.37	0.65	0.08	0.09	0.13	Up	--	--	XP_025879685.1 transcription factor bHLH30 [Oryza sativa Japonica Group]
LOC_Os01g11940	1.04908	0.276396	0.000147313	0.00495478	124.43	192.19	181.33	95.3	96.5	58.05	Up	GO:0000003,reproduction; GO:0003006,developmental process involved in reproduction; GO:0005488,binding; GO:0005543,phospholipid binding; GO:0005622,intracellular anatomical structure; GO:0005623,obsolete cell; GO:0005634,nucleus; GO:0007275,multicellular organism development; GO:0008289,lipid binding; GO:0008429,phosphatidylethanolamine binding; GO:0009314,response to radiation; GO:0009416,respon…	FT; protein FLOWERING LOCUS T; K16223;	XP_015611892.1 protein RICE FLOWERING LOCUS T 1-like [Oryza sativa Japonica Group]
LOC_Os01g11970	1.10395	0.380915	0.00375378	0.0434186	9.63	10.56	5.05	3.6	4.64	3.9	Up	--	--	XP_015633710.1 uncharacterized protein LOC4324590 [Oryza sativa Japonica Group]
LOC_Os01g12060	1.47803	0.366002	5.38374e-05	0.00249212	30.65	45.69	23.97	17.45	10.83	9.36	Up	--	--	EAZ11063.1 hypothetical protein OsJ_00907 [Oryza sativa Japonica Group]
LOC_Os01g12100	1.62859	0.334685	1.13849e-06	0.000152279	24.21	15.54	16.82	6.61	6.49	5.82	Up	--	--	BAD81362.1 unknown protein [Oryza sativa Japonica Group]
LOC_Os01g12110	1.07271	0.421529	0.0109335	0.0852664	12.69	6	14.81	4.11	7.87	4.36	Up	--	--	XP_015643078.1 uncharacterized protein LOC4324647 isoform X2 [Oryza sativa Japonica Group]
LOC_Os01g12270	1.77041	0.479987	0.000225624	0.00661156	22.54	15.04	43.5	5.71	8.01	10.65	Up	--	--	XP_015650706.1 uncharacterized protein LOC4326700 [Oryza sativa Japonica Group]
LOC_Os01g12381	1.45852	0.38392	0.000145278	0.00491509	5.37	5.13	6.58	1.84	2.53	2.02	Up	--	AAE; acetylajmaline esterase [EC:3.1.1.80]; K21026;	BAD81309.1 putative esterase [Oryza sativa Japonica Group]
LOC_Os01g12690	1.2691	0.286254	9.27224e-06	0.000691605	22.26	26.31	23.1	13.72	6.85	10.38	Up	--	--	XP_015643684.1 uncharacterized protein LOC4326746 [Oryza sativa Japonica Group]
LOC_Os01g12810	1.27913	0.483339	0.00813434	0.0712909	3.13	1.92	1.01	1.06	0.62	0.91	Up	GO:0003676,nucleic acid binding; GO:0003723,RNA binding; GO:0003824,catalytic activity; GO:0004518,nuclease activity; GO:0004519,endonuclease activity; GO:0005488,binding; GO:0005622,intracellular anatomical structure; GO:0005623,obsolete cell; GO:0006139,nucleobase-containing compound metabolic process; GO:0006725,cellular aromatic compound metabolic process; GO:0006807,nitrogen compound metabol…	--	XP_015616667.1 pentatricopeptide repeat-containing protein At5g25630 [Oryza sativa Japonica Group]
LOC_Os01g12830	1.05476	0.255924	3.76587e-05	0.00193387	16.72	19	11.74	7.98	8.14	7.56	Up	--	HPR2_3; glyoxylate/hydroxypyruvate reductase [EC:1.1.1.79 1.1.1.81]; K15919; HPR2_3; glyoxylate/hydroxypyruvate reductase [EC:1.1.1.79 1.1.1.81]; K15919;	XP_015616725.1 hydroxyphenylpyruvate reductase [Oryza sativa Japonica Group]
LOC_Os01g13024	1.2986	0.633815	0.040476	0.176965	1.28	2.11	1.3	0.87	0.6	0.54	Up	--	--	XP_015621956.1 uncharacterized protein LOC9269785 [Oryza sativa Japonica Group]
LOC_Os01g13390	1.11884	0.432697	0.00971723	0.0792969	90.67	30.35	24.66	18.19	26.72	24.01	Up	--	--	XP_015631916.1 uncharacterized protein LOC4327776 [Oryza sativa Japonica Group]
LOC_Os01g13660	1.18435	0.262613	6.48627e-06	0.000531043	105.04	113.55	64.69	43.21	48.19	37.82	Up	--	--	XP_015644589.1 uncharacterized protein LOC4326356 [Oryza sativa Japonica Group]
LOC_Os01g13930	1.51091	0.382718	7.88547e-05	0.00320518	7.31	3.39	4.64	1.83	1.83	1.89	Up	--	--	XP_015627824.1 uncharacterized protein LOC4327688 [Oryza sativa Japonica Group]
LOC_Os01g14110	1.17457	0.274524	1.88092e-05	0.00116952	17.67	22.29	18.09	8.54	9.38	8.7	Up	--	--	EAY73253.1 hypothetical protein OsI_01129 [Oryza sativa Indica Group]
LOC_Os01g14180	1.21009	0.522432	0.0205437	0.121933	1.49	2.41	1.51	0.86	0.86	0.71	Up	--	--	KAB8080750.1 hypothetical protein EE612_001413 [Oryza sativa]
LOC_Os01g14514	1.16026	0.383359	0.00247343	0.033277	20.49	42.84	58.91	13.55	23.02	19.98	Up	--	--	EEE54231.1 hypothetical protein OsJ_01094 [Oryza sativa Japonica Group]
LOC_Os01g14630	3.28857	1.09246	0.00261039	0.0345738	0.85	0.26	2.78	0	0.1	0.3	Up	GO:0000003,reproduction; GO:0003006,developmental process involved in reproduction; GO:0003824,catalytic activity; GO:0004161,dimethylallyltranstransferase activity; GO:0004311,farnesyltranstransferase activity; GO:0004659,prenyltransferase activity; GO:0005622,intracellular anatomical structure; GO:0005623,obsolete cell; GO:0005737,cytoplasm; GO:0005739,mitochondrion; GO:0005783,endoplasmic reti…	GGPS; geranylgeranyl diphosphate synthase, type II [EC:2.5.1.1 2.5.1.10 2.5.1.29]; K13789;	XP_015614164.1 geranylgeranyl pyrophosphate synthase 7, chloroplastic [Oryza sativa Japonica Group]
LOC_Os01g15270	1.97771	0.342261	7.54347e-09	4.54671e-06	863.25	314.9	901.58	173.95	189.14	180.24	Up	--	--	ADM86848.1 zinc induced protein [Oryza sativa Japonica Group]
LOC_Os01g16020	1.48115	0.506539	0.00345503	0.0409513	5.26	3.74	1.51	1.1	1.14	1.65	Up	GO:0003824,catalytic activity; GO:0006629,lipid metabolic process; GO:0006644,phospholipid metabolic process; GO:0006720,isoprenoid metabolic process; GO:0006721,terpenoid metabolic process; GO:0006725,cellular aromatic compound metabolic process; GO:0006766,vitamin metabolic process; GO:0006775,fat-soluble vitamin metabolic process; GO:0006778,porphyrin-containing compound metabolic process; GO:…	chlP, bchP; geranylgeranyl diphosphate/geranylgeranyl-bacteriochlorophyllide a reductase [EC:1.3.1.83 1.3.1.111]; K10960; chlP, bchP; geranylgeranyl diphosphate/geranylgeranyl-bacteriochlorophyllide a reductase [EC:1.3.1.83 1.3.1.111]; K10960;	XP_015611288.1 uncharacterized protein LOC4326207 [Oryza sativa Japonica Group]
LOC_Os01g16140	1.00854	0.331008	0.00231228	0.0317589	88.13	69.02	39.74	34.83	33.28	33.19	Up	--	--	XP_015621285.1 uncharacterized protein LOC4324374 [Oryza sativa Japonica Group]
LOC_Os01g16250	1.9709	0.442564	8.45378e-06	0.000652643	6.13	7.73	10.84	1.29	2.34	2.81	Up	--	--	--
LOC_Os01g16460	1.23507	0.542531	0.0228167	0.128688	2.06	5.37	4.95	2.09	2.2	1.19	Up	--	--	BAD81178.1 hypothetical protein [Oryza sativa Japonica Group]
LOC_Os01g16610	1.6823	0.784375	0.031972	0.156118	1.23	1.92	1.56	0.39	0.61	0.51	Up	--	--	XP_015637293.2 early nodulin-like protein 1 [Oryza sativa Japonica Group]
LOC_Os01g16950	1.06475	0.243135	1.19098e-05	0.00082035	18.59	19.06	14.87	7.44	9.74	8.76	Up	--	--	XP_015619754.1 E3 ubiquitin-protein ligase SIRP1-like [Oryza sativa Japonica Group]
LOC_Os01g16980	4.02214	1.84	0.0288198	1	0.29	0.2	1.28	0	0.1	0	Up	--	--	XP_015642112.1 uncharacterized protein LOC9271754 isoform X1 [Oryza sativa Japonica Group]
LOC_Os01g17040	1.11683	0.416606	0.00734509	0.0666115	7.62	6.24	5.51	3.35	3.65	2.26	Up	--	--	BAD81150.1 DnaJ protein -like [Oryza sativa Japonica Group]
LOC_Os01g17065	1.30061	0.320155	4.85621e-05	0.0023227	54.04	52.18	32.15	20.35	23.21	14.65	Up	--	--	EEE54327.1 hypothetical protein OsJ_01297 [Oryza sativa Japonica Group]
LOC_Os01g17330	2.41212	1.11303	0.0302216	0.151049	0.32	0.56	1.96	0.41	0.16	0	Up	GO:0000003,reproduction; GO:0000054,ribosomal subunit export from nucleus; GO:0000460,maturation of 5.8S rRNA; GO:0000470,maturation of LSU-rRNA; GO:0001101,response to acid chemical; GO:0003006,developmental process involved in reproduction; GO:0005488,binding; GO:0005622,intracellular anatomical structure; GO:0005623,obsolete cell; GO:0005634,nucleus; GO:0005730,nucleolus; GO:0005737,cytoplasm;…	EIF6; translation initiation factor 6; K03264;	XP_015635348.1 eukaryotic translation initiation factor 6-2 isoform X2 [Oryza sativa Japonica Group]
LOC_Os01g18080	1.52416	0.328761	3.55089e-06	0.00034911	16.89	30.24	38.1	11.41	11.64	7.7	Up	--	--	XP_015622520.1 protein TsetseEP [Oryza sativa Japonica Group]
LOC_Os01g18120	2.23108	1.09067	0.0407952	0.177618	0.24	0.2	3.01	0.24	0.42	0.09	Up	--	CCR; cinnamoyl-CoA reductase [EC:1.2.1.44]; K09753;	XP_015642324.1 cinnamoyl-CoA reductase 1-like [Oryza sativa Japonica Group]
LOC_Os01g18230	1.73881	0.77725	0.0252776	0.137317	2.59	2.27	0.94	0.8	0.41	0.61	Up	--	--	BAD81561.1 CPRD2 -like [Oryza sativa Japonica Group]
LOC_Os01g19270	1.54677	0.61571	0.0119988	0.0901198	1.69	2.43	1.5	0.9	0.56	0.56	Up	--	--	BAD86990.1 hypothetical protein [Oryza sativa Japonica Group]
LOC_Os01g19500	2.36405	1.14716	0.0393234	1	1.25	3.14	3.3	0	0.74	0.75	Up	--	--	KAG8063348.1 hypothetical protein GUJ93_ZPchr0003g18425 [Zizania palustris]
LOC_Os01g19880	2.7546	0.828193	0.00088092	0.0170202	1.72	1.61	2.47	0.46	0.36	0.09	Up	--	--	XP_015645376.1 uncharacterized protein LOC4323907 [Oryza sativa Japonica Group]
LOC_Os01g20030	5.20298	1.85497	0.00503334	1	0.47	0.2	1.33	0	0	0	Up	--	--	XP_015643118.1 protein DOG1-like 4 [Oryza sativa Japonica Group]
LOC_Os01g20206	4.37329	1.94713	0.0247026	1	0.09	0.09	1.83	0.11	0	0	Up	GO:0003824,catalytic activity; GO:0005622,intracellular anatomical structure; GO:0005623,obsolete cell; GO:0005737,cytoplasm; GO:0008152,metabolic process; GO:0008168,methyltransferase activity; GO:0008757,S-adenosylmethionine-dependent methyltransferase activity; GO:0016740,transferase activity; GO:0016741,transferase activity, transferring one-carbon groups; GO:0032259,methylation; GO:0044424,o…	--	XP_015625388.1 putative methyltransferase DDB_G0268948 [Oryza sativa Japonica Group]
LOC_Os01g20780	1.23606	0.402056	0.00210958	0.0298578	14.83	25.21	34.14	17.07	8.53	7.24	Up	--	--	EEE54421.1 hypothetical protein OsJ_01472 [Oryza sativa Japonica Group]
LOC_Os01g20894	1.34509	0.388511	0.000535827	0.0120974	26.95	28.43	56.69	10.09	20.14	15.15	Up	--	--	BAD45597.1 unknown protein [Oryza sativa Japonica Group]
LOC_Os01g20930	1.87009	0.467181	6.2562e-05	0.00275201	15.35	7.86	5.27	2.53	2.3	3.2	Up	--	--	EAY73710.1 hypothetical protein OsI_01589 [Oryza sativa Indica Group]
LOC_Os01g21070	1.1131	0.470068	0.0178869	0.112495	5.59	27.42	19.38	7	7.04	11.18	Up	GO:0003824,catalytic activity; GO:0004553,hydrolase activity, hydrolyzing O-glycosyl compounds; GO:0007275,multicellular organism development; GO:0007389,pattern specification process; GO:0008810,cellulase activity; GO:0009605,response to external stimulus; GO:0009607,response to biotic stimulus; GO:0009624,response to nematode; GO:0016787,hydrolase activity; GO:0016798,hydrolase activity, acting…	E3.2.1.4; endoglucanase [EC:3.2.1.4]; K01179; E3.2.1.4; endoglucanase [EC:3.2.1.4]; K01179;	XP_015625766.1 endoglucanase 3 [Oryza sativa Japonica Group]
LOC_Os01g21250	5.66146	1.44049	8.48604e-05	0.00335447	41.46	7.42	434.54	5.03	3.39	1.46	Up	GO:0000302,response to reactive oxygen species; GO:0001101,response to acid chemical; GO:0002831,regulation of response to biotic stimulus; GO:0005622,intracellular anatomical structure; GO:0005623,obsolete cell; GO:0005634,nucleus; GO:0005737,cytoplasm; GO:0005739,mitochondrion; GO:0005829,cytosol; GO:0006950,response to stress; GO:0006970,response to osmotic stress; GO:0006979,response to oxida…	--	XP_015624701.1 protein SENESCENCE-ASSOCIATED GENE 21, mitochondrial [Oryza sativa Japonica Group]
LOC_Os01g21560	1.05769	0.281743	0.000173975	0.00557448	86.27	114.07	55.48	41.6	40.82	45.16	Up	--	MGLL; acylglycerol lipase [EC:3.1.1.23]; K01054; MGLL; acylglycerol lipase [EC:3.1.1.23]; K01054; MGLL; acylglycerol lipase [EC:3.1.1.23]; K01054; MGLL; acylglycerol lipase [EC:3.1.1.23]; K01054;	XP_015628062.1 caffeoylshikimate esterase [Oryza sativa Japonica Group]
LOC_Os01g21590	1.03772	0.483835	0.0319707	0.156118	22.73	11.9	6.99	3.94	5.02	11.88	Up	--	--	BAB62605.1 hypothetical protein [Oryza sativa Japonica Group]
LOC_Os01g21620	1.55588	0.641755	0.0153333	0.103661	2.79	2.53	4.91	0.93	0.84	1.8	Up	--	--	BAD45201.1 hypothetical protein [Oryza sativa Japonica Group]
LOC_Os01g21630	2.19677	0.778699	0.00478635	0.0503037	0.74	0.28	1.68	0.23	0.15	0.23	Up	GO:0003824,catalytic activity; GO:0005618,cell wall; GO:0005623,obsolete cell; GO:0009505,plant-type cell wall; GO:0009987,cellular process; GO:0016043,cellular component organization; GO:0016787,hydrolase activity; GO:0016788,hydrolase activity, acting on ester bonds; GO:0030312,external encapsulating structure; GO:0044464,obsolete cell part; GO:0045229,external encapsulating structure organizat…	NOTUM; O-palmitoleoyl-L-serine hydrolase [EC:3.1.1.98]; K19882;	XP_015635389.1 pectin acetylesterase 3 [Oryza sativa Japonica Group]
LOC_Os01g22080	1.61531	0.53483	0.00252587	0.0337032	3.42	3.3	2.68	0.88	1.43	0.85	Up	--	--	BAH91037.1 Os01g0324200 [Oryza sativa Japonica Group]
LOC_Os01g22100	1.34009	0.627032	0.0325823	0.157639	0.93	0.92	1.12	0.28	0.48	0.44	Up	--	--	AAX95626.1 Zinc knuckle, putative [Oryza sativa Japonica Group]
LOC_Os01g22230	1.13759	0.219462	2.17725e-07	4.91077e-05	66.14	82.77	56.52	31.88	32.89	32.06	Up	--	E1.11.1.7; peroxidase [EC:1.11.1.7]; K00430;	XP_015627158.1 peroxidase 1 [Oryza sativa Japonica Group]
LOC_Os01g22380	1.30153	0.321109	5.05155e-05	0.00238637	580.41	642.23	308.18	150.52	259.53	232.78	Up	--	--	XP_015645899.1 uncharacterized protein LOC4326971 [Oryza sativa Japonica Group]
LOC_Os01g23070	2.68836	1.09078	0.0137158	1	0.1	0.71	0.55	0.09	0.07	0.07	Up	--	--	EEE54481.1 hypothetical protein OsJ_01592 [Oryza sativa Japonica Group]
LOC_Os01g23600	1.19907	0.504697	0.0175101	0.111191	1.43	1.66	1.21	0.82	0.51	0.63	Up	--	--	EAY73865.1 hypothetical protein OsI_01743 [Oryza sativa Indica Group]
LOC_Os01g23990	2.7825	0.887948	0.00172658	0.0262308	3.55	1.28	2.35	0.63	0.24	0.24	Up	--	--	EAZ11774.1 hypothetical protein OsJ_01645 [Oryza sativa Japonica Group]
LOC_Os01g24020	1.41358	0.332773	2.15792e-05	0.00129961	21.62	25.78	15.81	10.2	8.66	5.84	Up	--	--	XP_015622302.1 LYR motif-containing protein At3g19508 [Oryza sativa Japonica Group]
LOC_Os01g24070	2.0845	0.671147	0.00189716	0.0279004	2.94	1.38	9.38	1.51	1.35	0.49	Up	GO:0000976,transcription cis-regulatory region binding; GO:0000977,RNA polymerase II transcription regulatory region sequence-specific DNA binding; GO:0000981,DNA-binding transcription factor activity, RNA polymerase II-specific; GO:0001067,transcription regulatory region nucleic acid binding; GO:0001228,DNA-binding transcription activator activity, RNA polymerase II-specific; GO:0003676,nucleic …	--	XP_015621366.1 GATA transcription factor 23 [Oryza sativa Japonica Group]
LOC_Os01g24210	1.17405	0.411017	0.00428401	0.0471343	2.2	3.3	2.78	1.03	1.21	1.55	Up	--	--	CAD39859.2 OSJNBa0036B17.9 [Oryza sativa Japonica Group]
LOC_Os01g24440	1.15512	0.313429	0.000228323	0.00664301	34.11	20.85	15.56	10.58	10.89	11.23	Up	--	--	XP_015635462.1 uncharacterized protein LOC4326494 [Oryza sativa Japonica Group]
LOC_Os01g24500	5.33492	2.05049	0.00927417	1	0.05	0.05	1.09	0	0	0	Up	--	--	EAZ11797.1 hypothetical protein OsJ_01670 [Oryza sativa Japonica Group]
LOC_Os01g24710	5.91576	1.30406	5.72206e-06	0.000494894	31.8	1.39	68.77	0.25	0.93	0.54	Up	--	--	NP_001384928.1 salt stress-induced protein [Oryza sativa Japonica Group]
LOC_Os01g24720	1.68864	0.724384	0.019746	0.119118	2.29	4.97	4.05	0.98	1.31	1.32	Up	--	--	BAB64110.1 hypothetical protein [Oryza sativa Japonica Group]
LOC_Os01g24764	1.46754	0.263408	2.52759e-08	1.0102e-05	88.78	53.18	76.92	22.23	33.34	25.96	Up	--	--	KAB8081331.1 hypothetical protein EE612_002445 [Oryza sativa]
LOC_Os01g25160	3.16833	1.46866	0.0309825	1	2.01	0.15	1.74	0	0.14	0.28	Up	--	--	XP_015637690.2 protein GOS9 [Oryza sativa Japonica Group]
LOC_Os01g25230	1.21048	0.55338	0.0287116	0.147322	5.49	8.25	7.78	4.78	2.38	2.61	Up	--	--	BAD37773.1 hypothetical protein [Oryza sativa Japonica Group]
LOC_Os01g26080	1.1447	0.416506	0.00598996	0.0586903	27.13	72.17	54.1	27.81	28.88	15.59	Up	--	--	KAF2950138.1 hypothetical protein DAI22_01g143200 [Oryza sativa Japonica Group]
LOC_Os01g27210	1.282	0.508506	0.0116986	0.0888851	2.41	3.59	6.82	2.29	1.83	1.36	Up	--	GST, gst; glutathione S-transferase [EC:2.5.1.18]; K00799; GST, gst; glutathione S-transferase [EC:2.5.1.18]; K00799; GST, gst; glutathione S-transferase [EC:2.5.1.18]; K00799; GST, gst; glutathione S-transferase [EC:2.5.1.18]; K00799; GST, gst; glutathione S-transferase [EC:2.5.1.18]; K00799;	XP_015622486.1 glutathione S-transferase 4 [Oryza sativa Japonica Group]
LOC_Os01g28790	1.69771	0.443376	0.000128634	0.0045181	77.05	168.33	103.5	50.27	13.52	48.42	Up	--	--	XP_015623833.1 uncharacterized protein LOC4325431 [Oryza sativa Japonica Group]
LOC_Os01g28980	2.12654	0.6171	0.000568913	0.0127195	3.95	4.12	4.69	0.7	1.48	0.81	Up	--	--	KAB8081520.1 hypothetical protein EE612_002790 [Oryza sativa]
LOC_Os01g33450	1.41296	0.260485	5.81663e-08	1.83312e-05	40.97	46.41	35.43	13.65	19.04	14.96	Up	--	--	BAD73583.1 hypothetical protein [Oryza sativa Japonica Group]
LOC_Os01g36060	1.10306	0.32629	0.000723217	0.0148956	12.6	7.76	12.16	5.09	5.67	4.86	Up	--	--	EAZ12249.1 hypothetical protein OsJ_02135 [Oryza sativa Japonica Group]
LOC_Os01g37000	4.97392	1.94897	0.0107083	1	0.13	0	1.44	0	0.04	0	Up	--	--	XP_015627399.1 uncharacterized protein LOC4325841 [Oryza sativa Japonica Group]
LOC_Os01g37690	1.00868	0.314395	0.00133516	0.022349	15.27	16.73	29.3	9.26	8.81	13.4	Up	GO:0000325,plant-type vacuole; GO:0005622,intracellular anatomical structure; GO:0005623,obsolete cell; GO:0005737,cytoplasm; GO:0005773,vacuole; GO:0005774,vacuolar membrane; GO:0009705,plant-type vacuole membrane; GO:0016020,membrane; GO:0031090,organelle membrane; GO:0043226,organelle; GO:0043227,membrane-bounded organelle; GO:0043229,intracellular organelle; GO:0043231,intracellular membrane-…	--	AAM03123.1 putative Ca2+/H+ exchanger [Oryza sativa]
LOC_Os01g37920	1.23968	0.218573	1.41389e-08	6.92082e-06	435.1	347.53	320.7	139.31	157.38	185.88	Up	--	--	EAZ12342.1 hypothetical protein OsJ_02233 [Oryza sativa Japonica Group]
LOC_Os01g38490	1.44888	0.264865	4.49365e-08	1.59048e-05	45.77	41.94	27.84	13.85	14.85	15.09	Up	--	--	XP_015650837.1 uncharacterized protein LOC9266564 [Oryza sativa Japonica Group]
LOC_Os01g39290	1.03173	0.255236	5.2941e-05	0.00246551	14.2	14.76	10.92	6.35	6.97	6.86	Up	--	--	EAZ12419.1 hypothetical protein OsJ_02309 [Oryza sativa Japonica Group]
LOC_Os01g40260	5.93459	1.78676	0.000895563	0.0172104	0.13	0.07	4.16	0	0	0.06	Up	GO:0001101,response to acid chemical; GO:0003700,DNA-binding transcription factor activity; GO:0006355,regulation of DNA-templated transcription; GO:0006950,response to stress; GO:0006952,defense response; GO:0007154,cell communication; GO:0007165,signal transduction; GO:0009605,response to external stimulus; GO:0009607,response to biotic stimulus; GO:0009620,response to fungus; GO:0009719,respon…	--	XP_015635031.1 WRKY transcription factor SUSIBA2 [Oryza sativa Japonica Group]
LOC_Os01g40499	1.36795	0.688873	0.0470584	0.192389	0.43	0.52	0.42	0.14	0.3	0.11	Up	GO:0003824,catalytic activity; GO:0004672,protein kinase activity; GO:0004674,protein serine/threonine kinase activity; GO:0005488,binding; GO:0005515,protein binding; GO:0005516,calmodulin binding; GO:0005623,obsolete cell; GO:0005886,plasma membrane; GO:0006468,protein phosphorylation; GO:0006793,phosphorus metabolic process; GO:0006796,phosphate-containing compound metabolic process; GO:000680…	--	XP_015619410.1 G-type lectin S-receptor-like serine/threonine-protein kinase At2g19130 isoform X1 [Oryza sativa Japonica Group]
LOC_Os01g40580	1.72406	0.736345	0.0192131	0.117277	0.81	0.91	1.46	0.37	0.29	0.34	Up	GO:0005488,binding; GO:0005515,protein binding; GO:0005622,intracellular anatomical structure; GO:0005623,obsolete cell; GO:0005737,cytoplasm; GO:0005773,vacuole; GO:0005774,vacuolar membrane; GO:0005794,Golgi apparatus; GO:0005886,plasma membrane; GO:0005911,cell-cell junction; GO:0009506,plasmodesma; GO:0009507,chloroplast; GO:0009536,plastid; GO:0012505,endomembrane system; GO:0016020,membrane…	--	XP_015611928.1 hypersensitive-induced response protein 1-like [Oryza sativa Japonica Group]
LOC_Os01g40660	1.05856	0.486761	0.0296527	0.149669	3.44	4.64	2.89	1.72	2.4	1.33	Up	--	--	XP_015613063.1 putative methyltransferase DDB_G0268948 [Oryza sativa Japonica Group]
LOC_Os01g40680	1.24872	0.473623	0.00837586	0.072469	1.79	2.58	1.56	0.77	1.01	0.8	Up	--	--	XP_015638461.1 pentatricopeptide repeat-containing protein At4g02750 [Oryza sativa Japonica Group]
LOC_Os01g40710	1.07956	0.373428	0.0038407	0.0441237	24.57	16.43	9.85	10.04	8.37	6.54	Up	GO:0005622,intracellular anatomical structure; GO:0005623,obsolete cell; GO:0005737,cytoplasm; GO:0009314,response to radiation; GO:0009416,response to light stimulus; GO:0009507,chloroplast; GO:0009534,chloroplast thylakoid; GO:0009535,chloroplast thylakoid membrane; GO:0009536,plastid; GO:0009579,thylakoid; GO:0009628,response to abiotic stimulus; GO:0009642,response to light intensity; GO:0016…	--	XP_015622288.1 light-harvesting complex-like protein OHP2, chloroplastic [Oryza sativa Japonica Group]
LOC_Os01g41220	1.42505	0.309193	4.0473e-06	0.000383178	13.27	8.61	9.55	4.21	4.68	3.21	Up	--	--	XP_015650121.1 uncharacterized protein LOC4325948 [Oryza sativa Japonica Group]
LOC_Os01g41550	1.08977	0.294143	0.000211477	0.00637647	18.31	31.42	18.38	10.58	9.62	13.04	Up	--	CTSD; cathepsin D [EC:3.4.23.5]; K01379; CTSD; cathepsin D [EC:3.4.23.5]; K01379; CTSD; cathepsin D [EC:3.4.23.5]; K01379; CTSD; cathepsin D [EC:3.4.23.5]; K01379; CTSD; cathepsin D [EC:3.4.23.5]; K01379; CTSE; cathepsin E [EC:3.4.23.34]; K01382;	XP_015644424.1 aspartyl protease family protein 2 [Oryza sativa Japonica Group]
LOC_Os01g41810	3.00103	1.23863	0.0153988	0.103846	0.17	0.09	2.53	0.06	0.21	0.09	Up	--	CYP735A; cytokinin trans-hydroxylase; K10717;	XP_015648786.1 cytochrome P450 72A15 [Oryza sativa Japonica Group]
LOC_Os01g41900	1.69313	0.444167	0.000137885	0.00472754	41.07	20.9	90.17	11.68	21.71	14.98	Up	--	--	KAF2951056.1 hypothetical protein DAI22_01g234100 [Oryza sativa Japonica Group]
LOC_Os01g41980	1.42211	0.704802	0.0436174	0.18391	1.12	0.8	1.31	0.3	0.52	0.41	Up	--	--	BAD52663.1 hypothetical protein [Oryza sativa Japonica Group]
LOC_Os01g42000	1.50054	0.58777	0.0106817	0.0841587	1.48	1.98	0.8	0.84	0.37	0.38	Up	--	--	XP_015621456.1 brain acid soluble protein 1 [Oryza sativa Japonica Group]
LOC_Os01g42050	1.19211	0.526659	0.0236026	0.131616	8.7	4.6	4.34	1.94	3.85	2.12	Up	GO:0005488,binding; GO:0005515,protein binding; GO:0005622,intracellular anatomical structure; GO:0005623,obsolete cell; GO:0005634,nucleus; GO:0005654,nucleoplasm; GO:0005737,cytoplasm; GO:0005739,mitochondrion; GO:0006457,protein folding; GO:0006605,protein targeting; GO:0006626,protein targeting to mitochondrion; GO:0006810,transport; GO:0006839,mitochondrial transport; GO:0006886,intracellula…	--	XP_015621228.1 uncharacterized protein C24H6.02c isoform X1 [Oryza sativa Japonica Group]
LOC_Os01g42400	2.13326	0.740871	0.00398429	0.045021	1.33	2.08	0.48	0.14	0.25	0.51	Up	GO:0000003,reproduction; GO:0000160,phosphorelay signal transduction system; GO:0000165,MAPK cascade; GO:0000187,obsolete activation of MAPK activity; GO:0001101,response to acid chemical; GO:0001932,regulation of protein phosphorylation; GO:0001934,positive regulation of protein phosphorylation; GO:0002229,defense response to oomycetes; GO:0002239,response to oomycetes; GO:0002376,immune system …	MKK9; mitogen-activated protein kinase kinase 9 [EC:2.7.12.2]; K20604;	EEC71064.1 hypothetical protein OsI_02814 [Oryza sativa Indica Group]
LOC_Os01g42520	1.16266	0.345518	0.000765533	0.0154898	24.01	44.17	25.86	18.68	16.26	8.83	Up	--	--	XP_015622421.1 uncharacterized protein LOC4325311 [Oryza sativa Japonica Group]
LOC_Os01g42870	1.2564	0.210555	2.41556e-09	2.05823e-06	28.92	25.07	22.57	11.78	11.05	10.36	Up	--	--	XP_015612089.2 acyl transferase 5-like [Oryza sativa Japonica Group]
LOC_Os01g42990	1.20937	0.252267	1.63483e-06	0.000197952	12.6	13.99	10.27	4.91	5.35	6.22	Up	GO:0000959,mitochondrial RNA metabolic process; GO:0003676,nucleic acid binding; GO:0003723,RNA binding; GO:0003729,mRNA binding; GO:0003824,catalytic activity; GO:0004518,nuclease activity; GO:0004519,endonuclease activity; GO:0005488,binding; GO:0005622,intracellular anatomical structure; GO:0005623,obsolete cell; GO:0005737,cytoplasm; GO:0005739,mitochondrion; GO:0006139,nucleobase-containing …	--	EEE54989.1 hypothetical protein OsJ_02613 [Oryza sativa Japonica Group]
LOC_Os01g43010	1.07781	0.430651	0.0123234	0.0914077	1.26	1.34	0.96	0.71	0.44	0.61	Up	--	--	CAD41225.2 OSJNBa0010H02.12 [Oryza sativa Japonica Group]
LOC_Os01g43140	1.0829	0.40033	0.00683009	0.0639012	1.83	3.62	2.79	1.53	1.47	1.04	Up	GO:0003824,catalytic activity; GO:0004620,phospholipase activity; GO:0005622,intracellular anatomical structure; GO:0005623,obsolete cell; GO:0005737,cytoplasm; GO:0006629,lipid metabolic process; GO:0006638,neutral lipid metabolic process; GO:0006639,acylglycerol metabolic process; GO:0006641,triglyceride metabolic process; GO:0006810,transport; GO:0006811,ion transport; GO:0006820,anion transpo…	--	XP_015630701.1 phospholipase A1 PLIP1, chloroplastic [Oryza sativa Japonica Group]
LOC_Os01g43290	1.03923	0.379891	0.00622657	0.0603914	10.31	15	8.79	5.39	6.28	5.51	Up	--	--	EAY75002.1 hypothetical protein OsI_02901 [Oryza sativa Indica Group]
LOC_Os01g43430	1.31423	0.371102	0.000397982	0.00984514	55.56	55.1	30.44	29.86	17.64	11.59	Up	--	--	BAG88577.1 unnamed protein product [Oryza sativa Japonica Group]
LOC_Os01g43440	1.22783	0.37721	0.00113385	0.0202224	7.73	7.48	4.62	1.85	3.17	3.69	Up	GO:0000902,cell morphogenesis; GO:0000904,cell morphogenesis involved in differentiation; GO:0001101,response to acid chemical; GO:0002682,regulation of immune system process; GO:0002831,regulation of response to biotic stimulus; GO:0003002,regionalization; GO:0005102,signaling receptor binding; GO:0005488,binding; GO:0005515,protein binding; GO:0006950,response to stress; GO:0006952,defense resp…	--	XP_025878348.1 protein TOO MANY MOUTHS [Oryza sativa Japonica Group]
LOC_Os01g43550	1.82244	0.579295	0.00165543	0.0255946	1.18	2.7	2.47	0.96	0.51	0.42	Up	GO:0001067,transcription regulatory region nucleic acid binding; GO:0001101,response to acid chemical; GO:0003676,nucleic acid binding; GO:0003677,DNA binding; GO:0003700,DNA-binding transcription factor activity; GO:0005488,binding; GO:0005622,intracellular anatomical structure; GO:0005623,obsolete cell; GO:0005634,nucleus; GO:0006355,regulation of DNA-templated transcription; GO:0006950,respons…	WRKY22; WRKY transcription factor 22; K13425; WRKY22; WRKY transcription factor 22; K13425;	XP_015640600.1 WRKY transcription factor 22 [Oryza sativa Japonica Group]
LOC_Os01g43560	1.84143	0.834844	0.0274036	0.143353	2.27	4.51	4.38	2.11	0.41	0.82	Up	--	--	--
LOC_Os01g43895	1.06135	0.258288	3.97106e-05	0.00201229	57.75	83.03	60.63	37.96	36.03	26.29	Up	--	--	KAF2951292.1 hypothetical protein DAI22_01g251050 [Oryza sativa Japonica Group]
LOC_Os01g44069	1.07617	0.47367	0.0230871	0.129673	2.63	4.65	2.02	1.11	1.11	2.34	Up	GO:0000003,reproduction; GO:0003006,developmental process involved in reproduction; GO:0003824,catalytic activity; GO:0005622,intracellular anatomical structure; GO:0005623,obsolete cell; GO:0005737,cytoplasm; GO:0005739,mitochondrion; GO:0006793,phosphorus metabolic process; GO:0006796,phosphate-containing compound metabolic process; GO:0007275,multicellular organism development; GO:0007276,game…	GPAT; glycerol-3-phosphate acyltransferase [EC:2.3.1.15 2.3.1.198]; K13508; GPAT; glycerol-3-phosphate acyltransferase [EC:2.3.1.15 2.3.1.198]; K13508;	XP_015634691.1 glycerol-3-phosphate acyltransferase 1 [Oryza sativa Japonica Group]
LOC_Os01g44350	1.55934	0.559332	0.00530587	0.0540598	3.77	5.78	3.37	0.99	2.19	1.32	Up	--	--	BAD68901.1 hypothetical protein [Oryza sativa Japonica Group]
LOC_Os01g45090	1.49403	0.518568	0.00396322	0.0448368	6.19	2.2	5.81	0.98	1.89	2.28	Up	GO:0000003,reproduction; GO:0000981,DNA-binding transcription factor activity, RNA polymerase II-specific; GO:0000988,obsolete transcription factor activity, protein binding; GO:0000989,obsolete transcription factor activity, transcription factor binding; GO:0001067,transcription regulatory region nucleic acid binding; GO:0001076,obsolete transcription factor activity, RNA polymerase II transcrip…	--	XP_015642897.1 myb-related protein 305 [Oryza sativa Japonica Group]
LOC_Os01g45570	1.48102	0.389537	0.000143528	0.00487741	10.24	24.18	12.49	4.22	6.2	7	Up	GO:0001067,transcription regulatory region nucleic acid binding; GO:0003676,nucleic acid binding; GO:0003677,DNA binding; GO:0003700,DNA-binding transcription factor activity; GO:0005488,binding; GO:0005622,intracellular anatomical structure; GO:0005623,obsolete cell; GO:0005634,nucleus; GO:0006355,regulation of DNA-templated transcription; GO:0006950,response to stress; GO:0006970,response to os…	--	NP_001384963.1 homeobox-leucine zipper protein HOX3 [Oryza sativa Japonica Group]
LOC_Os01g45700	2.47693	0.581424	2.04335e-05	0.00123709	6.05	2.56	10.26	1.68	1.05	0.81	Up	--	--	XP_015629161.1 extensin-2 [Oryza sativa Japonica Group]
LOC_Os01g45860	1.15993	0.37708	0.00209742	0.0297676	4.58	7.87	3.88	2.8	2.68	2.12	Up	--	DELLA; DELLA protein; K14494;	XP_015624056.1 DELLA protein SLN1 [Oryza sativa Japonica Group]
LOC_Os01g45900	1.06912	0.425101	0.0119044	0.0896757	2.21	2.26	2.45	0.82	0.91	1.66	Up	--	--	XP_015611404.1 uncharacterized protein LOC4325927 [Oryza sativa Japonica Group]
LOC_Os01g46420	2.18835	1.06086	0.0391305	1	1.98	1.69	1.46	0.46	0.18	0.54	Up	--	--	BAD68685.1 hypothetical protein [Oryza sativa Japonica Group]
LOC_Os01g46870	1.43756	0.590901	0.0149817	0.102276	2.62	7.59	1.63	1.95	1.72	0.91	Up	GO:0000003,reproduction; GO:0003006,developmental process involved in reproduction; GO:0003676,nucleic acid binding; GO:0003677,DNA binding; GO:0003700,DNA-binding transcription factor activity; GO:0005488,binding; GO:0005515,protein binding; GO:0005622,intracellular anatomical structure; GO:0005623,obsolete cell; GO:0005634,nucleus; GO:0006355,regulation of DNA-templated transcription; GO:000727…	PTI6; pathogenesis-related genes transcriptional activator PTI6; K13434;	XP_015635207.1 pathogenesis-related genes transcriptional activator PTI6 [Oryza sativa Japonica Group]
LOC_Os01g47070	2.73366	0.991381	0.00582592	0.0575131	0.82	0.34	2.37	0.35	0.16	0.05	Up	--	E3.2.1.14; chitinase [EC:3.2.1.14]; K01183;	XP_015622676.1 acidic endochitinase [Oryza sativa Japonica Group]
LOC_Os01g47130	2.00689	1.01111	0.0471627	1	0.38	0.44	0.71	0.06	0.09	0.23	Up	--	--	XP_015635887.1 uncharacterized protein LOC4327175 [Oryza sativa Japonica Group]
LOC_Os01g47180	1.01565	0.230535	1.05486e-05	0.000751658	31.35	38.24	27.99	14.9	17.27	17.79	Up	--	--	XP_015622277.1 Werner Syndrome-like exonuclease [Oryza sativa Japonica Group]
LOC_Os01g47270	1.90041	0.458033	3.33827e-05	0.00177368	8.62	7.08	14.27	3.35	3.6	1.38	Up	--	--	XP_015628883.1 uncharacterized protein LOC4327853 [Oryza sativa Japonica Group]
LOC_Os01g47280	1.50384	0.39034	0.000116854	0.00418092	11.48	16.63	7.42	3.68	5.34	3.95	Up	--	--	XP_015632974.1 uncharacterized protein LOC9268955 isoform X2 [Oryza sativa Japonica Group]
LOC_Os01g47360	1.45646	0.479972	0.00240962	0.0327031	7.31	16.24	8.36	3.04	6.36	2.63	Up	GO:0000003,reproduction; GO:0000976,transcription cis-regulatory region binding; GO:0000977,RNA polymerase II transcription regulatory region sequence-specific DNA binding; GO:0000981,DNA-binding transcription factor activity, RNA polymerase II-specific; GO:0001067,transcription regulatory region nucleic acid binding; GO:0001228,DNA-binding transcription activator activity, RNA polymerase II-spec…	--	XP_015638887.1 GATA transcription factor 20 [Oryza sativa Japonica Group]
LOC_Os01g47560	2.34804	0.82612	0.00447962	0.0484523	0.38	0.63	3.11	0.2	0.19	0.44	Up	GO:0000003,reproduction; GO:0000302,response to reactive oxygen species; GO:0001101,response to acid chemical; GO:0002252,immune effector process; GO:0002376,immune system process; GO:0003006,developmental process involved in reproduction; GO:0003676,nucleic acid binding; GO:0003677,DNA binding; GO:0003690,double-stranded DNA binding; GO:0003700,DNA-binding transcription factor activity; GO:00054…	--	XP_015640235.1 uncharacterized protein LOC4326856 isoform X1 [Oryza sativa Japonica Group]
LOC_Os01g47580	4.93679	2.04282	0.0156639	1	0	0.05	1.48	0	0	0.04	Up	--	DPP1, DPPL, PLPP4_5; diacylglycerol diphosphate phosphatase / phosphatidate phosphatase [EC:3.1.3.81 3.1.3.4]; K18693; DPP1, DPPL, PLPP4_5; diacylglycerol diphosphate phosphatase / phosphatidate phosphatase [EC:3.1.3.81 3.1.3.4]; K18693;	XP_015620074.1 lipid phosphate phosphatase 2 [Oryza sativa Japonica Group]
LOC_Os01g47630	1.82452	0.609045	0.00273818	0.0355902	10.53	2.76	2.62	1.49	2.16	0.96	Up	--	--	XP_015620106.1 uncharacterized protein LOC4326862 [Oryza sativa Japonica Group]
LOC_Os01g47710	1.50104	0.742081	0.0430988	0.182737	0.48	0.69	0.4	0.15	0.27	0.15	Up	GO:0000003,reproduction; GO:0001067,transcription regulatory region nucleic acid binding; GO:0003006,developmental process involved in reproduction; GO:0003676,nucleic acid binding; GO:0003677,DNA binding; GO:0003700,DNA-binding transcription factor activity; GO:0005488,binding; GO:0005622,intracellular anatomical structure; GO:0005623,obsolete cell; GO:0005634,nucleus; GO:0005737,cytoplasm; GO:0…	OTX1; homeobox protein OTX1; K09326;	NP_001388579.1 wUSCHEL-related homeobox 7 [Oryza sativa Japonica Group]
LOC_Os01g47760	2.04626	0.479903	2.0088e-05	0.00121938	37.8	14.42	65.31	14.37	5.63	9.43	Up	GO:0001101,response to acid chemical; GO:0007154,cell communication; GO:0007165,signal transduction; GO:0009719,response to endogenous stimulus; GO:0009725,response to hormone; GO:0009751,response to salicylic acid; GO:0009753,response to jasmonic acid; GO:0009755,hormone-mediated signaling pathway; GO:0009863,salicylic acid mediated signaling pathway; GO:0009867,jasmonic acid mediated signaling …	--	NP_001388580.1 monothiol glutaredoxin-S5 [Oryza sativa Japonica Group]
LOC_Os01g48290	1.70841	0.579349	0.00318966	0.0387645	3.28	5.33	3.85	1.51	1.03	1.43	Up	--	--	XP_015619286.1 dof zinc finger protein 5-like [Oryza sativa Japonica Group]
LOC_Os01g48500	1.46897	0.400906	0.000248185	0.00700581	7.33	4.66	5.29	1.96	2.89	1.58	Up	--	--	XP_015632537.1 proline-rich receptor-like protein kinase PERK8 [Oryza sativa Japonica Group]
LOC_Os01g48750	1.44789	0.323986	7.85934e-06	0.000615185	8.83	8.97	9.41	2.32	3.63	4.29	Up	--	--	EAZ13089.1 hypothetical protein OsJ_03009 [Oryza sativa Japonica Group]
LOC_Os01g48760	1.10674	0.30097	0.00023577	0.00678697	30.23	31.36	21.94	16.39	14.77	9.15	Up	GO:0005622,intracellular anatomical structure; GO:0005623,obsolete cell; GO:0005737,cytoplasm; GO:0005829,cytosol; GO:0044424,obsolete intracellular part; GO:0044444,obsolete cytoplasmic part; GO:0044464,obsolete cell part;	--	XP_015626653.1 UPF0678 fatty acid-binding protein-like protein At1g79260 [Oryza sativa Japonica Group]
LOC_Os01g48820	1.05063	0.387364	0.00668293	0.0631934	3.43	8.14	7.94	3.08	3.55	3.14	Up	--	--	XP_015647169.1 uncharacterized protein LOC4324388 [Oryza sativa Japonica Group]
LOC_Os01g49030	2.04392	0.543771	0.000170743	0.00550354	2.24	4.59	3.78	1.15	0.88	0.67	Up	--	--	BAD82154.1 unknown protein [Oryza sativa Japonica Group]
LOC_Os01g49360	1.3507	0.472069	0.00422007	0.0466764	1.94	1.43	2.17	0.9	0.9	0.45	Up	GO:0000166,nucleotide binding; GO:0003824,catalytic activity; GO:0005488,binding; GO:0005975,carbohydrate metabolic process; GO:0005996,monosaccharide metabolic process; GO:0006082,organic acid metabolic process; GO:0006732,obsolete coenzyme metabolic process; GO:0006766,vitamin metabolic process; GO:0006767,water-soluble vitamin metabolic process; GO:0008152,metabolic process; GO:0009058,biosynt…	--	XP_015621824.1 L-gulonolactone oxidase 3 [Oryza sativa Japonica Group]
LOC_Os01g49710	1.08205	0.475528	0.0228775	0.128968	2.7	3.21	2.58	1.25	1.55	1.34	Up	--	GST, gst; glutathione S-transferase [EC:2.5.1.18]; K00799; GST, gst; glutathione S-transferase [EC:2.5.1.18]; K00799; GST, gst; glutathione S-transferase [EC:2.5.1.18]; K00799; GST, gst; glutathione S-transferase [EC:2.5.1.18]; K00799; GST, gst; glutathione S-transferase [EC:2.5.1.18]; K00799;	XP_015631774.1 probable glutathione S-transferase GSTU6 [Oryza sativa Japonica Group]
LOC_Os01g49830	1.9692	0.330872	2.65608e-09	2.18235e-06	41.34	38.54	77.3	13.61	9.93	17.95	Up	GO:0000003,reproduction; GO:0001067,transcription regulatory region nucleic acid binding; GO:0003006,developmental process involved in reproduction; GO:0003676,nucleic acid binding; GO:0003677,DNA binding; GO:0003700,DNA-binding transcription factor activity; GO:0005488,binding; GO:0005622,intracellular anatomical structure; GO:0005623,obsolete cell; GO:0005634,nucleus; GO:0006355,regulation of D…	--	NP_001388398.1 aP2/ERF and B3 domain-containing protein Os01g0693400 [Oryza sativa Japonica Group]
LOC_Os01g50000	1.50974	0.480086	0.00166241	0.0256508	5.09	5.53	3.84	2.08	1.49	1.72	Up	--	--	BAD81805.1 unknown protein [Oryza sativa Japonica Group]
LOC_Os01g50360	1.24937	0.615761	0.0424589	0.18145	0.8	2.28	2.71	0.57	1.32	0.62	Up	--	EGD2, NACA; nascent polypeptide-associated complex subunit alpha; K03626;	BAD81862.1 alpha NAC-like protein [Oryza sativa Japonica Group]
LOC_Os01g50370	1.71092	0.490093	0.000481202	0.0111921	2.53	2.14	4.41	0.78	0.69	1.38	Up	GO:0000165,MAPK cascade; GO:0000186,obsolete activation of MAPKK activity; GO:0000226,microtubule cytoskeleton organization; GO:0001101,response to acid chemical; GO:0001932,regulation of protein phosphorylation; GO:0001934,positive regulation of protein phosphorylation; GO:0003824,catalytic activity; GO:0004672,protein kinase activity; GO:0004674,protein serine/threonine kinase activity; GO:0004…	MAPKKK17_18; mitogen-activated protein kinase kinase kinase 17/18; K20716;	XP_025876068.1 mitogen-activated protein kinase kinase kinase 17 [Oryza sativa Japonica Group]
LOC_Os01g50400	3.37145	0.73019	3.88907e-06	0.0003728	3.39	1.69	15.89	0.84	0.3	0.95	Up	GO:0000165,MAPK cascade; GO:0000186,obsolete activation of MAPKK activity; GO:0000226,microtubule cytoskeleton organization; GO:0001101,response to acid chemical; GO:0001932,regulation of protein phosphorylation; GO:0001934,positive regulation of protein phosphorylation; GO:0003824,catalytic activity; GO:0004672,protein kinase activity; GO:0004674,protein serine/threonine kinase activity; GO:0004…	MAPKKK17_18; mitogen-activated protein kinase kinase kinase 17/18; K20716;	XP_015639001.1 mitogen-activated protein kinase kinase kinase 18 [Oryza sativa Japonica Group]
LOC_Os01g50410	1.85689	0.434782	1.94728e-05	0.00119464	12.65	10.06	21.07	6.47	1.91	4.2	Up	--	MAPKKK17_18; mitogen-activated protein kinase kinase kinase 17/18; K20716;	EAY75502.1 hypothetical protein OsI_03401 [Oryza sativa Indica Group]
LOC_Os01g50730	1.83821	0.67115	0.00616451	0.0599606	2.12	2.42	2.83	1.24	0.48	0.48	Up	--	PAP; poly(A) polymerase [EC:2.7.7.19]; K14376;	XP_015635307.1 nuclear poly(A) polymerase 4 [Oryza sativa Japonica Group]
LOC_Os01g50780	1.4567	0.72241	0.0437534	0.184245	2.94	4.2	1.72	1.39	1.07	0.92	Up	--	--	BAD81571.1 hypothetical protein [Oryza sativa Japonica Group]
LOC_Os01g50820	1.25781	0.625057	0.0441874	0.185304	0.52	1.26	1.46	0.29	0.42	0.68	Up	GO:0000325,plant-type vacuole; GO:0001101,response to acid chemical; GO:0005215,transporter activity; GO:0005622,intracellular anatomical structure; GO:0005623,obsolete cell; GO:0005737,cytoplasm; GO:0005773,vacuole; GO:0005774,vacuolar membrane; GO:0005886,plasma membrane; GO:0006810,transport; GO:0006811,ion transport; GO:0006820,anion transport; GO:0008509,anion transmembrane transporter activ…	NRT, narK, nrtP, nasA; MFS transporter, NNP family, nitrate/nitrite transporter; K02575;	XP_015628524.1 high-affinity nitrate transporter 2.3 [Oryza sativa Japonica Group]
LOC_Os01g50910	1.69954	0.481137	0.00041191	0.0100266	104.09	26.84	69.27	13.98	36.41	12.78	Up	GO:0005622,intracellular anatomical structure; GO:0005623,obsolete cell; GO:0005634,nucleus; GO:0043226,organelle; GO:0043227,membrane-bounded organelle; GO:0043229,intracellular organelle; GO:0043231,intracellular membrane-bounded organelle; GO:0044424,obsolete intracellular part; GO:0044464,obsolete cell part;	--	APU66353.1 late embryogenesis abundant protein group 3 protein [Oryza sativa Indica Group]
LOC_Os01g50940	3.61863	0.92339	8.89735e-05	0.00346349	4.03	4.13	27.64	0.8	1	1.2	Up	GO:0001067,transcription regulatory region nucleic acid binding; GO:0001101,response to acid chemical; GO:0003676,nucleic acid binding; GO:0003677,DNA binding; GO:0003700,DNA-binding transcription factor activity; GO:0005488,binding; GO:0005622,intracellular anatomical structure; GO:0005623,obsolete cell; GO:0005634,nucleus; GO:0005737,cytoplasm; GO:0006355,regulation of DNA-templated transcripti…	--	XP_015628703.1 transcription factor bHLH13 [Oryza sativa Japonica Group]
LOC_Os01g51030	1.44181	0.649739	0.0264822	0.140828	2.9	2.1	2.6	1.14	1.21	0.55	Up	--	--	XP_015621871.1 uncharacterized protein LOC9267885 [Oryza sativa Japonica Group]
LOC_Os01g51540	1.01978	0.252266	5.28896e-05	0.00246551	12.88	12.09	12.02	6.44	7.31	5.12	Up	GO:0003824,catalytic activity; GO:0004126,cytidine deaminase activity; GO:0005488,binding; GO:0005515,protein binding; GO:0005622,intracellular anatomical structure; GO:0005623,obsolete cell; GO:0005737,cytoplasm; GO:0005829,cytosol; GO:0006139,nucleobase-containing compound metabolic process; GO:0006213,pyrimidine nucleoside metabolic process; GO:0006216,cytidine catabolic process; GO:0006725,ce…	cdd, CDA; cytidine deaminase [EC:3.5.4.5]; K01489; cdd, CDA; cytidine deaminase [EC:3.5.4.5]; K01489;	XP_015621794.1 cytidine deaminase 1 [Oryza sativa Japonica Group]
LOC_Os01g51690	5.76315	1.89082	0.00230397	1	0.17	0.06	1.58	0	0	0	Up	--	--	XP_015635650.1 WRKY transcription factor WRKY24 [Oryza sativa Japonica Group]
LOC_Os01g51870	2.38002	0.552143	1.62874e-05	0.00105255	6.17	6.55	30.75	2.89	3.17	2.55	Up	--	--	XP_015621661.1 putative methyltransferase DDB_G0268948 [Oryza sativa Japonica Group]
LOC_Os01g52120	1.5637	0.474084	0.00097253	0.0182944	4.27	4.78	5.9	1.73	2.15	1.34	Up	--	--	EAZ13349.1 hypothetical protein OsJ_03271 [Oryza sativa Japonica Group]
LOC_Os01g52230	1.23794	0.488739	0.0113112	0.0871196	9.95	4.74	5.81	1.6	5.15	2.14	Up	GO:0003824,catalytic activity; GO:0003993,acid phosphatase activity; GO:0004427,inorganic diphosphate phosphatase activity; GO:0006725,cellular aromatic compound metabolic process; GO:0006732,obsolete coenzyme metabolic process; GO:0006790,sulfur compound metabolic process; GO:0006793,phosphorus metabolic process; GO:0006796,phosphate-containing compound metabolic process; GO:0006807,nitrogen com…	PHOSPHO1; phosphoethanolamine/phosphocholine phosphatase [EC:3.1.3.75]; K06124; PHOSPHO2; pyridoxal phosphate phosphatase PHOSPHO2 [EC:3.1.3.74]; K13248;	XP_015648259.1 inorganic pyrophosphatase 1 [Oryza sativa Japonica Group]
LOC_Os01g52260	1.59307	0.452141	0.00042607	0.0102856	24.3	6.29	13.14	4.77	3.43	6.7	Up	GO:0000096,sulfur amino acid metabolic process; GO:0000097,sulfur amino acid biosynthetic process; GO:0005622,intracellular anatomical structure; GO:0005623,obsolete cell; GO:0005737,cytoplasm; GO:0005829,cytosol; GO:0006082,organic acid metabolic process; GO:0006520,cellular amino acid metabolic process; GO:0006534,cysteine metabolic process; GO:0006790,sulfur compound metabolic process; GO:0006…	cysE; serine O-acetyltransferase [EC:2.3.1.30]; K00640; cysE; serine O-acetyltransferase [EC:2.3.1.30]; K00640; cysE; serine O-acetyltransferase [EC:2.3.1.30]; K00640;	XP_015648299.1 probable serine acetyltransferase 1 [Oryza sativa Japonica Group]
LOC_Os01g52340	2.16908	0.79144	0.0061312	0.059693	0.67	0.58	4.39	0.29	0.48	0.52	Up	--	--	XP_015621076.1 putative disease resistance protein RGA4 [Oryza sativa Japonica Group]
LOC_Os01g52410	6.09438	1.65064	0.000222383	0.00658447	0.44	0.13	4.22	0.08	0	0	Up	--	--	XP_015633951.1 transcription repressor MYB5 [Oryza sativa Japonica Group]
LOC_Os01g52690	1.08038	0.353938	0.00226968	0.0313657	10.24	7.74	16.74	7.11	6.21	3.68	Up	--	--	XP_015633699.1 DNA-directed RNA polymerase II subunit RPB1 isoform X1 [Oryza sativa Japonica Group]
LOC_Os01g52740	4.88577	1.21372	5.68628e-05	0.00258789	1.29	0.27	6.12	0	0.06	0.19	Up	--	--	EAY75687.1 hypothetical protein OsI_03595 [Oryza sativa Indica Group]
LOC_Os01g52880	1.09446	0.478696	0.0222351	0.126957	9.75	25.66	11.62	4.2	5.52	13.13	Up	GO:0000902,cell morphogenesis; GO:0000904,cell morphogenesis involved in differentiation; GO:0001101,response to acid chemical; GO:0002682,regulation of immune system process; GO:0002831,regulation of response to biotic stimulus; GO:0003002,regionalization; GO:0005102,signaling receptor binding; GO:0005488,binding; GO:0005515,protein binding; GO:0005618,cell wall; GO:0005623,obsolete cell; GO:000…	--	XP_015614693.1 receptor like protein 29 [Oryza sativa Japonica Group]
LOC_Os01g53090	3.01676	1.19998	0.0119371	0.0897758	0.33	0.54	1.98	0.25	0.13	0	Up	--	--	EAY75716.1 hypothetical protein OsI_03627 [Oryza sativa Indica Group]
LOC_Os01g53210	1.3119	0.527576	0.0128949	0.0937314	6.65	17.12	8.53	4.55	4.15	4.83	Up	GO:0000041,transition metal ion transport; GO:0001558,regulation of cell growth; GO:0005215,transporter activity; GO:0005384,manganese ion transmembrane transporter activity; GO:0005622,intracellular anatomical structure; GO:0005623,obsolete cell; GO:0005737,cytoplasm; GO:0005773,vacuole; GO:0005774,vacuolar membrane; GO:0005794,Golgi apparatus; GO:0005802,trans-Golgi network; GO:0005911,cell-cel…	SLC11A2, DMT1, NRAMP2; natural resistance-associated macrophage protein 2; K21398; SLC11A2, DMT1, NRAMP2; natural resistance-associated macrophage protein 2; K21398; SLC11A2, DMT1, NRAMP2; natural resistance-associated macrophage protein 2; K21398;	BAD87434.1 putative metal transporter Nramp3 [Oryza sativa Japonica Group]
LOC_Os01g53230	1.91826	0.715089	0.00730632	0.0665964	3.63	4.01	4.97	1.37	1.05	1.06	Up	--	--	BAD87436.1 hypothetical protein [Oryza sativa Japonica Group]
LOC_Os01g53500	1.0135	0.396427	0.0105706	0.0837131	8.5	10.45	6.01	4.93	3.9	4.04	Up	GO:0003824,catalytic activity; GO:0004842,ubiquitin-protein transferase activity; GO:0006508,proteolysis; GO:0006511,ubiquitin-dependent protein catabolic process; GO:0006807,nitrogen compound metabolic process; GO:0008152,metabolic process; GO:0009056,catabolic process; GO:0009057,macromolecule catabolic process; GO:0009987,cellular process; GO:0010498,proteasomal protein catabolic process; GO:0…	--	XP_015627935.1 RING-H2 finger protein ATL67 [Oryza sativa Japonica Group]
LOC_Os01g53620	1.17514	0.244604	1.55322e-06	0.000190072	76.59	73.39	51.71	32.67	33.05	26.83	Up	--	--	XP_015629934.1 protein NUCLEAR FUSION DEFECTIVE 6, chloroplastic/mitochondrial [Oryza sativa Japonica Group]
LOC_Os01g53820	1.62317	0.757292	0.0320824	0.156308	2.39	4.99	4.18	0.84	1.5	1.51	Up	--	--	BAG91985.1 unnamed protein product [Oryza sativa Japonica Group]
LOC_Os01g53910	1.30017	0.260043	5.73795e-07	9.42909e-05	14.26	12.86	10.15	5.25	5.52	4.9	Up	GO:0005622,intracellular anatomical structure; GO:0005623,obsolete cell; GO:0005737,cytoplasm; GO:0005829,cytosol; GO:0044424,obsolete intracellular part; GO:0044444,obsolete cytoplasmic part; GO:0044464,obsolete cell part;	--	XP_015624410.1 probable 3-hydroxyisobutyrate dehydrogenase-like 1, mitochondrial [Oryza sativa Japonica Group]
LOC_Os01g54170	5.20276	2.00982	0.00963464	1	0.25	0.13	2.27	0	0	0	Up	--	--	XP_015645724.1 uncharacterized protein LOC107278323 [Oryza sativa Japonica Group]
LOC_Os01g54600	1.54854	0.33094	2.87981e-06	0.000302524	15.87	17.64	30.62	6.15	6.46	10.02	Up	--	--	ABO34049.1 defense-responsive protein WRKY13 [Oryza sativa Indica Group]
LOC_Os01g54800	1.67524	0.55161	0.00238945	0.032531	8.55	4.3	4.95	2.15	1.51	2.12	Up	--	--	XP_025879888.1 uncharacterized protein LOC4324632 [Oryza sativa Japonica Group]
LOC_Os01g54890	2.05822	0.628887	0.00106487	0.0194745	6.01	2.73	16.48	2.73	2.29	1.25	Up	--	PTI5; pathogenesis-related genes transcriptional activator PTI5; K13433;	XP_015615523.1 pathogenesis-related genes transcriptional activator PTI5 [Oryza sativa Japonica Group]
LOC_Os01g55100	1.08965	0.298881	0.000266594	0.00738057	24.39	43.52	53.62	20.59	20.74	17.9	Up	--	--	EEE55400.1 hypothetical protein OsJ_03497 [Oryza sativa Japonica Group]
LOC_Os01g55110	1.36167	0.326685	3.07085e-05	0.00167537	21.36	17.45	27.58	7.96	12.65	6.05	Up	GO:0003824,catalytic activity; GO:0004842,ubiquitin-protein transferase activity; GO:0006508,proteolysis; GO:0006511,ubiquitin-dependent protein catabolic process; GO:0006807,nitrogen compound metabolic process; GO:0008152,metabolic process; GO:0009056,catabolic process; GO:0009057,macromolecule catabolic process; GO:0009987,cellular process; GO:0010498,proteasomal protein catabolic process; GO:0…	--	XP_015630308.1 RING-H2 finger protein ATL39 [Oryza sativa Japonica Group]
LOC_Os01g55220	1.22461	0.294486	3.20366e-05	0.00173013	1471.16	1932.45	914.91	528.17	691.45	696.8	Up	--	--	EAY75872.1 hypothetical protein OsI_03791 [Oryza sativa Indica Group]
LOC_Os01g55240	1.40364	0.295887	2.09708e-06	0.000237663	29.24	20.4	37.19	12.66	13.16	8.1	Up	GO:0003824,catalytic activity; GO:0006082,organic acid metabolic process; GO:0006629,lipid metabolic process; GO:0006720,isoprenoid metabolic process; GO:0006721,terpenoid metabolic process; GO:0008152,metabolic process; GO:0008299,isoprenoid biosynthetic process; GO:0008300,isoprenoid catabolic process; GO:0008610,lipid biosynthetic process; GO:0009056,catabolic process; GO:0009058,biosynthetic …	E1.14.11.13; gibberellin 2beta-dioxygenase [EC:1.14.11.13]; K04125;	XP_015649346.1 gibberellin 2-beta-dioxygenase 3-like [Oryza sativa Japonica Group]
LOC_Os01g55270	1.13691	0.458646	0.0131812	0.0952107	131.04	58.05	24.23	31.04	38.06	30.85	Up	--	CACYBP, SIP; calcyclin binding protein; K04507;	XP_015649363.1 calcyclin-binding protein [Oryza sativa Japonica Group]
LOC_Os01g55340	1.26004	0.429933	0.00338107	0.0404077	3.96	10.8	9.18	4.17	3.46	2.79	Up	--	--	XP_015630447.1 dof zinc finger protein 5 [Oryza sativa Japonica Group]
LOC_Os01g55370	1.66612	0.309614	7.39605e-08	2.20979e-05	23.53	16.96	35.64	9.21	9.02	6.56	Up	--	--	XP_025876885.1 uncharacterized protein LOC9271377 [Oryza sativa Japonica Group]
LOC_Os01g55420	1.13597	0.285623	6.97379e-05	0.00293844	27.78	27.21	15.95	11.38	11.71	10.35	Up	--	--	XP_015635952.1 uncharacterized protein LOC4325609 [Oryza sativa Japonica Group]
LOC_Os01g55520	1.14957	0.54079	0.0335264	0.159963	0.85	2.48	1.44	0.87	0.8	0.57	Up	GO:0000003,reproduction; GO:0000902,cell morphogenesis; GO:0000904,cell morphogenesis involved in differentiation; GO:0001558,regulation of cell growth; GO:0003006,developmental process involved in reproduction; GO:0005085,guanyl-nucleotide exchange factor activity; GO:0005488,binding; GO:0005515,protein binding; GO:0005623,obsolete cell; GO:0005886,plasma membrane; GO:0007275,multicellular organ…	DYNLL; dynein light chain LC8-type; K10418;	XP_015628594.2 rop guanine nucleotide exchange factor 9 [Oryza sativa Japonica Group]
LOC_Os01g55820	1.00693	0.355647	0.00463658	0.0492863	13.47	21.92	21.1	11.08	12.62	5.49	Up	GO:0001871,obsolete pattern binding; GO:0001872,(1->3)-beta-D-glucan binding; GO:0003824,catalytic activity; GO:0004553,hydrolase activity, hydrolyzing O-glycosyl compounds; GO:0005488,binding; GO:0005618,cell wall; GO:0005623,obsolete cell; GO:0005886,plasma membrane; GO:0005911,cell-cell junction; GO:0006950,response to stress; GO:0009266,response to temperature stimulus; GO:0009408,response to…	--	XP_015614643.1 PLASMODESMATA CALLOSE-BINDING PROTEIN 3 [Oryza sativa Japonica Group]
LOC_Os01g56050	1.91636	0.913828	0.0359876	0.166451	0.38	0.55	0.96	0.24	0.09	0.19	Up	--	--	KAF2952450.1 hypothetical protein DAI22_01g337800 [Oryza sativa Japonica Group]
LOC_Os01g56220	1.42101	0.360668	8.15049e-05	0.00324974	7.34	11.74	8.35	4.17	3.12	3.39	Up	--	--	XP_015635786.1 uncharacterized protein LOC4325504 [Oryza sativa Japonica Group]
LOC_Os01g56380	1.48334	0.41793	0.000386341	0.00966106	2.28	3.19	2.02	0.91	1.09	0.78	Up	--	DDC, TDC; aromatic-L-amino-acid/L-tryptophan decarboxylase [EC:4.1.1.28 4.1.1.105]; K01593; DDC, TDC; aromatic-L-amino-acid/L-tryptophan decarboxylase [EC:4.1.1.28 4.1.1.105]; K01593; DDC, TDC; aromatic-L-amino-acid/L-tryptophan decarboxylase [EC:4.1.1.28 4.1.1.105]; K01593; DDC, TDC; aromatic-L-amino-acid/L-tryptophan decarboxylase [EC:4.1.1.28 4.1.1.105]; K01593; DDC, TDC; aromatic-L-amino-acid…	XP_015633932.1 tyrosine decarboxylase-like [Oryza sativa Japonica Group]
LOC_Os01g56480	1.50403	0.466286	0.00125728	0.0216018	5.45	6.53	5.28	1.93	1.6	2.76	Up	--	--	BAD52725.1 unknown protein [Oryza sativa Japonica Group]
LOC_Os01g56810	1.4141	0.355746	7.03667e-05	0.00295819	5.08	9.04	10.58	4.17	2.75	2.73	Up	GO:0003824,catalytic activity; GO:0005576,extracellular region; GO:0006725,cellular aromatic compound metabolic process; GO:0006807,nitrogen compound metabolic process; GO:0008152,metabolic process; GO:0009056,catabolic process; GO:0009308,amine metabolic process; GO:0009690,cytokinin metabolic process; GO:0009823,cytokinin catabolic process; GO:0009987,cellular process; GO:0010817,regulation of …	CKX; cytokinin dehydrogenase [EC:1.5.99.12]; K00279;	TKW17073.1 hypothetical protein SEVIR_5G341700v2 [Setaria viridis]
LOC_Os01g56840	2.70287	1.02694	0.0084894	1	0.42	0.55	1.18	0.14	0.05	0.16	Up	--	--	XP_015639420.1 cysteine-rich repeat secretory protein 38 [Oryza sativa Japonica Group]
LOC_Os01g57599	1.96861	0.501842	8.75359e-05	0.00341331	9.94	4.72	25.16	2.95	4.61	2.9	Up	--	--	BAG89520.1 unnamed protein product [Oryza sativa Japonica Group]
LOC_Os01g57610	1.94486	0.218684	5.92279e-19	1.3626e-14	11.03	10.24	11.26	3.06	2.86	2.83	Up	GO:0000902,cell morphogenesis; GO:0003824,catalytic activity; GO:0005622,intracellular anatomical structure; GO:0005623,obsolete cell; GO:0005737,cytoplasm; GO:0006725,cellular aromatic compound metabolic process; GO:0006790,sulfur compound metabolic process; GO:0006807,nitrogen compound metabolic process; GO:0007154,cell communication; GO:0007165,signal transduction; GO:0008152,metabolic process…	GH3; auxin responsive GH3 gene family; K14487;	XP_015643474.1 probable indole-3-acetic acid-amido synthetase GH3.1 [Oryza sativa Japonica Group]
LOC_Os01g57770	1.59141	0.429499	0.000211158	0.00637519	16.06	20.79	47.73	10.17	12.95	5.91	Up	GO:0002376,immune system process; GO:0003824,catalytic activity; GO:0006082,organic acid metabolic process; GO:0006725,cellular aromatic compound metabolic process; GO:0006950,response to stress; GO:0006952,defense response; GO:0006955,immune response; GO:0008152,metabolic process; GO:0009056,catabolic process; GO:0009605,response to external stimulus; GO:0009607,response to biotic stimulus; GO:0…	HNL; (R)-mandelonitrile lyase [EC:4.1.2.10]; K20802;	KAB8083832.1 hypothetical protein EE612_006179 [Oryza sativa]
LOC_Os01g57854	1.76614	0.771281	0.022028	0.126315	0.52	0.5	0.82	0.24	0.15	0.18	Up	GO:0003824,catalytic activity; GO:0004857,enzyme inhibitor activity; GO:0005618,cell wall; GO:0005622,intracellular anatomical structure; GO:0005623,obsolete cell; GO:0005737,cytoplasm; GO:0005773,vacuole; GO:0005774,vacuolar membrane; GO:0005829,cytosol; GO:0009605,response to external stimulus; GO:0009607,response to biotic stimulus; GO:0009617,response to bacterium; GO:0016020,membrane; GO:001…	E3.1.1.11; pectinesterase [EC:3.1.1.11]; K01051; E3.1.1.11; pectinesterase [EC:3.1.1.11]; K01051;	XP_015621142.1 pectinesterase [Oryza sativa Japonica Group]
LOC_Os01g57880	1.35052	0.346051	9.51398e-05	0.00362382	12.09	14.06	10.33	6.1	5.28	3.54	Up	--	--	XP_015635249.1 early nodulin-like protein 3 [Oryza sativa Japonica Group]
LOC_Os01g58150	1.68482	0.757071	0.0260516	0.139405	1.77	5.61	11.32	4.53	0.58	1.02	Up	--	--	EAZ13813.1 hypothetical protein OsJ_03739 [Oryza sativa Japonica Group]
LOC_Os01g58310	2.68769	1.08101	0.0129092	1	3.66	1.17	6.55	0.72	0.28	0.84	Up	--	--	EAY76131.1 hypothetical protein OsI_04060 [Oryza sativa Indica Group]
LOC_Os01g58335	1.92978	0.467065	3.60072e-05	0.00186994	11.56	8.59	15.5	2.78	4.84	2	Up	--	--	XP_015643090.1 uncharacterized protein LOC107278632 [Oryza sativa Japonica Group]
LOC_Os01g58420	1.45656	0.37939	0.000123431	0.00435993	115.44	295.67	218.61	114.2	76.5	48.67	Up	--	--	AAV98701.1 BTH-induced ERF transcriptional factor 2 [Oryza sativa Indica Group]
LOC_Os01g58440	1.51815	0.412879	0.000236011	0.00678697	3.08	5.38	5.56	1.83	1.89	1.36	Up	--	--	XP_015631929.1 uncharacterized protein LOC4327623 [Oryza sativa Japonica Group]
LOC_Os01g58550	1.04021	0.240644	1.54191e-05	0.00102228	75.07	100.91	107.9	58.19	46.64	38.45	Up	--	tag; DNA-3-methyladenine glycosylase I [EC:3.2.2.20]; K01246;	XP_015624561.1 uncharacterized protein LOC4327631 [Oryza sativa Japonica Group]
LOC_Os01g58620	1.06252	0.287192	0.000215877	0.00644661	8.57	11.11	11.56	6.42	3.97	5.17	Up	--	--	XP_015622291.1 uncharacterized protein LOC4327955 [Oryza sativa Japonica Group]
LOC_Os01g58754	1.0339	0.376975	0.00609527	0.0594438	9.16	17.37	9.36	6.64	6.65	4.95	Up	--	--	--
LOC_Os01g58850	1.63719	0.702234	0.0197322	0.119118	3.06	5.38	5.96	1.09	3.46	0.22	Up	GO:0000003,reproduction; GO:0001101,response to acid chemical; GO:0003006,developmental process involved in reproduction; GO:0005622,intracellular anatomical structure; GO:0005623,obsolete cell; GO:0005634,nucleus; GO:0006950,response to stress; GO:0006970,response to osmotic stress; GO:0007154,cell communication; GO:0007165,signal transduction; GO:0007275,multicellular organism development; GO:0…	--	XP_015645582.1 EID1-like F-box protein 3 [Oryza sativa Japonica Group]
LOC_Os01g59020	1.26718	0.426807	0.00298791	0.0375423	1.85	3.98	3.3	1.46	1.2	1.29	Up	--	--	XP_015624649.1 cytochrome P450 94B3 [Oryza sativa Japonica Group]
LOC_Os01g59050	1.9381	0.841885	0.0213295	0.124198	0.33	1.18	1.09	0.24	0.32	0.14	Up	--	--	EAZ13869.1 hypothetical protein OsJ_03793 [Oryza sativa Japonica Group]
LOC_Os01g59100	1.35577	0.314803	1.65682e-05	0.00105295	5.54	4.81	7.4	2.74	2.6	1.85	Up	GO:0003824,catalytic activity; GO:0005622,intracellular anatomical structure; GO:0005623,obsolete cell; GO:0005634,nucleus; GO:0005737,cytoplasm; GO:0005829,cytosol; GO:0008194,UDP-glycosyltransferase activity; GO:0009909,regulation of flower development; GO:0016740,transferase activity; GO:0016757,glycosyltransferase activity; GO:0016758,hexosyltransferase activity; GO:0035251,UDP-glucosyltransf…	UGT85A23_24; 7-deoxyloganetin glucosyltransferase [EC:2.4.1.324]; K21374;	XP_015614840.1 UDP-glycosyltransferase 87A1 [Oryza sativa Japonica Group]
LOC_Os01g60020	2.48224	0.862619	0.00400761	0.0452178	18.26	19.05	117	10.14	8.6	9.75	Up	--	--	XP_015623706.1 NAC domain-containing protein 68 [Oryza sativa Japonica Group]
LOC_Os01g60420	1.46911	0.438541	0.000808114	0.0160548	2.28	5.24	2.7	1.23	1.47	1.13	Up	--	--	XP_015626477.1 uncharacterized protein LOC4327604 [Oryza sativa Japonica Group]
LOC_Os01g60760	1.70182	0.407769	2.9996e-05	0.00165756	14.51	14.16	11.67	5	4.77	3.13	Up	--	--	EAY76314.1 hypothetical protein OsI_04248 [Oryza sativa Indica Group]
LOC_Os01g60810	1.42031	0.361296	8.45403e-05	0.00334756	3.67	6.68	5	1.83	2.25	1.86	Up	GO:0006355,regulation of DNA-templated transcription; GO:0009889,regulation of biosynthetic process; GO:0009890,negative regulation of biosynthetic process; GO:0009892,negative regulation of metabolic process; GO:0010468,regulation of gene expression; GO:0010556,regulation of macromolecule biosynthetic process; GO:0010558,negative regulation of macromolecule biosynthetic process; GO:0010605,negat…	--	EAZ13984.1 hypothetical protein OsJ_03909 [Oryza sativa Japonica Group]
LOC_Os01g60860	1.16178	0.302548	0.000123036	0.00435993	5.3	6.8	7.41	3.06	2.21	3.77	Up	GO:0005622,intracellular anatomical structure; GO:0005623,obsolete cell; GO:0005634,nucleus; GO:0005737,cytoplasm; GO:0010033,response to organic substance; GO:0010200,response to chitin; GO:0010243,response to organonitrogen compound; GO:0042221,response to chemical; GO:0043226,organelle; GO:0043227,membrane-bounded organelle; GO:0043229,intracellular organelle; GO:0043231,intracellular membrane…	--	XP_015621922.1 U-box domain-containing protein 16 [Oryza sativa Japonica Group]
LOC_Os01g60870	1.52823	0.360987	2.30116e-05	0.00136427	8.27	8.74	10.99	3.18	3.06	3.79	Up	--	--	XP_015642860.1 uncharacterized protein LOC107277480 [Oryza sativa Japonica Group]
LOC_Os01g60960	1.403	0.61685	0.0229385	0.129217	0.87	1.15	2.18	0.7	0.41	0.54	Up	--	--	XP_015636038.1 LOB domain-containing protein 15 [Oryza sativa Japonica Group]
LOC_Os01g61044	1.99014	0.629778	0.00157738	0.0247539	1.64	0.78	5.56	0.64	0.71	0.71	Up	GO:0005488,binding; GO:0005515,protein binding; GO:0005622,intracellular anatomical structure; GO:0005623,obsolete cell; GO:0005737,cytoplasm; GO:0005768,endosome; GO:0005769,early endosome; GO:0005886,plasma membrane; GO:0006508,proteolysis; GO:0006511,ubiquitin-dependent protein catabolic process; GO:0006807,nitrogen compound metabolic process; GO:0006810,transport; GO:0006886,intracellular pro…	--	XP_015626639.1 amino acid transporter AVT6C isoform X2 [Oryza sativa Japonica Group]
LOC_Os01g61080	1.98869	0.930932	0.0326599	0.157772	0.96	0.43	2.98	0.04	0.16	0.92	Up	GO:0001101,response to acid chemical; GO:0005622,intracellular anatomical structure; GO:0005623,obsolete cell; GO:0005634,nucleus; GO:0006355,regulation of DNA-templated transcription; GO:0009719,response to endogenous stimulus; GO:0009725,response to hormone; GO:0009737,response to abscisic acid; GO:0009739,response to gibberellin; GO:0009787,regulation of abscisic acid-activated signaling pathw…	WRKY33; WRKY transcription factor 33; K13424; WRKY33; WRKY transcription factor 33; K13424;	XP_015619871.1 WRKY transcription factor WRKY24 [Oryza sativa Japonica Group]
LOC_Os01g61350	1.22252	0.305218	6.19103e-05	0.0027338	13.47	17.97	16.61	9.72	5.79	5.96	Up	--	--	XP_015633493.1 uncharacterized protein At5g39865 [Oryza sativa Japonica Group]
LOC_Os01g61370	1.47998	0.688039	0.0314752	0.15466	0.81	1.14	1.11	0.73	0.2	0.24	Up	--	--	XP_015645200.1 uncharacterized protein LOC4327421 [Oryza sativa Japonica Group]
LOC_Os01g61610	3.36341	1.18686	0.00459866	0.0490708	1.35	2.13	23.78	1.01	1	0.72	Up	GO:0003824,catalytic activity; GO:0005622,intracellular anatomical structure; GO:0005623,obsolete cell; GO:0005737,cytoplasm; GO:0005829,cytosol; GO:0009628,response to abiotic stimulus; GO:0009636,response to toxic substance; GO:0009966,regulation of signal transduction; GO:0009987,cellular process; GO:0010646,regulation of cell communication; GO:0016787,hydrolase activity; GO:0016810,hydrolase …	--	XP_015624858.1 probable 2-oxoglutarate-dependent dioxygenase At5g05600 [Oryza sativa Japonica Group]
LOC_Os01g62200	1.1185	0.487117	0.0216663	0.125249	1.84	5.14	2.8	0.87	1.84	1.95	Up	--	--	KAF2953214.1 hypothetical protein DAI22_01g393500 [Oryza sativa Japonica Group]
LOC_Os01g62260	1.37876	0.211251	6.72627e-11	1.28954e-07	410.23	443.16	502.69	145.96	188.15	205.02	Up	--	--	XP_015618086.1 osmotin-like protein [Oryza sativa Japonica Group]
LOC_Os01g62360	1.06164	0.321674	0.00096555	0.0182227	11.94	19.11	11.03	7.32	6.28	7.35	Up	--	--	BAD81758.1 unknown protein [Oryza sativa Japonica Group]
LOC_Os01g62370	1.1067	0.38482	0.00402879	0.0453678	30.24	75.85	29.04	22.62	26.41	16.39	Up	--	EPN; epsin; K12471;	XP_015621638.1 epsin-3 [Oryza sativa Japonica Group]
LOC_Os01g62430	2.15156	1.07803	0.0459531	0.18952	0.51	0.38	2.66	0.56	0.22	0.07	Up	--	--	KAF2953251.1 hypothetical protein DAI22_01g395400 [Oryza sativa Japonica Group]
LOC_Os01g62584	1.11106	0.237327	2.84708e-06	0.000300458	22.38	20.71	17.31	9.02	10.84	9.05	Up	--	--	BAC83819.1 hypothetical protein [Oryza sativa Japonica Group]
LOC_Os01g62605	1.03924	0.444171	0.0192973	0.117454	6.85	5.54	4.65	1.83	3.63	3.04	Up	--	--	XP_015647000.1 uncharacterized protein LOC4327506 [Oryza sativa Japonica Group]
LOC_Os01g62610	1.27931	0.598038	0.032421	0.157293	4.17	2.72	19.37	3.67	4.06	3.41	Up	GO:0000413,protein peptidyl-prolyl isomerization; GO:0003755,peptidyl-prolyl cis-trans isomerase activity; GO:0003824,catalytic activity; GO:0005488,binding; GO:0005527,macrolide binding; GO:0005528,FK506 binding; GO:0005622,intracellular anatomical structure; GO:0005623,obsolete cell; GO:0005737,cytoplasm; GO:0006457,protein folding; GO:0006807,nitrogen compound metabolic process; GO:0008144,obs…	E5.2.1.8; peptidylprolyl isomerase [EC:5.2.1.8]; K01802;	EEC71787.1 hypothetical protein OsI_04405 [Oryza sativa Indica Group]
LOC_Os01g62630	1.41082	0.200083	1.77416e-12	6.37704e-09	63.16	48.43	51.55	22.86	19.13	21.49	Up	GO:0003824,catalytic activity; GO:0004175,endopeptidase activity; GO:0004190,aspartic-type endopeptidase activity; GO:0005622,intracellular anatomical structure; GO:0005623,obsolete cell; GO:0005737,cytoplasm; GO:0005783,endoplasmic reticulum; GO:0006508,proteolysis; GO:0006807,nitrogen compound metabolic process; GO:0008152,metabolic process; GO:0008219,cell death; GO:0008233,peptidase activity;…	--	XP_015611217.1 aspartic proteinase PCS1 [Oryza sativa Japonica Group]
LOC_Os01g62670	1.56762	0.765898	0.0406802	0.17751	1.07	2.24	6.24	2.46	0.31	0.62	Up	--	--	XP_015622216.1 uncharacterized protein LOC9269673 [Oryza sativa Japonica Group]
LOC_Os01g62760	1.45845	0.709237	0.0397467	0.17529	121.4	252.61	226.64	97.31	108.26	21.79	Up	GO:0003824,catalytic activity; GO:0004721,phosphoprotein phosphatase activity; GO:0004722,protein serine/threonine phosphatase activity; GO:0006470,protein dephosphorylation; GO:0006793,phosphorus metabolic process; GO:0006796,phosphate-containing compound metabolic process; GO:0006807,nitrogen compound metabolic process; GO:0008152,metabolic process; GO:0009987,cellular process; GO:0016311,depho…	PP2C; protein phosphatase 2C [EC:3.1.3.16]; K14497; PP2C; protein phosphatase 2C [EC:3.1.3.16]; K14497;	XP_015621342.1 probable protein phosphatase 2C 9 [Oryza sativa Japonica Group]
LOC_Os01g62970	2.3561	0.695894	0.000709945	0.0147012	1.63	2.06	12.84	1.21	1.44	0.68	Up	--	--	XP_015622384.1 uncharacterized protein LOC4324857 isoform X1 [Oryza sativa Japonica Group]
LOC_Os01g62980	2.76848	0.632172	1.19048e-05	0.00082035	12.36	6.32	26.65	3.81	2.69	0.41	Up	--	--	XP_015622386.1 non-specific lipid-transfer protein 3 [Oryza sativa Japonica Group]
LOC_Os01g63210	1.3164	0.571866	0.021339	0.124219	4.83	2.86	1.75	0.74	1.64	1.5	Up	--	--	XP_015616770.1 heme-binding-like protein At3g10130, chloroplastic [Oryza sativa Japonica Group]
LOC_Os01g63480	1.26297	0.387877	0.00112947	0.0202177	11.55	11.61	8.1	7.11	4.25	2.21	Up	GO:0000902,cell morphogenesis; GO:0000904,cell morphogenesis involved in differentiation; GO:0005622,intracellular anatomical structure; GO:0005623,obsolete cell; GO:0005737,cytoplasm; GO:0008152,metabolic process; GO:0009058,biosynthetic process; GO:0009059,macromolecule biosynthetic process; GO:0009653,anatomical structure morphogenesis; GO:0009888,tissue development; GO:0009987,cellular proces…	--	XP_015618790.1 uncharacterized acetyltransferase At3g50280 [Oryza sativa Japonica Group]
LOC_Os01g63500	1.05809	0.318393	0.000889847	0.0171456	18.05	18.47	12.68	7.07	11.01	6.34	Up	--	--	XP_015646286.1 josephin-like protein [Oryza sativa Japonica Group]
LOC_Os01g63690	1.34297	0.432414	0.00189795	0.0279004	10.91	17.48	32.21	5.24	6.52	12.9	Up	--	--	XP_015638006.1 nematode resistance protein-like HSPRO1 [Oryza sativa Japonica Group]
LOC_Os01g63930	1.34248	0.43541	0.00204745	0.0294214	1.41	2.75	2.3	1.2	0.99	0.47	Up	--	--	XP_015623782.1 cytochrome P450 94C1 [Oryza sativa Japonica Group]
LOC_Os01g63990	1.07661	0.219584	9.44119e-07	0.000132441	19.62	20.62	22.66	9.2	12.39	9.25	Up	--	--	XP_015622508.1 uncharacterized protein LOC4325060 [Oryza sativa Japonica Group]
LOC_Os01g64000	2.34529	0.840281	0.00525325	0.0536661	0.46	0.6	4.1	0.44	0.23	0.38	Up	GO:0000003,reproduction; GO:0001101,response to acid chemical; GO:0003006,developmental process involved in reproduction; GO:0003676,nucleic acid binding; GO:0003677,DNA binding; GO:0003700,DNA-binding transcription factor activity; GO:0005488,binding; GO:0005515,protein binding; GO:0005622,intracellular anatomical structure; GO:0005623,obsolete cell; GO:0005634,nucleus; GO:0006355,regulation of …	ABF; ABA responsive element binding factor; K14432;	XP_015628684.1 bZIP transcription factor ABI5 homolog [Oryza sativa Japonica Group]
LOC_Os01g64100	2.27544	0.619648	0.000240521	0.00685677	2.26	2.12	4.96	1.07	0.77	0.18	Up	--	E3.2.1.14; chitinase [EC:3.2.1.14]; K01183;	XP_015618646.1 acidic endochitinase [Oryza sativa Japonica Group]
LOC_Os01g64140	1.71627	0.777098	0.0272052	0.14279	1.77	3.7	4.73	1.86	0.48	0.96	Up	--	--	BAD82030.1 hypothetical protein [Oryza sativa Japonica Group]
LOC_Os01g64290	1.33238	0.480761	0.00558155	0.0558361	2.39	3.1	4.7	0.74	1.51	1.9	Up	GO:0005622,intracellular anatomical structure; GO:0005623,obsolete cell; GO:0005737,cytoplasm; GO:0005829,cytosol; GO:0005856,cytoskeleton; GO:0005875,microtubule associated complex; GO:0005886,plasma membrane; GO:0015630,microtubule cytoskeleton; GO:0016020,membrane; GO:0032991,protein-containing complex; GO:0043226,organelle; GO:0043228,non-membrane-bounded organelle; GO:0043229,intracellular o…	--	XP_015620605.1 uncharacterized protein LOC4324747 [Oryza sativa Japonica Group]
LOC_Os01g64300	1.18791	0.288034	3.72045e-05	0.00191912	14.92	24.86	20.29	10.55	8.51	8.36	Up	--	--	XP_015620569.1 rab-like protein 6 isoform X2 [Oryza sativa Japonica Group]
LOC_Os01g64360	2.00205	0.562702	0.000373797	0.0094397	6.54	4.23	25.06	3.49	2.8	2.94	Up	--	--	XP_015622460.1 transcription factor DIVARICATA [Oryza sativa Japonica Group]
LOC_Os01g64410	1.31643	0.393889	0.000831335	0.0163747	11.04	15.23	6.84	4.8	5.22	3.8	Up	GO:0006355,regulation of DNA-templated transcription; GO:0009889,regulation of biosynthetic process; GO:0009890,negative regulation of biosynthetic process; GO:0009892,negative regulation of metabolic process; GO:0010468,regulation of gene expression; GO:0010556,regulation of macromolecule biosynthetic process; GO:0010558,negative regulation of macromolecule biosynthetic process; GO:0010605,negat…	--	XP_015645806.1 transcription repressor OFP13 [Oryza sativa Japonica Group]
LOC_Os01g64470	1.84579	0.902737	0.0408888	0.177757	0.96	2.5	4.71	0.44	0.07	1.83	Up	GO:0002252,immune effector process; GO:0002376,immune system process; GO:0005622,intracellular anatomical structure; GO:0005623,obsolete cell; GO:0005737,cytoplasm; GO:0005886,plasma membrane; GO:0005911,cell-cell junction; GO:0006950,response to stress; GO:0006952,defense response; GO:0007275,multicellular organism development; GO:0007568,aging; GO:0009506,plasmodesma; GO:0009507,chloroplast; GO…	--	XP_015629140.1 NDR1/HIN1-like protein 10 [Oryza sativa Japonica Group]
LOC_Os01g64540	3.90191	1.53416	0.0109795	1	0.09	0.31	0.96	0.06	0	0.04	Up	--	--	XP_015619853.1 putative UDP-rhamnose:rhamnosyltransferase 1 [Oryza sativa Japonica Group]
LOC_Os01g64960	1.36102	0.547234	0.0128796	0.0936888	2.62	2.1	1.23	1.08	0.88	0.46	Up	GO:0005622,intracellular anatomical structure; GO:0005623,obsolete cell; GO:0005737,cytoplasm; GO:0006810,transport; GO:0009507,chloroplast; GO:0009534,chloroplast thylakoid; GO:0009535,chloroplast thylakoid membrane; GO:0009536,plastid; GO:0009579,thylakoid; GO:0016020,membrane; GO:0031976,plastid thylakoid; GO:0031984,organelle subcompartment; GO:0034357,photosynthetic membrane; GO:0042651,thyl…	psbS; photosystem II 22kDa protein; K03542;	KAF2953525.1 hypothetical protein DAI22_01g414400 [Oryza sativa Japonica Group]
LOC_Os01g65370	1.31528	0.387017	0.000677559	0.0142355	4.88	6.6	7.46	3.18	2.53	2.22	Up	GO:0000981,DNA-binding transcription factor activity, RNA polymerase II-specific; GO:0000988,obsolete transcription factor activity, protein binding; GO:0000989,obsolete transcription factor activity, transcription factor binding; GO:0001067,transcription regulatory region nucleic acid binding; GO:0001076,obsolete transcription factor activity, RNA polymerase II transcription factor binding; GO:0…	--	XP_015627699.1 myb-related protein 308 [Oryza sativa Japonica Group]
LOC_Os01g65420	1.24469	0.379193	0.00102903	0.0189999	6.76	6.05	4.28	1.73	3.05	2.62	Up	--	--	XP_015632376.1 uncharacterized protein LOC4324774 [Oryza sativa Japonica Group]
LOC_Os01g65680	2.0432	0.703524	0.00368145	0.042862	1.04	0.93	1.81	0.24	0.19	0.51	Up	--	DOPA; 4,5-DOPA dioxygenase extradiol [EC:1.13.11.-]; K15777;	XP_015622052.1 extradiol ring-cleavage dioxygenase [Oryza sativa Japonica Group]
LOC_Os01g65692	1.43259	0.283132	4.197e-07	7.66318e-05	35.11	27.09	34.07	12.16	16.04	8.65	Up	--	--	BAD81664.1 unknown protein [Oryza sativa Japonica Group]
LOC_Os01g65904	1.43651	0.297411	1.36499e-06	0.000175047	8.64	12.09	10.31	3.55	4.93	3.38	Up	--	--	BAD81685.1 unknown protein [Oryza sativa Japonica Group]
LOC_Os01g65970	1.26856	0.398003	0.00143597	0.0233469	10.77	24.06	21.96	7.97	9.57	6.92	Up	GO:0003676,nucleic acid binding; GO:0003677,DNA binding; GO:0003700,DNA-binding transcription factor activity; GO:0005488,binding; GO:0005622,intracellular anatomical structure; GO:0005623,obsolete cell; GO:0005634,nucleus; GO:0006355,regulation of DNA-templated transcription; GO:0009889,regulation of biosynthetic process; GO:0009909,regulation of flower development; GO:0010468,regulation of gene…	TGA; transcription factor TGA; K14431;	EEE55764.1 hypothetical protein OsJ_04307 [Oryza sativa Japonica Group]
LOC_Os01g66120	1.88339	0.468005	5.71437e-05	0.00258789	19.54	22.13	70.12	5.88	13.31	11.99	Up	GO:0000003,reproduction; GO:0002831,regulation of response to biotic stimulus; GO:0003006,developmental process involved in reproduction; GO:0003676,nucleic acid binding; GO:0003677,DNA binding; GO:0003700,DNA-binding transcription factor activity; GO:0005488,binding; GO:0005622,intracellular anatomical structure; GO:0005623,obsolete cell; GO:0005634,nucleus; GO:0006355,regulation of DNA-template…	--	XP_015620920.1 NAC domain-containing protein 48 [Oryza sativa Japonica Group]
LOC_Os01g66340	3.28427	1.52397	0.0311561	1	1.23	2.89	2.18	0.39	0.3	0	Up	--	--	EAZ14417.1 hypothetical protein OsJ_04340 [Oryza sativa Japonica Group]
LOC_Os01g66810	1.09935	0.407629	0.00699778	0.064682	7.69	12.03	8.87	4.73	4.85	4.27	Up	--	--	BAB90191.1 receptor protein kinase-like [Oryza sativa Japonica Group]
LOC_Os01g67480	1.05616	0.269709	9.00584e-05	0.0034998	33.47	32.18	52.15	24.33	17.56	16.82	Up	--	--	XP_015613853.1 transcription factor bHLH128 [Oryza sativa Japonica Group]
LOC_Os01g67835	1.11408	0.487435	0.0222774	0.127049	3.59	2.14	2.67	1.41	1.3	1.31	Up	--	--	KAF2934319.1 hypothetical protein DAI22_04g154550 [Oryza sativa Japonica Group]
LOC_Os01g67910	1.10186	0.444718	0.0132243	0.0953714	10.08	12.85	9.06	4.3	5.74	5.32	Up	--	--	KAB8084813.1 hypothetical protein EE612_007461 [Oryza sativa]
LOC_Os01g68240	1.00091	0.266809	0.000175839	0.00561855	41.21	35.29	34.08	21.28	21.21	14.78	Up	--	--	EAZ14571.1 hypothetical protein OsJ_04493 [Oryza sativa Japonica Group]
LOC_Os01g68500	1.2332	0.241871	3.42184e-07	6.4527e-05	90.08	79.41	114.41	46.02	46.68	32.26	Up	--	--	XP_015616614.1 uncharacterized protein LOC4324321 [Oryza sativa Japonica Group]
LOC_Os01g68580	1.38324	0.577159	0.0165463	0.107837	5.25	11.78	3.39	4.15	2.2	1.88	Up	--	--	XP_015631047.1 putative lipid-transfer protein DIR1 [Oryza sativa Japonica Group]
LOC_Os01g68650	1.40885	0.332832	2.3068e-05	0.00136427	7.7	10.99	10.66	3.39	4.92	3.11	Up	--	--	XP_015623145.1 uncharacterized protein LOC4324350 [Oryza sativa Japonica Group]
LOC_Os01g69010	2.22864	1.06654	0.0366538	0.167864	0.65	0.25	0.7	0.16	0.2	0	Up	--	--	XP_015643141.1 protein DETOXIFICATION 42 [Oryza sativa Japonica Group]
LOC_Os01g69270	1.32464	0.240134	3.46285e-08	1.28494e-05	34.41	35.9	27.95	11.31	16.01	13.22	Up	GO:0005622,intracellular anatomical structure; GO:0005623,obsolete cell; GO:0005634,nucleus; GO:0043226,organelle; GO:0043227,membrane-bounded organelle; GO:0043229,intracellular organelle; GO:0043231,intracellular membrane-bounded organelle; GO:0044424,obsolete intracellular part; GO:0044464,obsolete cell part;	--	BAD88375.1 hypothetical protein [Oryza sativa Japonica Group]
LOC_Os01g69290	1.0928	0.319521	0.000625923	0.0135084	56.18	55.57	27.07	18.97	20.08	28.32	Up	--	--	EAY77019.1 hypothetical protein OsI_04975 [Oryza sativa Indica Group]
LOC_Os01g69870	1.92036	0.492784	9.74078e-05	0.00369539	45.31	9.86	22.39	4.66	5.32	11.01	Up	--	--	KAF2954046.1 hypothetical protein DAI22_01g452200 [Oryza sativa Japonica Group]
LOC_Os01g70080	1.19253	0.547999	0.0295444	0.149302	0.66	0.87	1.86	0.41	0.42	0.7	Up	--	--	XP_025878225.1 disease resistance protein RPP13-like [Oryza sativa Japonica Group]
LOC_Os01g70110	2.28809	0.409922	2.38094e-08	9.78141e-06	31.13	22.97	72.36	11.83	8.18	6.8	Up	--	--	XP_015627804.1 NAC domain-containing protein 83 [Oryza sativa Japonica Group]
LOC_Os01g70500	1.00443	0.499093	0.0441661	0.185282	2.47	2.74	4.46	2.22	2.02	0.78	Up	--	--	XP_015631119.1 uncharacterized protein LOC4326946 [Oryza sativa Japonica Group]
LOC_Os01g70560	1.07354	0.331341	0.00119542	0.0209423	96.28	162.08	62.65	48.53	59.14	50.9	Up	--	--	XP_015621260.1 uncharacterized protein LOC4326816 [Oryza sativa Japonica Group]
LOC_Os01g71090	1.15422	0.386299	0.00280911	0.0362458	2.43	3.02	3.99	1.78	1.18	1.45	Up	--	--	XP_015629518.1 basic 7S globulin [Oryza sativa Japonica Group]
LOC_Os01g71190	1.01511	0.49072	0.0385831	0.172525	9.88	5.04	2.74	3.1	3.25	2.68	Up	--	psb28; photosystem II 13kDa protein; K08903;	NP_001384953.1 photosystem II reaction center PSB28 protein, chloroplastic [Oryza sativa Japonica Group]
LOC_Os01g71310	2.13738	0.78398	0.00640443	0.0615971	0.81	0.3	2.38	0.15	0.26	0.4	Up	GO:0003824,catalytic activity; GO:0005622,intracellular anatomical structure; GO:0005623,obsolete cell; GO:0005737,cytoplasm; GO:0005773,vacuole; GO:0006725,cellular aromatic compound metabolic process; GO:0006807,nitrogen compound metabolic process; GO:0007275,multicellular organism development; GO:0008152,metabolic process; GO:0009056,catabolic process; GO:0009308,amine metabolic process; GO:00…	CKX; cytokinin dehydrogenase [EC:1.5.99.12]; K00279;	NP_001384946.1 cytokinin dehydrogenase 4 precursor [Oryza sativa Japonica Group]
LOC_Os01g71460	1.22653	0.479833	0.0105837	0.0837464	2.25	6.15	3.93	1.14	2.03	2.27	Up	--	--	XP_015646178.1 uncharacterized protein LOC4326053 [Oryza sativa Japonica Group]
LOC_Os01g71790	1.1854	0.305536	0.000104567	0.00387371	10.1	9.63	7.65	4.28	4.15	4.03	Up	--	--	XP_015641921.1 NAC domain-containing protein 48-like isoform X1 [Oryza sativa Japonica Group]
LOC_Os01g71970	1.29095	0.403855	0.00139072	0.0228862	11.07	11.41	23.72	3.56	8.04	7.81	Up	GO:0001101,response to acid chemical; GO:0003676,nucleic acid binding; GO:0003677,DNA binding; GO:0003700,DNA-binding transcription factor activity; GO:0005488,binding; GO:0005622,intracellular anatomical structure; GO:0005623,obsolete cell; GO:0005634,nucleus; GO:0006355,regulation of DNA-templated transcription; GO:0009719,response to endogenous stimulus; GO:0009725,response to hormone; GO:0009…	--	XP_015610769.1 scarecrow-like protein 3 isoform X1 [Oryza sativa Japonica Group]
LOC_Os01g72080	1.26985	0.320261	7.33752e-05	0.0030198	56.45	105.61	80.95	46.63	23.25	35.1	Up	GO:0005488,binding; GO:0005509,calcium ion binding; GO:0005623,obsolete cell; GO:0005886,plasma membrane; GO:0006950,response to stress; GO:0006952,defense response; GO:0009605,response to external stimulus; GO:0009607,response to biotic stimulus; GO:0009620,response to fungus; GO:0016020,membrane; GO:0043167,ion binding; GO:0043169,cation binding; GO:0043207,response to external biotic stimulus;…	CML; calcium-binding protein CML; K13448;	XP_015647311.1 probable calcium-binding protein CML10 [Oryza sativa Japonica Group]
LOC_Os01g72270	6.82112	3.03193	0.0244644	0.13449	0.42	0	4.92	0.05	0	0	Up	--	--	XP_015621268.1 cytochrome P450 94A2 [Oryza sativa Japonica Group]
LOC_Os01g72450	2.31572	0.462301	5.46822e-07	9.11608e-05	4.59	6.06	4.56	1.15	0.97	1.05	Up	--	--	EEE56019.1 hypothetical protein OsJ_04794 [Oryza sativa Japonica Group]
LOC_Os01g72470	6.49893	1.46474	9.12536e-06	0.00068506	1.26	1.79	2.89	0	0	0	Up	--	--	XP_015646080.1 uncharacterized protein LOC4325402 [Oryza sativa Japonica Group]
LOC_Os01g72490	1.21307	0.36994	0.00104136	0.019166	11.91	28.38	37.79	11.58	10.66	12.7	Up	GO:0000003,reproduction; GO:0003006,developmental process involved in reproduction; GO:0005488,binding; GO:0005515,protein binding; GO:0005622,intracellular anatomical structure; GO:0005623,obsolete cell; GO:0005634,nucleus; GO:0007275,multicellular organism development; GO:0009555,pollen development; GO:0009719,response to endogenous stimulus; GO:0009725,response to hormone; GO:0009733,response …	--	XP_015622050.1 protein LATERAL ROOT PRIMORDIUM 1 [Oryza sativa Japonica Group]
LOC_Os01g72520	1.70833	0.596998	0.00421596	0.0466758	3.04	3.95	15.58	3.36	2.79	1.02	Up	GO:0003824,catalytic activity; GO:0003993,acid phosphatase activity; GO:0004620,phospholipase activity; GO:0004629,phospholipase C activity; GO:0006629,lipid metabolic process; GO:0006644,phospholipid metabolic process; GO:0006793,phosphorus metabolic process; GO:0006796,phosphate-containing compound metabolic process; GO:0008081,phosphoric diester hydrolase activity; GO:0008152,metabolic process…	plc; phospholipase C [EC:3.1.4.3]; K01114; plc; phospholipase C [EC:3.1.4.3]; K01114; plc; phospholipase C [EC:3.1.4.3]; K01114; plc; phospholipase C [EC:3.1.4.3]; K01114; plc; phospholipase C [EC:3.1.4.3]; K01114;	XP_015623428.1 non-specific phospholipase C2 [Oryza sativa Japonica Group]
LOC_Os01g72600	2.47757	0.743786	0.000865283	0.0168558	1.25	0.85	2.26	0.21	0.21	0.38	Up	--	--	XP_015632524.1 U-box domain-containing protein 14 [Oryza sativa Japonica Group]
LOC_Os01g73110	1.38475	0.339299	4.48e-05	0.00219291	134.43	155.13	264.71	81.1	94.37	44.22	Up	--	--	EAY77326.1 hypothetical protein OsI_05308 [Oryza sativa Indica Group]
LOC_Os01g73440	1.40991	0.311812	6.13492e-06	0.000517111	12.14	15.12	11.81	5.91	4.92	4.48	Up	--	--	BAC05609.1 S-receptor kinase PK3 precursor-like [Oryza sativa Japonica Group]
LOC_Os01g74370	2.44447	0.725277	0.000750596	0.0153087	1.66	2.55	12.83	1.95	0.45	0.87	Up	--	--	XP_015612498.1 uncharacterized protein LOC4324301 [Oryza sativa Japonica Group]
LOC_Os01g74410	1.56499	0.65045	0.0161275	0.106343	1.35	5.43	14.51	1.46	3.62	2.34	Up	GO:0000981,DNA-binding transcription factor activity, RNA polymerase II-specific; GO:0000988,obsolete transcription factor activity, protein binding; GO:0000989,obsolete transcription factor activity, transcription factor binding; GO:0001067,transcription regulatory region nucleic acid binding; GO:0001076,obsolete transcription factor activity, RNA polymerase II transcription factor binding; GO:0…	--	XP_015621159.1 transcription factor MYB59 [Oryza sativa Japonica Group]
LOC_Os01g74660	1.20771	0.368381	0.00104385	0.0191775	10.6	21.76	13.14	8.32	7.76	4.45	Up	--	--	XP_015622444.1 cinnamoyl-CoA reductase 1-like [Oryza sativa Japonica Group]
LOC_Os02g01130	1.74945	0.331446	1.30428e-07	3.4891e-05	23.42	25.35	14.52	7.25	9.52	7.93	Up	--	--	EEE56122.1 hypothetical protein OsJ_04989 [Oryza sativa Japonica Group]
LOC_Os02g01300	3.51572	1.5246	0.0211105	0.123548	6.26	11.31	6.15	3.47	4.05	2.87	Up	GO:0005576,extracellular region;	--	XP_015626536.1 putative invertase inhibitor [Oryza sativa Japonica Group]
LOC_Os02g01510	1.2158	0.329928	0.000228667	0.00664301	28.2	43.88	26.55	15.3	17.2	13.86	Up	--	LDH, ldh; L-lactate dehydrogenase [EC:1.1.1.27]; K00016; LDH, ldh; L-lactate dehydrogenase [EC:1.1.1.27]; K00016; LDH, ldh; L-lactate dehydrogenase [EC:1.1.1.27]; K00016; LDH, ldh; L-lactate dehydrogenase [EC:1.1.1.27]; K00016; LDH, ldh; L-lactate dehydrogenase [EC:1.1.1.27]; K00016; LDH, ldh; L-lactate dehydrogenase [EC:1.1.1.27]; K00016;	XP_015626150.1 L-lactate dehydrogenase A [Oryza sativa Japonica Group]
LOC_Os02g01590	1.19893	0.384932	0.00184157	0.0273304	2.58	6.63	7.63	4.11	2.32	1.34	Up	GO:0000325,plant-type vacuole; GO:0001101,response to acid chemical; GO:0003824,catalytic activity; GO:0004553,hydrolase activity, hydrolyzing O-glycosyl compounds; GO:0004564,beta-fructofuranosidase activity; GO:0005618,cell wall; GO:0005622,intracellular anatomical structure; GO:0005623,obsolete cell; GO:0005737,cytoplasm; GO:0005773,vacuole; GO:0007275,multicellular organism development; GO:00…	INV, sacA; beta-fructofuranosidase [EC:3.2.1.26]; K01193; INV, sacA; beta-fructofuranosidase [EC:3.2.1.26]; K01193; SST; sucrose:sucrose fructosyltransferase [EC:2.4.1.99]; K21351;	XP_015625788.1 sucrose:sucrose 1-fructosyltransferase [Oryza sativa Japonica Group]
LOC_Os02g01730	1.59614	0.51598	0.00197867	0.0287744	5.03	4.2	6.66	2.34	1.85	1.63	Up	GO:0006950,response to stress; GO:0009611,response to wounding; GO:0050896,response to stimulus;	IRAK4; interleukin-1 receptor-associated kinase 4 [EC:2.7.11.1]; K04733; IRAK4; interleukin-1 receptor-associated kinase 4 [EC:2.7.11.1]; K04733; IRAK4; interleukin-1 receptor-associated kinase 4 [EC:2.7.11.1]; K04733; IRAK4; interleukin-1 receptor-associated kinase 4 [EC:2.7.11.1]; K04733; IRAK4; interleukin-1 receptor-associated kinase 4 [EC:2.7.11.1]; K04733; IRAK4; interleukin-1 receptor-asso…	XP_015627092.1 probable receptor-like protein kinase At1g33260 [Oryza sativa Japonica Group]
LOC_Os02g01765	1.16711	0.388208	0.00264364	0.0348936	6.5	4.73	7.96	2.2	1.99	4.09	Up	--	--	--
LOC_Os02g01830	1.29918	0.349295	0.000199666	0.00614107	4.77	5.49	5.53	2.23	2.5	2.51	Up	--	--	XP_015623288.1 protein capicua homolog [Oryza sativa Japonica Group]
LOC_Os02g01930	1.04729	0.337527	0.0019168	0.0280878	2.87	3.45	2.12	1.2	0.87	2.19	Up	--	--	XP_015626693.1 uncharacterized protein LOC4328035 [Oryza sativa Japonica Group]
LOC_Os02g02400	1.05107	0.266395	7.96188e-05	0.00321352	4.11	3.71	11.31	5.16	1.52	2.46	Up	GO:0000302,response to reactive oxygen species; GO:0003824,catalytic activity; GO:0004096,catalase activity; GO:0004601,peroxidase activity; GO:0005488,binding; GO:0005622,intracellular anatomical structure; GO:0005623,obsolete cell; GO:0005737,cytoplasm; GO:0005739,mitochondrion; GO:0005777,peroxisome; GO:0006950,response to stress; GO:0006979,response to oxidative stress; GO:0007623,circadian r…	katE, CAT, catB, srpA; catalase [EC:1.11.1.6]; K03781; katE, CAT, catB, srpA; catalase [EC:1.11.1.6]; K03781; katE, CAT, catB, srpA; catalase [EC:1.11.1.6]; K03781; katE, CAT, catB, srpA; catalase [EC:1.11.1.6]; K03781; katE, CAT, catB, srpA; catalase [EC:1.11.1.6]; K03781; katE, CAT, catB, srpA; catalase [EC:1.11.1.6]; K03781; katE, CAT, catB, srpA; catalase [EC:1.11.1.6]; K03781; katE, CAT, cat…	KAF2942649.1 hypothetical protein DAI22_02g012100 [Oryza sativa Japonica Group]
LOC_Os02g02700	1.08582	0.30326	0.000342965	0.00888542	6.97	4.68	5.2	2.05	2.38	2.9	Up	GO:0005622,intracellular anatomical structure; GO:0005623,obsolete cell; GO:0005737,cytoplasm; GO:0005777,peroxisome; GO:0042579,microbody; GO:0043226,organelle; GO:0043227,membrane-bounded organelle; GO:0043229,intracellular organelle; GO:0043231,intracellular membrane-bounded organelle; GO:0044424,obsolete intracellular part; GO:0044444,obsolete cytoplasmic part; GO:0044464,obsolete cell part;	--	KAB8085592.1 hypothetical protein EE612_008494 [Oryza sativa]
LOC_Os02g02730	1.404	0.312256	6.91438e-06	0.000562093	1.62	1.45	1.41	0.59	0.68	0.64	Up	--	--	XP_015625219.1 uncharacterized protein LOC4328105 [Oryza sativa Japonica Group]
LOC_Os02g03020	1.4377	0.584972	0.0139817	0.098338	5.09	3.2	18.65	1.24	1.27	1.76	Up	GO:0000902,cell morphogenesis; GO:0000904,cell morphogenesis involved in differentiation; GO:0005488,binding; GO:0005509,calcium ion binding; GO:0009653,anatomical structure morphogenesis; GO:0009888,tissue development; GO:0009987,cellular process; GO:0010026,trichome differentiation; GO:0010090,trichome morphogenesis; GO:0010091,trichome branching; GO:0016043,cellular component organization; GO:…	CALM; calmodulin; K02183; CALM; calmodulin; K02183; CALM; calmodulin; K02183; CALM; calmodulin; K02183; CALM; calmodulin; K02183; CALM; calmodulin; K02183; CALM; calmodulin; K02183; CALM; calmodulin; K02183; CALM; calmodulin; K02183; CALM; calmodulin; K02183; CALM; calmodulin; K02183; CALM; calmodulin; K02183; CALM; calmodulin; K02183; CALM; calmodulin; K02183; CALM; calmodulin; K02183; CALM; cal…	XP_015626726.1 calcium-binding protein KIC [Oryza sativa Japonica Group]
LOC_Os02g04650	2.60196	1.04001	0.0123544	0.0914247	54.04	11.19	15.63	14.12	12.14	8.47	Up	--	--	XP_015627033.1 uncharacterized protein LOC4328250 [Oryza sativa Japonica Group]
LOC_Os02g04740	1.07957	0.505602	0.0327429	0.157772	12.85	13.6	7.74	4.82	5.68	4.91	Up	GO:0003824,catalytic activity; GO:0005622,intracellular anatomical structure; GO:0005623,obsolete cell; GO:0005737,cytoplasm; GO:0005829,cytosol; GO:0006139,nucleobase-containing compound metabolic process; GO:0006163,purine nucleotide metabolic process; GO:0006725,cellular aromatic compound metabolic process; GO:0006732,obsolete coenzyme metabolic process; GO:0006753,nucleoside phosphate metabol…	MOCS2B, moaE; molybdopterin synthase catalytic subunit [EC:2.8.1.12]; K03635; MOCS2B, moaE; molybdopterin synthase catalytic subunit [EC:2.8.1.12]; K03635;	XP_015623913.1 molybdopterin synthase catalytic subunit [Oryza sativa Japonica Group]
LOC_Os02g05350	1.25739	0.255873	8.91808e-07	0.000127536	0.93	4.03	3.78	0.85	0.53	0.53	Up	--	--	XP_015624318.1 uncharacterized protein LOC107275532 [Oryza sativa Japonica Group]
LOC_Os02g06330	1.93033	0.746479	0.00971222	0.07929	33.58	27.12	12.7	13.04	9.47	10.42	Up	GO:0000160,phosphorelay signal transduction system; GO:0001067,transcription regulatory region nucleic acid binding; GO:0001101,response to acid chemical; GO:0003676,nucleic acid binding; GO:0003677,DNA binding; GO:0003700,DNA-binding transcription factor activity; GO:0005488,binding; GO:0005622,intracellular anatomical structure; GO:0005623,obsolete cell; GO:0005634,nucleus; GO:0006355,regulatio…	--	BAD28028.1 putative ethylene responsive element binding factor [Oryza sativa Japonica Group]
LOC_Os02g06350	1.41948	0.373393	0.000143787	0.00487901	2.99	3.02	0.76	0.12	1.01	0.65	Up	--	--	BAD28030.1 chaperonin-like [Oryza sativa Japonica Group]
LOC_Os02g06380	1.74909	0.568982	0.00211156	0.0298578	0.7	1.11	0.24	0.12	0.23	0.09	Up	GO:0000271,polysaccharide biosynthetic process; GO:0005622,intracellular anatomical structure; GO:0005623,obsolete cell; GO:0005737,cytoplasm; GO:0005794,Golgi apparatus; GO:0005975,carbohydrate metabolic process; GO:0005976,polysaccharide metabolic process; GO:0008152,metabolic process; GO:0009058,biosynthetic process; GO:0009059,macromolecule biosynthetic process; GO:0009832,plant-type cell wal…	--	XP_015627523.1 protein IRX15-LIKE [Oryza sativa Japonica Group]
LOC_Os02g06560	1.58985	0.502467	0.00155571	0.0245292	12.18	6.22	3.15	1.99	2.81	1.8	Up	--	--	XP_015624707.1 uncharacterized protein LOC9267626 [Oryza sativa Japonica Group]
LOC_Os02g06605	1.20375	0.407726	0.00315354	0.0385906	2.13	2.59	3.23	0.68	1.57	0.79	Up	--	--	KAF2943205.1 hypothetical protein DAI22_02g049100 [Oryza sativa Japonica Group]
LOC_Os02g06610	1.32065	0.558672	0.0180828	0.11317	0.27	0.29	0.56	0	0	0	Up	--	--	BAD25209.1 hypothetical protein [Oryza sativa Japonica Group]
LOC_Os02g06850	1.51352	0.695061	0.0294412	0.149226	16.16	12.5	5.7	3.49	3.04	4.32	Up	--	--	XP_015625065.1 uncharacterized protein LOC107277712 [Oryza sativa Japonica Group]
LOC_Os02g06960	4.65652	1.91925	0.0152572	1	12.72	16.72	8.52	4.04	5.5	7.98	Up	--	--	XP_015624201.1 zinc finger CCCH domain-containing protein 18 [Oryza sativa Japonica Group]
LOC_Os02g07160	4.13257	1.16867	0.000406023	0.0099645	2.83	1.77	2.13	0.53	0.89	0.75	Up	GO:0005488,binding; GO:0005515,protein binding; GO:0006082,organic acid metabolic process; GO:0006520,cellular amino acid metabolic process; GO:0006570,tyrosine metabolic process; GO:0006572,tyrosine catabolic process; GO:0006725,cellular aromatic compound metabolic process; GO:0006807,nitrogen compound metabolic process; GO:0008152,metabolic process; GO:0009056,catabolic process; GO:0009063,cell…	HPD, hppD; 4-hydroxyphenylpyruvate dioxygenase [EC:1.13.11.27]; K00457; HPD, hppD; 4-hydroxyphenylpyruvate dioxygenase [EC:1.13.11.27]; K00457; HPD, hppD; 4-hydroxyphenylpyruvate dioxygenase [EC:1.13.11.27]; K00457;	XP_015626163.1 4-hydroxyphenylpyruvate dioxygenase [Oryza sativa Japonica Group]
LOC_Os02g07700	1.2809	0.305876	2.81886e-05	0.00157405	5.15	8.6	6.34	2.23	3.75	2.75	Up	--	--	BAF07952.1 Os02g0173300 [Oryza sativa Japonica Group]
LOC_Os02g07930	1.46479	0.401646	0.000265352	0.00735894	28.47	17.22	11.58	7.15	4.3	4.04	Up	GO:0003700,DNA-binding transcription factor activity; GO:0005622,intracellular anatomical structure; GO:0005623,obsolete cell; GO:0005634,nucleus; GO:0005737,cytoplasm; GO:0006355,regulation of DNA-templated transcription; GO:0006996,organelle organization; GO:0007154,cell communication; GO:0007165,signal transduction; GO:0007275,multicellular organism development; GO:0009314,response to radiatio…	--	XP_015623540.1 B-box zinc finger protein 32 [Oryza sativa Japonica Group]
LOC_Os02g08000	1.04063	0.391681	0.00788792	0.0699306	23.96	12.03	8.21	4.85	7.99	2.5	Up	--	--	XP_025878842.1 uncharacterized protein LOC112937890 [Oryza sativa Japonica Group]
LOC_Os02g08100	1.04862	0.360816	0.003658	0.0426909	5.27	7.51	8.51	4.16	3.53	1.67	Up	GO:0003824,catalytic activity; GO:0005622,intracellular anatomical structure; GO:0005623,obsolete cell; GO:0005737,cytoplasm; GO:0006725,cellular aromatic compound metabolic process; GO:0008152,metabolic process; GO:0009058,biosynthetic process; GO:0009698,phenylpropanoid metabolic process; GO:0009699,phenylpropanoid biosynthetic process; GO:0009987,cellular process; GO:0016207,4-coumarate-CoA li…	4CL; 4-coumarate--CoA ligase [EC:6.2.1.12]; K01904; 4CL; 4-coumarate--CoA ligase [EC:6.2.1.12]; K01904;	BAS77267.1 Os02g0177600, partial [Oryza sativa Japonica Group]
LOC_Os02g08320	1.44751	0.633646	0.0223475	0.127259	7.74	12.44	15.47	4.31	5.44	3.58	Up	GO:0009719,response to endogenous stimulus; GO:0009725,response to hormone; GO:0010033,response to organic substance; GO:0042221,response to chemical; GO:0050896,response to stimulus;	--	Q6ETK9.1 RecName: Full=Heptahelical transmembrane protein ADIPOR2; AltName: Full=PAQR family protein ADIPOR2 [Oryza sativa Japonica Group]
LOC_Os02g08330	1.69521	0.635751	0.00766541	0.0685655	1.36	3.87	5.39	1.06	1.12	0.85	Up	--	--	EAZ21966.1 hypothetical protein OsJ_05619 [Oryza sativa Japonica Group]
LOC_Os02g08440	1.06287	0.247984	1.81872e-05	0.001137	4.46	1.76	62.04	1.99	1.14	2.13	Up	--	--	QWQ79548.1 WRKY transcription factor protein 30 [Zanthoxylum armatum]
LOC_Os02g09400	1.37765	0.425708	0.0012116	0.0211487	0.12	0.42	1.01	0	0.08	0.08	Up	--	--	BAD15419.1 putative cytochrome P450 [Oryza sativa Japonica Group]
LOC_Os02g09480	2.14639	0.861616	0.0127342	0.0930338	21.81	42.07	20.39	24.15	5.51	11.16	Up	--	--	XP_015623498.1 transcription factor MYB44 [Oryza sativa Japonica Group]
LOC_Os02g09490	1.04792	0.361855	0.00377996	0.0436336	31.87	34.74	34.38	18.76	13.72	11	Up	GO:0003824,catalytic activity; GO:0005622,intracellular anatomical structure; GO:0005623,obsolete cell; GO:0005737,cytoplasm; GO:0005829,cytosol; GO:0006725,cellular aromatic compound metabolic process; GO:0008152,metabolic process; GO:0009058,biosynthetic process; GO:0009628,response to abiotic stimulus; GO:0009698,phenylpropanoid metabolic process; GO:0009699,phenylpropanoid biosynthetic proces…	CAD; cinnamyl-alcohol dehydrogenase [EC:1.1.1.195]; K00083;	XP_015626408.1 cinnamyl alcohol dehydrogenase 2 [Oryza sativa Japonica Group]
LOC_Os02g09510	1.16839	0.252143	3.58969e-06	0.000351379	3.49	2.94	1.62	1.4	1.24	1.12	Up	GO:0003824,catalytic activity; GO:0005622,intracellular anatomical structure; GO:0005623,obsolete cell; GO:0005737,cytoplasm; GO:0006725,cellular aromatic compound metabolic process; GO:0008152,metabolic process; GO:0008194,UDP-glycosyltransferase activity; GO:0009058,biosynthetic process; GO:0009314,response to radiation; GO:0009411,response to UV; GO:0009416,response to light stimulus; GO:00096…	UGT; glucuronosyltransferase [EC:2.4.1.17]; K00699; UGT; glucuronosyltransferase [EC:2.4.1.17]; K00699; UGT; glucuronosyltransferase [EC:2.4.1.17]; K00699; UGT; glucuronosyltransferase [EC:2.4.1.17]; K00699; UGT; glucuronosyltransferase [EC:2.4.1.17]; K00699; UGT; glucuronosyltransferase [EC:2.4.1.17]; K00699; UGT; glucuronosyltransferase [EC:2.4.1.17]; K00699; UGT; glucuronosyltransferase [EC:2.…	XP_015627583.1 gallate 1-beta-glucosyltransferase [Oryza sativa Japonica Group]
LOC_Os02g09850	1.20871	0.300724	5.83617e-05	0.0026122	6.11	2.72	3.55	1.73	2.13	0.8	Up	--	--	XP_015624261.1 protein GLUTAMINE DUMPER 6 [Oryza sativa Japonica Group]
LOC_Os02g09960	1.16533	0.485137	0.0163032	0.106985	1.17	1.58	1.86	0.45	0.43	0.69	Up	GO:0002376,immune system process; GO:0003824,catalytic activity; GO:0004672,protein kinase activity; GO:0004674,protein serine/threonine kinase activity; GO:0004675,transmembrane receptor protein serine/threonine kinase activity; GO:0004888,transmembrane signaling receptor activity; GO:0005488,binding; GO:0005515,protein binding; GO:0005623,obsolete cell; GO:0005886,plasma membrane; GO:0006468,pr…	--	XP_015623069.1 protein LYK5 [Oryza sativa Japonica Group]
LOC_Os02g09980	1.94553	0.521504	0.000191005	0.00599489	0.53	1.18	0.61	0.19	0.07	0.15	Up	--	--	XP_015624883.1 uncharacterized protein LOC4328590 [Oryza sativa Japonica Group]
LOC_Os02g09990	1.29901	0.525953	0.013518	0.0965195	1.94	6.8	1.33	1.82	0.21	0.99	Up	--	--	XP_015624579.1 uncharacterized protein LOC4328591 [Oryza sativa Japonica Group]
LOC_Os02g10370	1.11433	0.522512	0.0329538	0.158473	108.99	98.17	83.95	38.13	39.22	31.7	Up	--	--	XP_015624099.1 uncharacterized protein LOC4328621 [Oryza sativa Japonica Group]
LOC_Os02g10500	2.14858	0.671038	0.00136532	0.0226138	1.07	0.89	2.48	0.27	0.32	0.21	Up	--	--	XP_015623800.1 uncharacterized protein LOC4328631 [Oryza sativa Japonica Group]
LOC_Os02g10614	2.35506	0.687506	0.00061364	0.0133743	4.97	15.13	9.5	3.89	5.31	3.69	Up	--	--	EEE56696.1 hypothetical protein OsJ_06166 [Oryza sativa Japonica Group]
LOC_Os02g10730	4.31511	0.925823	3.14929e-06	0.000323449	3.58	3.43	6.01	1.1	1.97	1.63	Up	--	--	KAB8086347.1 hypothetical protein EE612_009570, partial [Oryza sativa]
LOC_Os02g10880	1.08715	0.344961	0.00162428	0.0253173	1.3	0.95	2.63	0.62	0.47	0.19	Up	GO:0000278,mitotic cell cycle; GO:0000280,nuclear division; GO:0000281,mitotic cytokinesis; GO:0000910,cytokinesis; GO:0000911,cytokinesis by cell plate formation; GO:0000919,cell plate assembly; GO:0001101,response to acid chemical; GO:0003824,catalytic activity; GO:0005622,intracellular anatomical structure; GO:0005623,obsolete cell; GO:0005737,cytoplasm; GO:0005794,Golgi apparatus; GO:0006082,…	UGT75C1; anthocyanidin 3-O-glucoside 5-O-glucosyltransferase [EC:2.4.1.298]; K12338; UGT75L6, UGTCs2; crocetin glucosyltransferase [EC:2.4.1.271]; K21371; UGT85A23_24; 7-deoxyloganetin glucosyltransferase [EC:2.4.1.324]; K21374;	EAZ22146.1 hypothetical protein OsJ_05809 [Oryza sativa Japonica Group]
LOC_Os02g11040	3.31828	1.16888	0.00452776	0.0485394	86.29	78.01	43.18	34.91	31.74	26.95	Up	--	--	KAF2943673.1 hypothetical protein DAI22_02g082100 [Oryza sativa Japonica Group]
LOC_Os02g11640	1.99618	0.503059	7.24561e-05	0.00299268	1.95	0.32	2.87	0.05	0.15	0.08	Up	--	UGT73C; UDP-glucosyltransferase 73C [EC:2.4.1.-]; K13496;	XP_015623299.1 UDP-glycosyltransferase 73E1 [Oryza sativa Japonica Group]
LOC_Os02g11859	3.94141	1.88791	0.0368235	1	2.48	0.72	15.17	0.76	0.29	1.38	Up	--	--	EAZ22191.1 hypothetical protein OsJ_05853 [Oryza sativa Japonica Group]
LOC_Os02g11870	1.43175	0.318628	7.00722e-06	0.000565643	0.13	0.28	0.61	0	0	0.07	Up	--	--	XP_015624225.1 uncharacterized protein LOC4328696 [Oryza sativa Japonica Group]
LOC_Os02g12410	1.26469	0.253385	6.00129e-07	9.65494e-05	6.39	7.62	4.62	2.34	1.8	2.49	Up	--	--	BAH91587.1 Os02g0215650 [Oryza sativa Japonica Group]
LOC_Os02g12460	4.85341	1.72618	0.00492876	0.0514012	1.17	1.89	1.84	0.55	0.53	0.42	Up	--	--	XP_015626360.1 uncharacterized protein LOC107278551 [Oryza sativa Japonica Group]
LOC_Os02g12480	1.1689	0.378937	0.00203773	0.0293183	2.98	4.79	13.21	2.95	3.76	3.51	Up	--	--	KAB8086471.1 hypothetical protein EE612_009774 [Oryza sativa]
LOC_Os02g12560	1.48003	0.487453	0.00239544	0.0325882	4.25	1.9	5.37	1.36	0.45	0.9	Up	--	--	KAF2943773.1 hypothetical protein DAI22_02g090700 [Oryza sativa Japonica Group]
LOC_Os02g12680	1.86635	0.743564	0.0120731	0.0903435	0.32	0	6.06	0	0	0	Up	GO:0003824,catalytic activity; GO:0004497,monooxygenase activity; GO:0006629,lipid metabolic process; GO:0008152,metabolic process; GO:0008202,steroid metabolic process; GO:0016125,sterol metabolic process; GO:0016491,oxidoreductase activity; GO:0044238,primary metabolic process; GO:0055114,obsolete oxidation-reduction process; GO:0071704,organic substance metabolic process; GO:1901360,organic cy…	AOS; hydroperoxide dehydratase [EC:4.2.1.92]; K01723;	XP_015624763.1 allene oxide synthase 3 [Oryza sativa Japonica Group]
LOC_Os02g12750	1.11744	0.378279	0.00313685	0.0385209	106.25	70.53	41.3	40.54	38.88	17.53	Up	--	--	KAF0934153.1 hypothetical protein E2562_023416 [Oryza meyeriana var. granulata]
LOC_Os02g12760	1.63172	0.687657	0.0176505	0.111753	16.63	19.14	25.63	11.47	10.71	6.84	Up	GO:0005488,binding; GO:0005623,obsolete cell; GO:0005886,plasma membrane; GO:0016020,membrane; GO:0044464,obsolete cell part; GO:0048037,obsolete cofactor binding; GO:0051536,iron-sulfur cluster binding; GO:0051540,metal cluster binding; GO:0071944,cell periphery;	--	A2X2I0.1 RecName: Full=CASP-like protein 2D1; Short=OsCASPL2D1 [Oryza sativa Indica Group]
LOC_Os02g12840	1.02707	0.484748	0.03411	0.161501	6.79	4.88	4.22	2.6	2.48	1.85	Up	GO:0003676,nucleic acid binding; GO:0003723,RNA binding; GO:0003724,RNA helicase activity; GO:0003729,mRNA binding; GO:0003824,catalytic activity; GO:0004386,helicase activity; GO:0005488,binding; GO:0005618,cell wall; GO:0005622,intracellular anatomical structure; GO:0005623,obsolete cell; GO:0005634,nucleus; GO:0005730,nucleolus; GO:0005737,cytoplasm; GO:0005773,vacuole; GO:0005774,vacuolar mem…	EIF4A; translation initiation factor 4A; K03257;	XP_015622546.1 ATP-dependent RNA helicase DRS1 isoform X1 [Oryza sativa Japonica Group]
LOC_Os02g13020	1.27249	0.46889	0.00665106	0.0630467	1.31	2.24	1.92	0.98	0.86	0.76	Up	--	--	XP_015623699.1 uncharacterized protein LOC9266724 [Oryza sativa Japonica Group]
LOC_Os02g13600	1.86049	0.564232	0.000975877	0.0183417	17.93	12.32	11.59	4.5	5.97	4.74	Up	--	--	XP_015624243.1 uncharacterized protein LOC4328801 [Oryza sativa Japonica Group]
LOC_Os02g13630	1.75062	0.645716	0.00670552	0.0633021	26.32	30.01	21.55	9.4	11.62	8.69	Up	--	--	XP_015623755.1 uncharacterized protein LOC4328802 isoform X3 [Oryza sativa Japonica Group]
LOC_Os02g13800	3.08232	0.844804	0.000263711	0.00732721	3.81	1.21	4.47	1.13	0.82	0.18	Up	--	--	XP_015623571.1 heat stress transcription factor C-2a [Oryza sativa Japonica Group]
LOC_Os02g15120	2.8446	1.33132	0.0326241	1	6.1	4.67	2.76	2.58	2.3	1.61	Up	--	--	XP_015627134.1 E3 ubiquitin-protein ligase EL5-like [Oryza sativa Japonica Group]
LOC_Os02g15130	3.14419	1.47951	0.0335732	1	14.89	16.18	4.46	4.84	4.96	4.15	Up	--	--	EAZ22419.1 hypothetical protein OsJ_06079 [Oryza sativa Japonica Group]
LOC_Os02g15280	2.76148	1.1051	0.0124599	0.0919489	4.29	4.94	20.35	1.89	4.08	3.52	Up	--	--	XP_015623624.1 uncharacterized protein LOC9269034 [Oryza sativa Japonica Group]
LOC_Os02g15290	2.15986	0.808601	0.00756005	0.067934	1.05	2.02	1.07	0.11	0.43	0.09	Up	--	--	XP_015624781.1 uncharacterized protein LOC4328899 [Oryza sativa Japonica Group]
LOC_Os02g15760	1.42524	0.251635	1.47952e-08	6.94652e-06	3.49	5.78	3.87	1.42	2.24	1.32	Up	--	SPCH; transcription factor SPEECHLESS; K20558;	XP_015624375.2 transcription factor SPEECHLESS [Oryza sativa Japonica Group]
LOC_Os02g15860	1.18963	0.204831	6.32727e-09	4.04348e-06	51.47	41.53	13.76	23.95	9.57	12.75	Up	--	--	XP_015626835.1 uncharacterized protein LOC4328929 [Oryza sativa Japonica Group]
LOC_Os02g16540	1.06117	0.496624	0.0326169	0.157677	6.52	9.82	5.02	3.67	3.42	3.68	Up	GO:0001067,transcription regulatory region nucleic acid binding; GO:0001101,response to acid chemical; GO:0003676,nucleic acid binding; GO:0003677,DNA binding; GO:0003700,DNA-binding transcription factor activity; GO:0005488,binding; GO:0005622,intracellular anatomical structure; GO:0005623,obsolete cell; GO:0005634,nucleus; GO:0006355,regulation of DNA-templated transcription; GO:0006950,respons…	WRKY22; WRKY transcription factor 22; K13425; WRKY22; WRKY transcription factor 22; K13425;	XP_015623400.1 probable WRKY transcription factor 27 [Oryza sativa Japonica Group]
LOC_Os02g16909	1.08932	0.33393	0.0011058	0.0199844	319.44	186.84	297.35	122.3	139.29	127.93	Up	--	DYNLL; dynein light chain LC8-type; K10418;	XP_015623481.1 dynein light chain LC6, flagellar outer arm [Oryza sativa Japonica Group]
LOC_Os02g17370	4.97585	2.29842	0.0303955	1	39.95	52.29	32.11	20.74	21.87	20.7	Up	--	--	XP_015624252.1 uncharacterized protein LOC4328995 [Oryza sativa Japonica Group]
LOC_Os02g18390	2.47517	1.03989	0.017302	0.110325	10.39	7.87	10.12	5.27	4.73	3.69	Up	--	--	KAB8086865.1 hypothetical protein EE612_010489 [Oryza sativa]
LOC_Os02g18430	1.14484	0.398913	0.00410598	0.0458777	1.2	0.77	0.89	0.3	0.27	0.46	Up	--	--	BAD21495.1 putative viroid symptom modulation protein [Oryza sativa Japonica Group]
LOC_Os02g18490	1.14518	0.208336	3.8675e-08	1.41231e-05	4.83	11.23	8.24	4.56	3.84	3.19	Up	--	--	XP_015624380.2 LOW QUALITY PROTEIN: shootin-1-like [Oryza sativa Japonica Group]
LOC_Os02g18780	1.03004	0.264758	0.00010003	0.00374195	6.41	7.83	3.31	2.97	3.63	2.03	Up	--	--	EEC72941.1 hypothetical protein OsI_06804 [Oryza sativa Indica Group]
LOC_Os02g18784	1.17342	0.597232	0.049442	0.197865	35.76	41.48	25.2	11.7	14.5	17.34	Up	--	--	KAF2944256.1 hypothetical protein DAI22_02g129000 [Oryza sativa Japonica Group]
LOC_Os02g19470	1.44342	0.432844	0.000853771	0.0166739	2.42	5.36	5.07	1.42	1.65	1.63	Up	--	--	XP_015624142.1 uncharacterized protein LOC4329081 [Oryza sativa Japonica Group]
LOC_Os02g19770	1.18816	0.244577	1.18567e-06	0.000157673	2.47	3.16	4.12	1.53	2.36	0.79	Up	--	EIF1A; translation initiation factor 1A; K03236;	XP_015623633.1 eukaryotic translation initiation factor 1A [Oryza sativa Japonica Group]
LOC_Os02g20000	1.33283	0.542795	0.0140692	0.0986818	7.28	10.75	5.7	3.63	3.89	3.44	Up	--	--	EEE56797.1 hypothetical protein OsJ_06382 [Oryza sativa Japonica Group]
LOC_Os02g21700	1.43471	0.360182	6.7969e-05	0.00291191	1.32	1.58	1.43	0.38	0.96	0.53	Up	GO:0000165,MAPK cascade; GO:0000186,obsolete activation of MAPKK activity; GO:0000226,microtubule cytoskeleton organization; GO:0001101,response to acid chemical; GO:0001932,regulation of protein phosphorylation; GO:0001934,positive regulation of protein phosphorylation; GO:0003824,catalytic activity; GO:0004672,protein kinase activity; GO:0004674,protein serine/threonine kinase activity; GO:0004…	MAPKKK17_18; mitogen-activated protein kinase kinase kinase 17/18; K20716;	BAD15943.1 protein kinase-like [Oryza sativa Japonica Group]
LOC_Os02g22440	1.86493	0.93384	0.0458186	0.189223	0.62	1.29	3.54	0	0.61	0.2	Up	--	--	KAF2944546.1 hypothetical protein DAI22_02g149800 [Oryza sativa Japonica Group]
LOC_Os02g24210	2.03209	0.973564	0.0368637	0.16827	18.13	20.53	21.7	9.42	10.82	7.8	Up	--	--	BAD17163.1 unknown protein [Oryza sativa Japonica Group]
LOC_Os02g24720	3.18548	1.43567	0.0264993	0.140828	11.81	12.91	9.11	5.05	4.99	5.95	Up	--	--	KAB8087135.1 hypothetical protein EE612_011033, partial [Oryza sativa]
LOC_Os02g25630	4.36812	1.71588	0.0109059	1	1.56	1.69	1.27	0.92	0.71	0.24	Up	--	--	XP_015624414.1 fucosyltransferase 6 [Oryza sativa Japonica Group]
LOC_Os02g25780	1.71608	0.481131	0.000361428	0.00922865	3.42	2.91	3.33	1.22	1.37	1.19	Up	--	--	XP_015623531.1 uncharacterized protein LOC4329279 [Oryza sativa Japonica Group]
LOC_Os02g26140	1.03111	0.265499	0.000102897	0.00383051	11.49	24.04	9.84	6.09	7.13	7.39	Up	GO:0000278,mitotic cell cycle; GO:0000281,mitotic cytokinesis; GO:0000910,cytokinesis; GO:0000911,cytokinesis by cell plate formation; GO:0000912,assembly of actomyosin apparatus involved in cytokinesis; GO:0000914,phragmoplast assembly; GO:0005622,intracellular anatomical structure; GO:0005623,obsolete cell; GO:0005737,cytoplasm; GO:0005856,cytoskeleton; GO:0005875,microtubule associated complex…	--	XP_015624864.1 microtubule-binding protein TANGLED1 [Oryza sativa Japonica Group]
LOC_Os02g26190	1.921	0.805639	0.0171047	0.109651	1.42	5.01	2.16	1.66	1.04	0.96	Up	--	--	AAV24780.1 putative polyprotein [Oryza sativa Japonica Group]
LOC_Os02g26310	1.42423	0.341453	3.0315e-05	0.00166849	13.73	18.77	9.85	2.9	4.99	5.02	Up	--	--	KAB8087187.1 hypothetical protein EE612_011168 [Oryza sativa]
LOC_Os02g26470	2.17505	0.500732	1.40076e-05	0.000945042	4.07	4.51	5.79	2.28	1.25	0.63	Up	--	--	EAY85772.1 hypothetical protein OsI_07133 [Oryza sativa Indica Group]
LOC_Os02g26770	2.14832	0.998465	0.0314269	0.154522	0	0.04	0.73	0	0	0	Up	--	CYP73A; trans-cinnamate 4-monooxygenase [EC:1.14.14.91]; K00487; CYP73A; trans-cinnamate 4-monooxygenase [EC:1.14.14.91]; K00487; CYP73A; trans-cinnamate 4-monooxygenase [EC:1.14.14.91]; K00487; CYP73A; trans-cinnamate 4-monooxygenase [EC:1.14.14.91]; K00487;	XP_015623447.1 cytochrome P450 CYP73A100 [Oryza sativa Japonica Group]
LOC_Os02g27800	1.51786	0.32595	3.21286e-06	0.000327058	6.91	4.43	2.47	2.45	2.2	1.05	Up	GO:0000325,plant-type vacuole; GO:0005622,intracellular anatomical structure; GO:0005623,obsolete cell; GO:0005737,cytoplasm; GO:0005773,vacuole; GO:0005774,vacuolar membrane; GO:0005783,endoplasmic reticulum; GO:0007275,multicellular organism development; GO:0007568,aging; GO:0009507,chloroplast; GO:0009536,plastid; GO:0009705,plant-type vacuole membrane; GO:0009838,abscission; GO:0009987,cellul…	--	XP_015624287.1 protein DMP6 [Oryza sativa Japonica Group]
LOC_Os02g28220	1.77663	0.695171	0.010598	0.0837464	0.27	0.67	1.31	0.1	0.19	0.04	Up	GO:0003824,catalytic activity; GO:0016740,transferase activity; GO:0016746,acyltransferase activity; GO:0016747,acyltransferase activity, transferring groups other than amino-acyl groups; GO:0033809,anthocyanin 6''-O-malonyltransferase activity;	--	BAD21790.1 putative quercetin 3-O-glucoside-6''-O-malonyltransferase [Oryza sativa Japonica Group]
LOC_Os02g28334	1.6322	0.612417	0.00769473	0.0686579	8.8	13.04	31.36	7.67	10.32	5.84	Up	--	--	--
LOC_Os02g28340	1.43874	0.250302	9.02907e-09	5.06641e-06	5.59	6.56	5.16	2.82	2.49	2.95	Up	GO:0003824,catalytic activity; GO:0016740,transferase activity; GO:0016746,acyltransferase activity; GO:0016747,acyltransferase activity, transferring groups other than amino-acyl groups; GO:0033809,anthocyanin 6''-O-malonyltransferase activity;	--	XP_015623462.1 phenolic glucoside malonyltransferase 1 [Oryza sativa Japonica Group]
LOC_Os02g30200	1.5932	0.46985	0.000696699	0.0144984	1.9	0.99	0.78	0.84	0.29	0.18	Up	GO:0005622,intracellular anatomical structure; GO:0005623,obsolete cell; GO:0005737,cytoplasm; GO:0009507,chloroplast; GO:0009536,plastid; GO:0043226,organelle; GO:0043227,membrane-bounded organelle; GO:0043229,intracellular organelle; GO:0043231,intracellular membrane-bounded organelle; GO:0044424,obsolete intracellular part; GO:0044444,obsolete cytoplasmic part; GO:0044464,obsolete cell part;	FAB2, SSI2, desA1; acyl-[acyl-carrier-protein] desaturase [EC:1.14.19.2 1.14.19.11 1.14.19.26]; K03921; FAB2, SSI2, desA1; acyl-[acyl-carrier-protein] desaturase [EC:1.14.19.2 1.14.19.11 1.14.19.26]; K03921;	B8AIC3.1 RecName: Full=Acyl-[acyl-carrier-protein] desaturase 3, chloroplastic; Flags: Precursor [Oryza sativa Indica Group]
LOC_Os02g30780	1.35234	0.428905	0.00161597	0.0252389	33.07	26.27	19.14	10	12.28	6.13	Up	--	--	XP_015625032.1 protein TAPETUM DETERMINANT 1 [Oryza sativa Japonica Group]
LOC_Os02g30850	1.83498	0.288361	1.97227e-10	2.83588e-07	62.69	85.32	48.19	34.8	42.9	15.06	Up	--	--	XP_015624789.1 glutaredoxin-C3 [Oryza sativa Japonica Group]
LOC_Os02g30955	1.38325	0.4994	0.00560881	0.0559882	28.06	30.21	27.84	9.77	10.65	6.57	Up	--	--	BAD22981.1 hypothetical protein [Oryza sativa Japonica Group]
LOC_Os02g32380	1.19207	0.295106	5.35708e-05	0.00248478	14.77	7.77	8.97	4.87	3.6	5.57	Up	--	--	BAH91722.1 Os02g0523900 [Oryza sativa Japonica Group]
LOC_Os02g32420	2.72756	0.834366	0.0010792	0.0196691	10.19	9.76	6.88	3.68	5.78	3.45	Up	--	--	EAY86089.1 hypothetical protein OsI_07458 [Oryza sativa Indica Group]
LOC_Os02g32580	1.65844	0.71021	0.0195359	0.118348	11.25	13.05	24.3	7.33	0.87	1.62	Up	--	--	XP_015627297.1 uncharacterized protein At4g22758 [Oryza sativa Japonica Group]
LOC_Os02g32840	1.0094	0.236139	1.9149e-05	0.00118126	3.45	2.46	6.24	1.63	2.5	1.26	Up	GO:0010033,response to organic substance; GO:0010200,response to chitin; GO:0010243,response to organonitrogen compound; GO:0042221,response to chemical; GO:0050896,response to stimulus; GO:1901698,response to nitrogen compound; GO:1901700,response to oxygen-containing compound;	--	XP_015623732.1 zinc finger A20 and AN1 domain-containing stress-associated protein 5 [Oryza sativa Japonica Group]
LOC_Os02g32850	1.82522	0.558366	0.00107981	0.0196691	87.49	85.51	33.24	35.33	36.07	27.57	Up	--	--	EEC73310.1 hypothetical protein OsI_07495 [Oryza sativa Indica Group]
LOC_Os02g32940	1.22928	0.409763	0.00270007	0.0352742	2.39	1.91	6.2	0.51	1.88	0.87	Up	--	--	BAD28411.1 hypothetical protein [Oryza sativa Japonica Group]
LOC_Os02g32950	1.68942	0.745642	0.0234686	0.131144	1.6	2.6	14.83	0.77	1.87	2.17	Up	GO:0003712,transcription coregulator activity; GO:0005622,intracellular anatomical structure; GO:0005623,obsolete cell; GO:0005634,nucleus; GO:0005737,cytoplasm; GO:0005773,vacuole; GO:0005886,plasma membrane; GO:0006605,protein targeting; GO:0006623,protein targeting to vacuole; GO:0006810,transport; GO:0006886,intracellular protein transport; GO:0007034,vacuolar transport; GO:0008104,protein lo…	--	XP_015624118.1 protein SELF-PRUNING [Oryza sativa Japonica Group]
LOC_Os02g32980	1.20278	0.30352	7.40853e-05	0.00303275	4.48	3.65	14.41	2.12	1.57	0.97	Up	GO:0005618,cell wall; GO:0005623,obsolete cell; GO:0030312,external encapsulating structure; GO:0044464,obsolete cell part; GO:0071944,cell periphery;	--	XP_015622959.1 germin-like protein 2-4 [Oryza sativa Japonica Group]
LOC_Os02g32990	1.26076	0.348645	0.000298995	0.00802645	3	0.21	0.13	0	0.13	0.2	Up	GO:0009628,response to abiotic stimulus; GO:0050896,response to stimulus; GO:0080167,response to karrikin;	--	XP_015623901.1 uncharacterized protein LOC4329552 [Oryza sativa Japonica Group]
LOC_Os02g33070	1.30239	0.371211	0.000450658	0.0106995	65.77	25.6	350.64	12.93	22	20.76	Up	--	--	XP_015625270.1 uncharacterized protein At2g27730, mitochondrial isoform X1 [Oryza sativa Japonica Group]
LOC_Os02g33110	1.09887	0.40926	0.00725246	0.0662274	6.34	5.84	11.02	3.81	3.94	4.15	Up	GO:0003824,catalytic activity; GO:0004553,hydrolase activity, hydrolyzing O-glycosyl compounds; GO:0004564,beta-fructofuranosidase activity; GO:0004575,sucrose alpha-glucosidase activity; GO:0005618,cell wall; GO:0005623,obsolete cell; GO:0005975,carbohydrate metabolic process; GO:0005976,polysaccharide metabolic process; GO:0005982,starch metabolic process; GO:0005984,disaccharide metabolic proc…	INV, sacA; beta-fructofuranosidase [EC:3.2.1.26]; K01193; INV, sacA; beta-fructofuranosidase [EC:3.2.1.26]; K01193;	EEE57125.1 hypothetical protein OsJ_07014 [Oryza sativa Japonica Group]
LOC_Os02g33330	1.09632	0.363067	0.0025311	0.0337177	11.66	4.97	13.35	3.16	4.03	3.04	Up	--	--	XP_015626568.1 uncharacterized protein LOC4329572 [Oryza sativa Japonica Group]
LOC_Os02g33680	1.26513	0.585994	0.0308543	0.152883	4.01	9.75	7.2	4.85	1.21	2.26	Up	GO:0003824,catalytic activity; GO:0004842,ubiquitin-protein transferase activity; GO:0005102,signaling receptor binding; GO:0005488,binding; GO:0005515,protein binding; GO:0005911,cell-cell junction; GO:0006807,nitrogen compound metabolic process; GO:0008152,metabolic process; GO:0009506,plasmodesma; GO:0009987,cellular process; GO:0010033,response to organic substance; GO:0010200,response to chi…	--	XP_015623758.2 U-box domain-containing protein 27 [Oryza sativa Japonica Group]
LOC_Os02g33790	1.17329	0.364074	0.00127003	0.0217559	107.63	173.17	84.99	65.49	74.84	48.72	Up	--	--	XP_015624880.1 skin secretory protein xP2 [Oryza sativa Japonica Group]
LOC_Os02g34410	1.72375	0.683186	0.0116324	0.0886435	7.47	12.12	16.95	2.94	2.21	4.98	Up	GO:0002376,immune system process; GO:0003824,catalytic activity; GO:0004842,ubiquitin-protein transferase activity; GO:0006807,nitrogen compound metabolic process; GO:0006950,response to stress; GO:0006952,defense response; GO:0006955,immune response; GO:0008152,metabolic process; GO:0009605,response to external stimulus; GO:0009607,response to biotic stimulus; GO:0009987,cellular process; GO:001…	--	XP_015623684.1 U-box domain-containing protein 25 [Oryza sativa Japonica Group]
LOC_Os02g34610	1.86456	0.725518	0.0101706	0.0816755	9.17	17.73	13.65	4.84	6.11	4.01	Up	--	--	AAM97164.1 hypothetical protein [Oryza sativa Japonica Group]
LOC_Os02g34970	2.61096	1.01178	0.00986428	0.080105	24.94	10.17	54.53	5.54	10.4	8.07	Up	GO:0003700,DNA-binding transcription factor activity; GO:0006355,regulation of DNA-templated transcription; GO:0007275,multicellular organism development; GO:0009888,tissue development; GO:0009889,regulation of biosynthetic process; GO:0010087,phloem or xylem histogenesis; GO:0010089,xylem development; GO:0010468,regulation of gene expression; GO:0010556,regulation of macromolecule biosynthetic p…	--	XP_015626053.1 NAC domain-containing protein 104 [Oryza sativa Japonica Group]
LOC_Os02g35090	3.03421	1.06322	0.00431994	0.0473711	10.16	2.53	2.16	1.1	2.21	3.26	Up	GO:0005622,intracellular anatomical structure; GO:0005623,obsolete cell; GO:0005737,cytoplasm; GO:0009507,chloroplast; GO:0009534,chloroplast thylakoid; GO:0009535,chloroplast thylakoid membrane; GO:0009536,plastid; GO:0009579,thylakoid; GO:0009719,response to endogenous stimulus; GO:0009725,response to hormone; GO:0009735,response to cytokinin; GO:0010033,response to organic substance; GO:001602…	--	XP_015625881.1 protein MAINTENANCE OF PSII UNDER HIGH LIGHT 1 [Oryza sativa Japonica Group]
LOC_Os02g35200	3.29081	0.973006	0.000719315	0.0148418	12.73	15.94	9.45	5.71	7.95	5.15	Up	GO:0006807,nitrogen compound metabolic process; GO:0007154,cell communication; GO:0007165,signal transduction; GO:0008152,metabolic process; GO:0009719,response to endogenous stimulus; GO:0009725,response to hormone; GO:0009733,response to auxin; GO:0009734,auxin-activated signaling pathway; GO:0009755,hormone-mediated signaling pathway; GO:0009987,cellular process; GO:0010033,response to organic…	MOCS2B, moaE; molybdopterin synthase catalytic subunit [EC:2.8.1.12]; K03635; MOCS2B, moaE; molybdopterin synthase catalytic subunit [EC:2.8.1.12]; K03635; MOCS2A, CNXG; molybdopterin synthase sulfur carrier subunit; K21232;	XP_015626171.1 molybdopterin synthase sulfur carrier subunit [Oryza sativa Japonica Group]
LOC_Os02g35940	1.38844	0.395212	0.000442817	0.010567	5.92	6.07	3.16	2.64	1.93	2.41	Up	--	--	XP_015626274.1 tuliposide A-converting enzyme 2, chloroplastic [Oryza sativa Japonica Group]
LOC_Os02g36020	3.12471	0.838301	0.000193441	0.00604539	0.2	0.01	0.33	0	0.06	0.01	Up	--	--	CAD40567.2 OSJNBa0069D17.12 [Oryza sativa Japonica Group]
LOC_Os02g36530	2.65312	0.605178	1.16506e-05	0.000809715	7.77	1.62	3.15	0	0.26	0.77	Up	--	--	XP_015624015.1 uncharacterized protein LOC4329748 [Oryza sativa Japonica Group]
LOC_Os02g36820	1.16232	0.576072	0.0436265	0.18391	5.02	5.09	4.26	2.96	1.87	0.67	Up	--	--	BAD34261.1 hypothetical protein [Oryza sativa Japonica Group]
LOC_Os02g37000	1.00372	0.295798	0.000690651	0.0144315	12.01	16.32	10.16	8.37	4.61	5.01	Up	GO:0000302,response to reactive oxygen species; GO:0005618,cell wall; GO:0005622,intracellular anatomical structure; GO:0005623,obsolete cell; GO:0005634,nucleus; GO:0005730,nucleolus; GO:0005737,cytoplasm; GO:0005739,mitochondrion; GO:0005740,mitochondrial envelope; GO:0005743,mitochondrial inner membrane; GO:0005746,mitochondrial respirasome; GO:0005747,mitochondrial respiratory chain complex I…	--	XP_015623678.1 prohibitin-3, mitochondrial [Oryza sativa Japonica Group]
LOC_Os02g37070	2.04024	0.611217	0.000843828	0.01655	6.83	31.53	11.24	8.52	7.81	5.59	Up	--	--	XP_015624734.1 uncharacterized protein LOC4329784 [Oryza sativa Japonica Group]
LOC_Os02g37330	1.8176	0.46295	8.6324e-05	0.00338903	0.76	0.24	4.49	0.2	0.15	0.3	Up	--	--	XP_015624092.1 heavy metal-associated isoprenylated plant protein 47 [Oryza sativa Japonica Group]
LOC_Os02g37480	2.34756	1.12732	0.0373042	0.169308	77.17	50.96	111.67	13.03	13.86	8.29	Up	--	--	KAB8087701.1 hypothetical protein EE612_012086 [Oryza sativa]
LOC_Os02g37490	1.22604	0.322937	0.000146743	0.00495219	0.35	0.46	3.47	0.11	0.09	0.35	Up	--	--	XP_015623811.1 glycine-rich cell wall structural protein [Oryza sativa Japonica Group]
LOC_Os02g37694	1.64408	0.652465	0.0117421	0.0890045	3.02	3.87	2.5	1.78	1.78	0.87	Up	--	--	EEC73502.1 hypothetical protein OsI_07864 [Oryza sativa Indica Group]
LOC_Os02g37960	4.4268	1.33364	0.000902334	0.0173137	7.08	9.32	10.76	4.73	4.79	4.11	Up	--	--	XP_025878411.1 uncharacterized protein LOC4329838 [Oryza sativa Japonica Group]
LOC_Os02g38190	1.22692	0.262722	3.01134e-06	0.000312067	120.71	160.4	136.31	66.79	74.74	62.36	Up	--	--	XP_015623129.1 actin cytoskeleton-regulatory complex protein PAN1 [Oryza sativa Japonica Group]
LOC_Os02g38860	1.66862	0.406002	3.95877e-05	0.0020105	3.43	7.35	7.23	2.61	2.19	3.68	Up	--	--	BAH91792.1 Os02g0600650 [Oryza sativa Japonica Group]
LOC_Os02g38890	2.50078	0.507111	8.16344e-07	0.00012275	1.85	3.44	3.96	1.06	0.81	0.61	Up	--	--	EAZ23705.1 hypothetical protein OsJ_07408 [Oryza sativa Japonica Group]
LOC_Os02g38910	1.15105	0.402157	0.00420704	0.046622	0.52	0.72	2.98	0.22	0	0	Up	--	--	BAD22156.1 hypothetical protein [Oryza sativa Japonica Group]
LOC_Os02g39000	2.00716	0.857576	0.0192575	0.117437	1.22	0.93	1.04	0.48	0.42	0.19	Up	--	--	XP_015624799.1 uncharacterized protein LOC4329898 [Oryza sativa Japonica Group]
LOC_Os02g39330	2.58032	1.09932	0.0189147	0.116113	0.64	0.53	6.42	0.25	0.32	0.06	Up	--	E3.2.1.14; chitinase [EC:3.2.1.14]; K01183;	XP_015623420.1 chitinase 6 [Oryza sativa Japonica Group]
LOC_Os02g39490	1.14964	0.207029	2.80773e-08	1.07658e-05	6.4	6.68	8.66	4.1	3.22	2.26	Up	--	CBR1; carbonyl reductase 1 [EC:1.1.1.184 1.1.1.189 1.1.1.197]; K00079; CBR1; carbonyl reductase 1 [EC:1.1.1.184 1.1.1.189 1.1.1.197]; K00079; CBR1; carbonyl reductase 1 [EC:1.1.1.184 1.1.1.189 1.1.1.197]; K00079;	XP_015623825.1 (+)-neomenthol dehydrogenase [Oryza sativa Japonica Group]
LOC_Os02g39710	1.0657	0.359162	0.00300534	0.0376656	61.53	27.43	15.41	10.18	11.98	15.42	Up	--	--	EAZ23777.1 hypothetical protein OsJ_07485 [Oryza sativa Japonica Group]
LOC_Os02g39850	1.27266	0.426702	0.00285855	0.0366516	3.15	2.52	10.96	2.23	1.54	1.73	Up	GO:0003824,catalytic activity; GO:0005622,intracellular anatomical structure; GO:0005623,obsolete cell; GO:0005737,cytoplasm; GO:0005829,cytosol; GO:0006725,cellular aromatic compound metabolic process; GO:0008152,metabolic process; GO:0008374,O-acyltransferase activity; GO:0009058,biosynthetic process; GO:0009698,phenylpropanoid metabolic process; GO:0009699,phenylpropanoid biosynthetic process;…	E2.3.1.133, HCT; shikimate O-hydroxycinnamoyltransferase [EC:2.3.1.133]; K13065; E2.3.1.133, HCT; shikimate O-hydroxycinnamoyltransferase [EC:2.3.1.133]; K13065; E2.3.1.133, HCT; shikimate O-hydroxycinnamoyltransferase [EC:2.3.1.133]; K13065;	XP_015626217.1 hydroxycinnamoyltransferase 2 [Oryza sativa Japonica Group]
LOC_Os02g39884	3.21895	1.59969	0.0441957	1	0.68	1.33	0.89	0.2	0.51	0.24	Up	--	--	XP_015625306.1 putative disease resistance protein At3g14460 [Oryza sativa Japonica Group]
LOC_Os02g40690	1.47003	0.610361	0.0160201	0.105968	172.61	130.1	88.27	51.33	59.93	41.22	Up	--	--	XP_015623730.1 uncharacterized protein LOC4330005 [Oryza sativa Japonica Group]
LOC_Os02g41450	3.68443	1.7366	0.0338688	1	3.01	4.75	11.35	1.4	1.8	1.72	Up	GO:0000003,reproduction; GO:0003006,developmental process involved in reproduction; GO:0003700,DNA-binding transcription factor activity; GO:0005622,intracellular anatomical structure; GO:0005623,obsolete cell; GO:0005634,nucleus; GO:0006355,regulation of DNA-templated transcription; GO:0007154,cell communication; GO:0007165,signal transduction; GO:0007275,multicellular organism development; GO:0…	--	XP_015624505.1 NAC domain-containing protein 92 [Oryza sativa Japonica Group]
LOC_Os02g41460	2.58534	0.992024	0.00915721	1	0.97	1.97	4.68	1.24	0.9	0.9	Up	GO:0005622,intracellular anatomical structure; GO:0005623,obsolete cell; GO:0005634,nucleus; GO:0006139,nucleobase-containing compound metabolic process; GO:0006351,DNA-templated transcription; GO:0006725,cellular aromatic compound metabolic process; GO:0006807,nitrogen compound metabolic process; GO:0008152,metabolic process; GO:0009058,biosynthetic process; GO:0009059,macromolecule biosynthetic…	--	KAB8088005.1 hypothetical protein EE612_012473 [Oryza sativa]
LOC_Os02g41510	2.01409	0.43789	4.23453e-06	0.000396014	0.4	0.35	3.83	0.26	0.07	0	Up	GO:0000981,DNA-binding transcription factor activity, RNA polymerase II-specific; GO:0000988,obsolete transcription factor activity, protein binding; GO:0000989,obsolete transcription factor activity, transcription factor binding; GO:0001067,transcription regulatory region nucleic acid binding; GO:0001076,obsolete transcription factor activity, RNA polymerase II transcription factor binding; GO:0…	--	XP_015623124.1 transcription factor MYB30-like [Oryza sativa Japonica Group]
LOC_Os02g41580	3.22998	1.36184	0.0177025	1	374.49	378.38	472.24	219.57	283.99	126.33	Up	GO:0003824,catalytic activity; GO:0004672,protein kinase activity; GO:0004674,protein serine/threonine kinase activity; GO:0004683,calmodulin-dependent protein kinase activity; GO:0005488,binding; GO:0005515,protein binding; GO:0005516,calmodulin binding; GO:0005622,intracellular anatomical structure; GO:0005623,obsolete cell; GO:0005634,nucleus; GO:0005737,cytoplasm; GO:0006468,protein phosphory…	CAMK2; calcium/calmodulin-dependent protein kinase (CaM kinase) II [EC:2.7.11.17]; K04515; CAMK2; calcium/calmodulin-dependent protein kinase (CaM kinase) II [EC:2.7.11.17]; K04515; CAMK2; calcium/calmodulin-dependent protein kinase (CaM kinase) II [EC:2.7.11.17]; K04515; CAMK2; calcium/calmodulin-dependent protein kinase (CaM kinase) II [EC:2.7.11.17]; K04515; CAMK2; calcium/calmodulin-dependent…	XP_015623520.1 phosphoenolpyruvate carboxylase kinase 2 [Oryza sativa Japonica Group]
LOC_Os02g41650	1.96248	0.518196	0.000152389	0.00505645	8.68	6.51	20.03	5.2	4.4	4.42	Up	--	PAL; phenylalanine ammonia-lyase [EC:4.3.1.24]; K10775; PAL; phenylalanine ammonia-lyase [EC:4.3.1.24]; K10775;	XP_015625125.1 phenylalanine ammonia-lyase [Oryza sativa Japonica Group]
LOC_Os02g41670	1.5053	0.614201	0.0142531	0.0992152	0.29	0.2	3.19	0.24	0.05	0.53	Up	--	PAL; phenylalanine ammonia-lyase [EC:4.3.1.24]; K10775; PAL; phenylalanine ammonia-lyase [EC:4.3.1.24]; K10775;	XP_015625126.1 phenylalanine ammonia-lyase [Oryza sativa Japonica Group]
LOC_Os02g41680	1.04872	0.39225	0.00750421	0.0676347	0.55	0.4	2.6	0.38	0.3	0.51	Up	--	PAL; phenylalanine ammonia-lyase [EC:4.3.1.24]; K10775; PAL; phenylalanine ammonia-lyase [EC:4.3.1.24]; K10775;	XP_015626729.1 phenylalanine ammonia-lyase [Oryza sativa Japonica Group]
LOC_Os02g41840	8.67411	2.15445	5.67003e-05	0.00258789	36.64	23.67	98.44	6.65	13.87	10.54	Up	--	--	XP_015624025.1 uncharacterized protein LOC4330048 [Oryza sativa Japonica Group]
LOC_Os02g41850	1.27473	0.419187	0.00235826	0.0322174	0.2	0.68	1.25	0.08	0.13	0.06	Up	--	--	BAD23734.1 hypothetical protein [Oryza sativa Japonica Group]
LOC_Os02g41860	1.00247	0.272306	0.000231956	0.00671243	2.3	1.18	2.67	0.86	0.97	0.58	Up	GO:0005215,transporter activity; GO:0005372,water transmembrane transporter activity; GO:0005623,obsolete cell; GO:0005886,plasma membrane; GO:0005887,integral component of plasma membrane; GO:0006810,transport; GO:0006811,ion transport; GO:0006833,water transport; GO:0015250,water channel activity; GO:0015267,channel activity; GO:0015318,inorganic molecular entity transmembrane transporter activ…	--	KAF2945961.1 hypothetical protein DAI22_02g255600 [Oryza sativa Japonica Group]
LOC_Os02g41954	6.16695	1.88442	0.00106564	1	11.01	5.03	21.55	3.64	4.96	4.14	Up	--	E1.14.11.13; gibberellin 2beta-dioxygenase [EC:1.14.11.13]; K04125;	KAF2945969.1 hypothetical protein DAI22_02g256400 [Oryza sativa Japonica Group]
LOC_Os02g42060	3.76638	0.676185	2.54681e-08	1.0102e-05	28.3	59.97	22.66	17.73	17.23	15.83	Up	GO:0005622,intracellular anatomical structure; GO:0005623,obsolete cell; GO:0005634,nucleus; GO:0005737,cytoplasm; GO:0005829,cytosol; GO:0043226,organelle; GO:0043227,membrane-bounded organelle; GO:0043229,intracellular organelle; GO:0043231,intracellular membrane-bounded organelle; GO:0044424,obsolete intracellular part; GO:0044444,obsolete cytoplasmic part; GO:0044464,obsolete cell part;	ARR-A; two-component response regulator ARR-A family; K14492;	XP_015624257.1 two-component response regulator ORR11 [Oryza sativa Japonica Group]
LOC_Os02g42390	3.27238	1.22064	0.00734315	0.0666115	2.35	3.76	2.21	1.19	1.24	1.79	Up	--	--	EAZ23924.1 hypothetical protein OsJ_07646 [Oryza sativa Japonica Group]
LOC_Os02g42470	1.44917	0.66344	0.0289385	0.148012	548.17	679.5	479.92	264.16	336.49	110.08	Up	--	--	XP_015624775.1 uncharacterized protein LOC4330089 [Oryza sativa Japonica Group]
LOC_Os02g42850	1.54581	0.692925	0.0256913	0.138355	5.53	6.33	18.23	3.4	3.07	2.02	Up	GO:0000981,DNA-binding transcription factor activity, RNA polymerase II-specific; GO:0000988,obsolete transcription factor activity, protein binding; GO:0000989,obsolete transcription factor activity, transcription factor binding; GO:0001067,transcription regulatory region nucleic acid binding; GO:0001076,obsolete transcription factor activity, RNA polymerase II transcription factor binding; GO:0…	--	XP_015622999.1 transcription factor MYB21 [Oryza sativa Japonica Group]
LOC_Os02g42990	2.22723	0.456939	1.0923e-06	0.000147847	8.19	10.16	10.22	4.79	1.25	1.26	Up	GO:0005622,intracellular anatomical structure; GO:0005623,obsolete cell; GO:0005634,nucleus; GO:0010029,regulation of seed germination; GO:0043226,organelle; GO:0043227,membrane-bounded organelle; GO:0043229,intracellular organelle; GO:0043231,intracellular membrane-bounded organelle; GO:0044424,obsolete intracellular part; GO:0044464,obsolete cell part; GO:0048518,positive regulation of biologic…	SAUR; SAUR family protein; K14488;	XP_015623733.1 auxin-responsive protein SAUR36 [Oryza sativa Japonica Group]
LOC_Os02g43150	1.10016	0.527643	0.0370643	0.168657	19.67	27.68	16.73	8.97	11.21	11.84	Up	GO:0000976,transcription cis-regulatory region binding; GO:0000977,RNA polymerase II transcription regulatory region sequence-specific DNA binding; GO:0000981,DNA-binding transcription factor activity, RNA polymerase II-specific; GO:0001067,transcription regulatory region nucleic acid binding; GO:0001228,DNA-binding transcription activator activity, RNA polymerase II-specific; GO:0003676,nucleic …	--	XP_015623357.1 GATA transcription factor 6 [Oryza sativa Japonica Group]
LOC_Os02g43230	1.69669	0.544819	0.00184425	0.0273382	2.23	6.05	3.31	0.95	1.76	1.18	Up	--	--	BAD25525.1 hypothetical protein [Oryza sativa Japonica Group]
LOC_Os02g43250	1.69772	0.44795	0.000150666	0.0050235	0.74	3.25	1.35	0.89	0.15	0.69	Up	GO:0009888,tissue development; GO:0010073,meristem maintenance; GO:0032501,multicellular organismal process; GO:0032502,developmental process; GO:0048507,meristem development; GO:0048856,anatomical structure development;	--	XP_015624224.1 probable inactive leucine-rich repeat receptor kinase XIAO [Oryza sativa Japonica Group]
LOC_Os02g43290	1.17303	0.370102	0.00152712	0.0242297	1.87	2.47	3.87	1.17	0.74	0.82	Up	GO:0006950,response to stress; GO:0009611,response to wounding; GO:0050896,response to stimulus;	IRAK4; interleukin-1 receptor-associated kinase 4 [EC:2.7.11.1]; K04733; IRAK4; interleukin-1 receptor-associated kinase 4 [EC:2.7.11.1]; K04733; IRAK4; interleukin-1 receptor-associated kinase 4 [EC:2.7.11.1]; K04733; IRAK4; interleukin-1 receptor-associated kinase 4 [EC:2.7.11.1]; K04733; IRAK4; interleukin-1 receptor-associated kinase 4 [EC:2.7.11.1]; K04733; IRAK4; interleukin-1 receptor-asso…	XP_015622655.1 probable receptor-like protein kinase At4g10390 [Oryza sativa Japonica Group]
LOC_Os02g43314	1.31825	0.263279	5.52703e-07	9.14782e-05	4.99	8.64	7.31	2.27	3.17	2.54	Up	--	--	BAD25538.1 unknown protein [Oryza sativa Japonica Group]
LOC_Os02g43490	1.22067	0.31335	9.79772e-05	0.00370125	17.62	48.66	24.65	13.28	12.51	8.47	Up	--	--	BAD26565.1 hypothetical protein [Oryza sativa Japonica Group]
LOC_Os02g43700	1.27011	0.314063	5.25216e-05	0.00246092	10.73	8.82	11.17	3.19	3.31	4.16	Up	GO:0003824,catalytic activity; GO:0004620,phospholipase activity; GO:0004806,triglyceride lipase activity; GO:0005622,intracellular anatomical structure; GO:0005623,obsolete cell; GO:0005737,cytoplasm; GO:0008970,phospholipase A1 activity; GO:0009507,chloroplast; GO:0009536,plastid; GO:0016298,lipase activity; GO:0016787,hydrolase activity; GO:0016788,hydrolase activity, acting on ester bonds; GO…	--	XP_015626938.1 phospholipase A1-Ibeta2, chloroplastic [Oryza sativa Japonica Group]
LOC_Os02g43770	1.28481	0.411989	0.00181739	0.0271499	0.16	0.44	2.09	0.08	0.16	0.1	Up	GO:0001101,response to acid chemical; GO:0005622,intracellular anatomical structure; GO:0005623,obsolete cell; GO:0005634,nucleus; GO:0006810,transport; GO:0006811,ion transport; GO:0006820,anion transport; GO:0009987,cellular process; GO:0010035,response to inorganic substance; GO:0010167,response to nitrate; GO:0015698,inorganic anion transport; GO:0015706,nitrate transmembrane transport; GO:00…	--	XP_015627170.1 nitrate regulatory gene2 protein [Oryza sativa Japonica Group]
LOC_Os02g43790	1.35738	0.307276	9.9864e-06	0.000717959	1.64	1.11	4.13	0.68	0.05	0.47	Up	GO:0000160,phosphorelay signal transduction system; GO:0001101,response to acid chemical; GO:0002218,activation of innate immune response; GO:0002252,immune effector process; GO:0002253,activation of immune response; GO:0002376,immune system process; GO:0002682,regulation of immune system process; GO:0002684,positive regulation of immune system process; GO:0003700,DNA-binding transcription factor…	PTI4; pathogenesis-related genes transcriptional activator PTI4; K13432; ERF2; ethylene-responsive transcription factor 2; K14517;	EAY86936.1 hypothetical protein OsI_08320 [Oryza sativa Indica Group]
LOC_Os02g43970	1.39294	0.232147	1.97007e-09	1.81294e-06	2.39	1.55	2.74	1.22	0.84	0.95	Up	GO:0003700,DNA-binding transcription factor activity; GO:0006355,regulation of DNA-templated transcription; GO:0009889,regulation of biosynthetic process; GO:0010468,regulation of gene expression; GO:0010556,regulation of macromolecule biosynthetic process; GO:0019219,regulation of nucleobase-containing compound metabolic process; GO:0019222,regulation of metabolic process; GO:0031323,regulation …	--	XP_015624298.1 ethylene-responsive transcription factor ERF039 [Oryza sativa Japonica Group]
LOC_Os02g44000	1.78544	0.734416	0.0150532	0.102645	8.91	11.58	6.19	4.34	3.93	3.89	Up	GO:0003824,catalytic activity; GO:0003991,acetylglutamate kinase activity; GO:0005488,binding; GO:0005622,intracellular anatomical structure; GO:0005623,obsolete cell; GO:0005737,cytoplasm; GO:0006082,organic acid metabolic process; GO:0006520,cellular amino acid metabolic process; GO:0006525,arginine metabolic process; GO:0006526,arginine biosynthetic process; GO:0006591,ornithine metabolic proc…	argB; acetylglutamate kinase [EC:2.7.2.8]; K00930;	XP_015626241.1 uncharacterized protein LOC4330205 [Oryza sativa Japonica Group]
LOC_Os02g44040	4.98511	1.98354	0.0119628	1	11.96	14.59	19.26	2.78	10.35	1.45	Up	--	--	XP_015624951.1 VAN3-binding protein [Oryza sativa Japonica Group]
LOC_Os02g44090	1.3726	0.272936	4.92999e-07	8.52777e-05	30.83	14.16	8.78	6.17	5.7	2.34	Up	--	--	XP_015624968.1 uncharacterized protein LOC4330208 [Oryza sativa Japonica Group]
LOC_Os02g44100	3.60265	0.806877	8.00936e-06	0.000624622	39.63	35.71	24.06	13.9	18.95	17.64	Up	--	--	EAY86957.1 hypothetical protein OsI_08346 [Oryza sativa Indica Group]
LOC_Os02g44155	3.15999	1.10448	0.0042221	1	33.33	21.85	30.07	10.54	15.78	14.88	Up	--	--	BAS80135.1 Os02g0660100 [Oryza sativa Japonica Group]
LOC_Os02g44820	1.1438	0.318777	0.000333095	0.00868789	151.58	58.99	156.56	48.2	78.86	32.39	Up	--	--	KAB8088345.1 hypothetical protein EE612_012909 [Oryza sativa]
LOC_Os02g44880	1.05117	0.450653	0.0196713	0.118937	10.1	26.02	8.8	7.62	2.66	3.58	Up	--	--	XP_015623343.1 uncharacterized protein LOC4330266 [Oryza sativa Japonica Group]
LOC_Os02g44920	4.81752	2.08908	0.0211078	1	0.85	1.21	0.56	0.26	0.35	0.15	Up	GO:0003824,catalytic activity; GO:0004672,protein kinase activity; GO:0004674,protein serine/threonine kinase activity; GO:0004675,transmembrane receptor protein serine/threonine kinase activity; GO:0004888,transmembrane signaling receptor activity; GO:0005622,intracellular anatomical structure; GO:0005623,obsolete cell; GO:0005634,nucleus; GO:0005886,plasma membrane; GO:0006468,protein phosphory…	E2.7.1.-; kinase [EC:2.7.1.-]; K00924;	XP_015627024.1 probable serine/threonine-protein kinase PIX13 [Oryza sativa Japonica Group]
LOC_Os02g44940	1.55685	0.308741	4.59325e-07	8.19165e-05	57.13	57.01	31.14	26.84	23.01	19.07	Up	--	--	XP_015627026.1 rapid alkalinization factor 23 [Oryza sativa Japonica Group]
LOC_Os02g44990	1.29133	0.434611	0.002966	0.0374511	8.33	2.52	16.84	0.99	1.99	4.5	Up	--	--	XP_015625795.1 uncharacterized protein LOC4330275 [Oryza sativa Japonica Group]
LOC_Os02g45150	1.08444	0.273546	7.35915e-05	0.0030233	3.11	4.7	3.25	1.36	1.95	1.89	Up	--	--	BAD27824.1 unknown protein [Oryza sativa Japonica Group]
LOC_Os02g45270	1.20819	0.303054	6.69923e-05	0.00288619	2.64	2.63	2.13	1.31	1.01	1.31	Up	--	--	KAB8088391.1 hypothetical protein EE612_012971 [Oryza sativa]
LOC_Os02g45570	2.55984	0.892887	0.00414475	0.0461608	49.74	104.15	32.19	27.43	30.44	26.91	Up	--	--	XP_015624931.1 growth-regulating factor 10 isoform X1 [Oryza sativa Japonica Group]
LOC_Os02g45750	1.19922	0.48057	0.0125812	0.0923265	2.56	3.12	3.03	1.03	1.31	1.59	Up	--	--	XP_025878589.1 protein LYK5-like [Oryza sativa Japonica Group]
LOC_Os02g45760	1.34229	0.381534	0.0004346	0.0104368	6.32	6.78	5.58	3.15	3.1	2.97	Up	GO:0003676,nucleic acid binding; GO:0003677,DNA binding; GO:0003700,DNA-binding transcription factor activity; GO:0005488,binding; GO:0005622,intracellular anatomical structure; GO:0005623,obsolete cell; GO:0005634,nucleus; GO:0005737,cytoplasm; GO:0006355,regulation of DNA-templated transcription; GO:0009889,regulation of biosynthetic process; GO:0010468,regulation of gene expression; GO:0010556…	--	XP_015623156.1 scarecrow-like protein 8 [Oryza sativa Japonica Group]
LOC_Os02g45830	1.76395	0.347532	3.86191e-07	7.10776e-05	4.37	11.3	9.55	2.57	4.22	5.89	Up	--	--	BAD27836.1 hypothetical protein [Oryza sativa Japonica Group]
LOC_Os02g45880	1.24696	0.276	6.24322e-06	0.000520404	7.92	10.4	4.25	3.63	3.85	2.61	Up	--	--	XP_015625542.1 uncharacterized protein LOC4330340 [Oryza sativa Japonica Group]
LOC_Os02g45930	1.14599	0.433898	0.00826246	0.0717848	185.69	104.53	190.76	41.9	78.84	105.02	Up	--	--	XP_015625545.1 uncharacterized protein LOC4330344 [Oryza sativa Japonica Group]
LOC_Os02g46030	3.12277	1.57317	0.0471419	1	5.45	1.04	3.63	0.89	0.92	1.61	Up	GO:0001101,response to acid chemical; GO:0003676,nucleic acid binding; GO:0003677,DNA binding; GO:0003700,DNA-binding transcription factor activity; GO:0005488,binding; GO:0006355,regulation of DNA-templated transcription; GO:0006950,response to stress; GO:0006970,response to osmotic stress; GO:0007154,cell communication; GO:0007165,signal transduction; GO:0007275,multicellular organism developme…	--	XP_015623484.1 protein REVEILLE 1 isoform X2 [Oryza sativa Japonica Group]
LOC_Os02g46473	2.93639	1.29958	0.0238529	0.132409	23.58	22.73	43.86	12.88	14.86	14	Up	--	--	KAF2946431.1 hypothetical protein DAI22_02g293000 [Oryza sativa Japonica Group]
LOC_Os02g46610	1.41251	0.345558	4.35824e-05	0.00214727	3.63	7.32	6.13	2.52	3.58	1.55	Up	--	--	XP_015622656.1 uncharacterized protein LOC4330385 [Oryza sativa Japonica Group]
LOC_Os02g46620	1.28513	0.377298	0.000658883	0.014016	16.34	19.65	11.48	8.82	8.18	7.62	Up	--	--	EAY87143.1 hypothetical protein OsI_08543 [Oryza sativa Indica Group]
LOC_Os02g46800	1.09404	0.264471	3.52304e-05	0.00184627	9.96	12.03	4.24	1.01	2.07	2.6	Up	--	--	BAD08153.1 hypothetical protein [Oryza sativa Japonica Group]
LOC_Os02g46910	1.7298	0.725457	0.0171058	0.109651	34.1	57.25	32.59	28.64	14.95	19.62	Up	--	E2.4.1.207; xyloglucan:xyloglucosyl transferase [EC:2.4.1.207]; K08235;	XP_015623182.1 probable xyloglucan endotransglucosylase/hydrolase protein 30 [Oryza sativa Japonica Group]
LOC_Os02g46970	1.80214	0.39874	6.19611e-06	0.000518355	0.33	0.47	0.18	0.08	0.09	0.06	Up	GO:0003824,catalytic activity; GO:0006725,cellular aromatic compound metabolic process; GO:0007275,multicellular organism development; GO:0008152,metabolic process; GO:0009555,pollen development; GO:0009653,anatomical structure morphogenesis; GO:0009698,phenylpropanoid metabolic process; GO:0009987,cellular process; GO:0010208,pollen wall assembly; GO:0010584,pollen exine formation; GO:0010927,ce…	4CL; 4-coumarate--CoA ligase [EC:6.2.1.12]; K01904; 4CL; 4-coumarate--CoA ligase [EC:6.2.1.12]; K01904;	XP_015624111.1 probable 4-coumarate--CoA ligase 2 [Oryza sativa Japonica Group]
LOC_Os02g46980	4.90452	1.84379	0.00781356	1	5.15	0.8	0.3	0.26	0.89	0.66	Up	GO:0003676,nucleic acid binding; GO:0003723,RNA binding; GO:0003824,catalytic activity; GO:0004518,nuclease activity; GO:0004519,endonuclease activity; GO:0005488,binding; GO:0005622,intracellular anatomical structure; GO:0005623,obsolete cell; GO:0006139,nucleobase-containing compound metabolic process; GO:0006725,cellular aromatic compound metabolic process; GO:0006807,nitrogen compound metabol…	--	XP_015623245.1 pentatricopeptide repeat-containing protein At1g31920 [Oryza sativa Japonica Group]
LOC_Os02g47200	1.0952	0.48086	0.0227516	0.128434	1.55	1.36	0.96	0.83	0.49	0.15	Up	GO:0003824,catalytic activity; GO:0005622,intracellular anatomical structure; GO:0005623,obsolete cell; GO:0005737,cytoplasm; GO:0005739,mitochondrion; GO:0006091,generation of precursor metabolites and energy; GO:0008152,metabolic process; GO:0009060,aerobic respiration; GO:0009916,alternative oxidase activity; GO:0009987,cellular process; GO:0010230,alternative respiration; GO:0015980,energy de…	AOX1, AOX2; ubiquinol oxidase [EC:1.10.3.11]; K17893;	XP_015623809.1 ubiquinol oxidase 1c, mitochondrial-like [Oryza sativa Japonica Group]
LOC_Os02g47370	1.17198	0.365675	0.00135074	0.0225345	0.67	3.84	18.97	2.14	0.77	0.88	Up	GO:0000981,DNA-binding transcription factor activity, RNA polymerase II-specific; GO:0003700,DNA-binding transcription factor activity; GO:0005622,intracellular anatomical structure; GO:0005623,obsolete cell; GO:0005634,nucleus; GO:0005654,nucleoplasm; GO:0005730,nucleolus; GO:0006355,regulation of DNA-templated transcription; GO:0006357,regulation of transcription by RNA polymerase II; GO:000988…	--	XP_015626613.1 trihelix transcription factor GT-3b [Oryza sativa Japonica Group]
LOC_Os02g47650	3.69899	1.07418	0.000574135	0.0127866	19.02	20.12	29.62	7.95	10.1	8.55	Up	--	--	EEE57651.1 hypothetical protein OsJ_08084 [Oryza sativa Japonica Group]
LOC_Os02g47960	5.12651	1.68745	0.00238138	1	6.06	6.52	3.76	2	2.7	1.94	Up	--	--	EEC73871.1 hypothetical protein OsI_08647 [Oryza sativa Indica Group]
LOC_Os02g48080	3.54202	0.65549	6.53107e-08	1.97702e-05	0.6	0.71	4.62	0.36	0.83	0.48	Up	--	--	XP_015622616.1 putative receptor-like protein kinase At4g00960 [Oryza sativa Japonica Group]
LOC_Os02g48094	4.34207	0.829989	1.68161e-07	4.08718e-05	26.47	31.64	12.27	9.65	9.56	10.13	Up	--	--	XP_015624922.1 uncharacterized GPI-anchored protein At4g28100 [Oryza sativa Japonica Group]
LOC_Os02g48150	1.15121	0.475619	0.0155011	0.104274	98.2	56.17	68.57	20.96	31.59	29.16	Up	--	--	XP_015626930.1 uncharacterized protein LOC4330497 [Oryza sativa Japonica Group]
LOC_Os02g48320	3.86513	1.77002	0.0289864	1	0.61	0.82	2.01	0.5	0.3	0.44	Up	GO:0003676,nucleic acid binding; GO:0003677,DNA binding; GO:0003680,minor groove of adenine-thymine-rich DNA binding; GO:0003690,double-stranded DNA binding; GO:0003700,DNA-binding transcription factor activity; GO:0005488,binding; GO:0005515,protein binding; GO:0005622,intracellular anatomical structure; GO:0005623,obsolete cell; GO:0005634,nucleus; GO:0006355,regulation of DNA-templated transcr…	--	XP_015627724.1 AT-hook motif nuclear-localized protein 25 [Oryza sativa Japonica Group]
LOC_Os02g48570	1.27564	0.466259	0.00622091	0.0603675	0.86	1.21	2.87	0.36	1.17	0.3	Up	--	--	XP_015623510.1 protein NRT1/ PTR FAMILY 7.3 isoform X1 [Oryza sativa Japonica Group]
LOC_Os02g48670	1.86637	0.837395	0.0258282	0.138703	24.08	28.06	15.57	10.6	10.57	10.02	Up	--	--	XP_015623054.1 PRELI domain containing protein 3B [Oryza sativa Japonica Group]
LOC_Os02g48690	1.19558	0.583707	0.0405358	0.17709	25.3	22.47	8.32	13.97	8.46	3.45	Up	--	--	KAB8101999.1 hypothetical protein EE612_033166, partial [Oryza sativa]
LOC_Os02g48710	3.3897	1.10706	0.00219934	0.0306841	35.99	23.09	15.06	20.21	10.15	3.78	Up	--	--	KAF2946647.1 hypothetical protein DAI22_02g311500 [Oryza sativa Japonica Group]
LOC_Os02g48780	4.30423	2.07849	0.0383732	1	14.02	15.28	7.89	5.99	6.76	5.79	Up	GO:0005911,cell-cell junction; GO:0006457,protein folding; GO:0009266,response to temperature stimulus; GO:0009506,plasmodesma; GO:0009605,response to external stimulus; GO:0009607,response to biotic stimulus; GO:0009628,response to abiotic stimulus; GO:0009987,cellular process; GO:0030054,cell junction; GO:0043207,response to external biotic stimulus; GO:0050896,response to stimulus; GO:0055044,…	--	XP_015624985.1 BAG family molecular chaperone regulator 5, mitochondrial [Oryza sativa Japonica Group]
LOC_Os02g48820	2.38286	0.578441	3.79766e-05	0.00194586	6.47	10.46	4.84	2.32	3.5	4.36	Up	GO:0005576,extracellular region; GO:0005622,intracellular anatomical structure; GO:0005623,obsolete cell; GO:0005737,cytoplasm; GO:0005773,vacuole; GO:0005886,plasma membrane; GO:0009507,chloroplast; GO:0009536,plastid; GO:0016020,membrane; GO:0031224,intrinsic component of membrane; GO:0031225,anchored component of membrane; GO:0031226,intrinsic component of plasma membrane; GO:0043226,organelle…	--	XP_015624981.1 blue copper protein [Oryza sativa Japonica Group]
LOC_Os02g48860	1.33108	0.362735	0.000242952	0.00690897	0.91	0.73	1.1	0.27	0.21	0.35	Up	--	--	EAZ24422.1 hypothetical protein OsJ_08175 [Oryza sativa Japonica Group]
LOC_Os02g48870	1.28953	0.23043	2.19082e-08	9.50981e-06	1.21	0.16	3.52	0.05	0.15	0.04	Up	--	--	XP_015626009.1 aspartyl protease family protein At5g10770 [Oryza sativa Japonica Group]
LOC_Os02g48900	4.9164	1.52332	0.00124905	1	0.89	0.42	3.34	0.29	0.43	0.4	Up	--	PEP4; saccharopepsin [EC:3.4.23.25]; K01381;	BAD12880.1 putative chloroplast nucleoid DNA-binding protein cnd41 [Oryza sativa Japonica Group]
LOC_Os02g49140	1.91932	0.389939	8.56238e-07	0.000126273	2.5	3.1	1.7	1.5	0.81	1.12	Up	GO:0000003,reproduction; GO:0000271,polysaccharide biosynthetic process; GO:0003006,developmental process involved in reproduction; GO:0003824,catalytic activity; GO:0005622,intracellular anatomical structure; GO:0005623,obsolete cell; GO:0005737,cytoplasm; GO:0005768,endosome; GO:0005794,Golgi apparatus; GO:0005802,trans-Golgi network; GO:0005975,carbohydrate metabolic process; GO:0005976,polysa…	--	XP_015627432.1 probable glycosyltransferase 7 [Oryza sativa Japonica Group]
LOC_Os02g49410	1.1955	0.602842	0.047356	0.192998	0.08	0.33	0.48	0	0	0	Up	--	NFYB, HAP3; nuclear transcription Y subunit beta; K08065;	EAY87365.1 hypothetical protein OsI_08769 [Oryza sativa Indica Group]
LOC_Os02g49470	2.00977	0.850545	0.0181317	0.113291	5.16	4.96	3.17	1.56	2.19	2.41	Up	GO:0005622,intracellular anatomical structure; GO:0005623,obsolete cell; GO:0005737,cytoplasm; GO:0009507,chloroplast; GO:0009534,chloroplast thylakoid; GO:0009535,chloroplast thylakoid membrane; GO:0009536,plastid; GO:0009579,thylakoid; GO:0016020,membrane; GO:0031976,plastid thylakoid; GO:0031984,organelle subcompartment; GO:0034357,photosynthetic membrane; GO:0042651,thylakoid membrane; GO:004…	--	XP_015627561.1 protein TIC 20-v, chloroplastic [Oryza sativa Japonica Group]
LOC_Os02g49550	1.10145	0.203255	5.99097e-08	1.86255e-05	2.43	3.54	3.82	1.13	1.9	1.54	Up	--	--	XP_025878662.1 E3 ubiquitin-protein ligase CIP8 [Oryza sativa Japonica Group]
LOC_Os02g49850	1.23973	0.270641	4.63393e-06	0.000419718	10.69	14.45	14.54	6.25	5.31	5.59	Up	--	--	XP_015623180.1 basic blue protein [Oryza sativa Japonica Group]
LOC_Os02g49860	1.13227	0.515799	0.0281508	0.145733	1.82	0.59	5.65	0.56	0.25	0	Up	--	--	KAB8088762.1 hypothetical protein EE612_013472 [Oryza sativa]
LOC_Os02g49870	1.02969	0.3818	0.0069979	0.064682	10.6	4.46	1.5	1.32	2.84	2.61	Up	--	--	KAF2946800.1 hypothetical protein DAI22_02g321700 [Oryza sativa Japonica Group]
LOC_Os02g49920	1.38896	0.393171	0.000411321	0.0100266	0.97	2.77	3.09	0.77	0.43	1.1	Up	GO:0000003,reproduction; GO:0000902,cell morphogenesis; GO:0003006,developmental process involved in reproduction; GO:0003824,catalytic activity; GO:0004312,fatty acid synthase activity; GO:0005622,intracellular anatomical structure; GO:0005623,obsolete cell; GO:0005737,cytoplasm; GO:0005783,endoplasmic reticulum; GO:0006950,response to stress; GO:0008152,metabolic process; GO:0009058,biosyntheti…	KCS; 3-ketoacyl-CoA synthase [EC:2.3.1.199]; K15397; KCS; 3-ketoacyl-CoA synthase [EC:2.3.1.199]; K15397;	KAB8088768.1 hypothetical protein EE612_013480, partial [Oryza sativa]
LOC_Os02g49960	1.51192	0.411126	0.000235528	0.00678697	12.25	13.27	7.56	6.28	6.44	4.05	Up	GO:0005623,obsolete cell; GO:0005886,plasma membrane; GO:0016020,membrane; GO:0044464,obsolete cell part; GO:0071944,cell periphery;	--	XP_015624134.1 uncharacterized protein At1g66480 [Oryza sativa Japonica Group]
LOC_Os02g50070	2.16942	0.542523	6.36762e-05	0.00277976	35.46	35.51	26.52	12.87	18.4	18.34	Up	--	--	BAD16151.1 hypothetical protein [Oryza sativa Japonica Group]
LOC_Os02g50110	1.90025	0.478278	7.09409e-05	0.00296201	1.99	2.38	9.8	1.82	0.84	0.28	Up	--	--	XP_015622835.1 uncharacterized protein LOC4330641 [Oryza sativa Japonica Group]
LOC_Os02g50130	4.58767	1.01366	6.01556e-06	0.000513616	15.5	29.76	15.05	11.72	7.83	5.54	Up	--	E3.6.1.52; diphosphoinositol-polyphosphate diphosphatase [EC:3.6.1.52]; K07766;	XP_015622940.1 nudix hydrolase 21, chloroplastic [Oryza sativa Japonica Group]
LOC_Os02g50174	1.17844	0.431086	0.0062635	0.0605964	7.34	3.46	19.85	4.2	5.29	3.98	Up	--	PXG; peroxygenase [EC:1.11.2.3]; K17991;	XP_015625977.1 uncharacterized protein LOC4330644 [Oryza sativa Japonica Group]
LOC_Os02g50200	1.07863	0.346078	0.00182871	0.0272241	7.71	10.83	9.61	3.27	4.62	4.47	Up	--	--	KAB8088795.1 hypothetical protein EE612_013517 [Oryza sativa]
LOC_Os02g50690	1.47414	0.725735	0.0422308	0.180991	3.63	8.91	7.5	2.55	3.14	2.07	Up	--	--	XP_015623832.1 GDSL esterase/lipase At1g71250 [Oryza sativa Japonica Group]
LOC_Os02g50730	1.52931	0.384871	7.08072e-05	0.0029618	0.17	0.14	0.53	0.04	0.03	0	Up	GO:0001101,response to acid chemical; GO:0003824,catalytic activity; GO:0004175,endopeptidase activity; GO:0004222,metalloendopeptidase activity; GO:0005623,obsolete cell; GO:0005886,plasma membrane; GO:0006508,proteolysis; GO:0006807,nitrogen compound metabolic process; GO:0006950,response to stress; GO:0006970,response to osmotic stress; GO:0008152,metabolic process; GO:0008233,peptidase activi…	--	XP_015623537.1 metalloendoproteinase 2-MMP [Oryza sativa Japonica Group]
LOC_Os02g50940	1.01257	0.423618	0.016835	0.108718	8.11	6.62	5.52	3.31	2.83	2.63	Up	--	--	EAZ24587.1 hypothetical protein OsJ_08349 [Oryza sativa Japonica Group]
LOC_Os02g51050	3.65562	1.85439	0.0486862	1	5.17	9.88	6.68	2.7	3.3	1.04	Up	--	--	BAD15537.1 hypothetical protein [Oryza sativa Japonica Group]
LOC_Os02g51414	2.07243	0.535744	0.000109589	0.00399556	68.21	45.33	49.92	20.31	21.7	22.98	Up	--	--	EEE57810.1 hypothetical protein OsJ_08388 [Oryza sativa Japonica Group]
LOC_Os02g51550	1.37725	0.582451	0.018051	0.113094	7.91	9.23	7.45	3.21	3.63	1.47	Up	--	--	XP_015624093.1 uncharacterized protein LOC4330745 [Oryza sativa Japonica Group]
LOC_Os02g51710	1.12312	0.469444	0.0167361	0.108384	307.87	216.8	204.91	116.56	133.82	95.71	Up	GO:0001101,response to acid chemical; GO:0005622,intracellular anatomical structure; GO:0005623,obsolete cell; GO:0005737,cytoplasm; GO:0005773,vacuole; GO:0005774,vacuolar membrane; GO:0005783,endoplasmic reticulum; GO:0005886,plasma membrane; GO:0006950,response to stress; GO:0006970,response to osmotic stress; GO:0009266,response to temperature stimulus; GO:0009409,response to cold; GO:0009414…	--	XP_015623296.1 PLAT domain-containing protein 3 [Oryza sativa Japonica Group]
LOC_Os02g51740	1.67087	0.480056	0.000500357	0.0115343	0.71	1.09	1.78	0.28	0.6	0.44	Up	--	--	XP_015627365.1 uncharacterized protein LOC4330758 [Oryza sativa Japonica Group]
LOC_Os02g51820	1.44427	0.63414	0.0227548	0.128434	0.69	1.21	0.43	0.1	0.23	0.34	Up	--	--	EEE57829.1 hypothetical protein OsJ_08427 [Oryza sativa Japonica Group]
LOC_Os02g52180	1.20808	0.516616	0.0193641	0.117761	0.18	0.38	1.48	0	0.12	0.18	Up	--	--	XP_015624055.1 blue copper protein [Oryza sativa Japonica Group]
LOC_Os02g52380	1.39386	0.34771	6.10569e-05	0.0027065	0	0.04	0.91	0.05	0	0	Up	--	--	XP_015624911.1 uncharacterized protein LOC9271812 [Oryza sativa Japonica Group]
LOC_Os02g52560	1.10399	0.484258	0.0226223	0.128158	0.75	2.45	3.33	1.09	1.02	1.15	Up	--	--	XP_015626685.1 galactoside 2-alpha-L-fucosyltransferase [Oryza sativa Japonica Group]
LOC_Os02g52670	1.95665	0.333376	4.3793e-09	3.05303e-06	4.47	2.52	6.9	0.94	0.65	2.11	Up	--	--	XP_015624274.1 ethylene-responsive transcription factor ERF109 [Oryza sativa Japonica Group]
LOC_Os02g52770	1.32532	0.306514	1.53326e-05	0.00101948	25.65	27.8	48.53	11.95	17.26	17.73	Up	--	--	XP_015625852.1 uncharacterized protein LOC4330837 [Oryza sativa Japonica Group]
LOC_Os02g53169	1.67047	0.405806	3.84781e-05	0.00196717	3.07	3.01	4.07	0.67	1.3	0.98	Up	--	--	--
LOC_Os02g53180	3.93058	1.63694	0.0163427	1	15.47	34.92	53.06	11.12	14.88	13.85	Up	GO:0000302,response to reactive oxygen species; GO:0001101,response to acid chemical; GO:0003824,catalytic activity; GO:0005488,binding; GO:0005507,copper ion binding; GO:0005618,cell wall; GO:0005622,intracellular anatomical structure; GO:0005623,obsolete cell; GO:0005737,cytoplasm; GO:0005783,endoplasmic reticulum; GO:0005794,Golgi apparatus; GO:0005829,cytosol; GO:0005886,plasma membrane; GO:0…	E1.14.17.4; aminocyclopropanecarboxylate oxidase [EC:1.14.17.4]; K05933;	XP_015625929.1 1-aminocyclopropane-1-carboxylate oxidase 1-like isoform X3 [Oryza sativa Japonica Group]
LOC_Os02g53200	5.06106	2.34159	0.0306661	1	98.39	140.95	132.5	56.72	57.84	72.1	Up	--	--	KAF2947174.1 hypothetical protein DAI22_02g349200 [Oryza sativa Japonica Group]
LOC_Os02g54140	1.56405	0.792177	0.0483397	0.195321	53.16	24.22	9.89	13.02	14.41	13.71	Up	GO:0006950,response to stress; GO:0009266,response to temperature stimulus; GO:0009408,response to heat; GO:0009628,response to abiotic stimulus; GO:0050896,response to stimulus;	HSP20; HSP20 family protein; K13993;	Q6K7E9.1 RecName: Full=18.6 kDa class III heat shock protein; AltName: Full=18.6 kDa heat shock protein; Short=OsHsp18.6 [Oryza sativa Japonica Group]
LOC_Os02g54360	1.08486	0.318483	0.000658381	0.014016	34.5	28.05	18.43	13.21	15	10.03	Up	--	--	XP_015623904.1 uncharacterized protein LOC107278175 [Oryza sativa Japonica Group]
LOC_Os02g54560	1.4441	0.287711	5.18648e-07	8.7095e-05	15.05	8.68	3.51	4.23	2.91	2.34	Up	--	--	XP_015627359.1 pathogenesis-related protein PRB1-3 [Oryza sativa Japonica Group]
LOC_Os02g54720	2.39838	1.00816	0.0173616	1	5.14	8.66	8.36	3.51	2.76	3.75	Up	GO:0007275,multicellular organism development; GO:0007623,circadian rhythm; GO:0009628,response to abiotic stimulus; GO:0009719,response to endogenous stimulus; GO:0009725,response to hormone; GO:0009791,post-embryonic development; GO:0009845,seed germination; GO:0010033,response to organic substance; GO:0014070,response to organic cyclic compound; GO:0032501,multicellular organismal process; GO:…	--	XP_015623668.1 protein SMAX1-like [Oryza sativa Japonica Group]
LOC_Os02g54870	1.22216	0.489585	0.0125493	0.0922729	39.42	17.89	29.95	21.23	12.65	9.08	Up	--	--	XP_015624959.1 transcription factor IBH1-like 1 [Oryza sativa Japonica Group]
LOC_Os02g54920	1.00927	0.500049	0.0435553	0.183826	2.37	3.99	4.13	1.18	1.43	1.83	Up	--	--	KAB8089274.1 hypothetical protein EE612_014173 [Oryza sativa]
LOC_Os02g54980	2.19917	0.836751	0.00858329	0.0736467	7.7	6.48	5.17	2.82	2.52	2.88	Up	GO:0005622,intracellular anatomical structure; GO:0005623,obsolete cell; GO:0005737,cytoplasm; GO:0006605,protein targeting; GO:0006810,transport; GO:0006886,intracellular protein transport; GO:0008104,protein localization; GO:0009507,chloroplast; GO:0009526,plastid envelope; GO:0009536,plastid; GO:0009941,chloroplast envelope; GO:0015031,protein transport; GO:0015833,peptide transport; GO:003196…	--	XP_015627610.1 protein TIC 55, chloroplastic [Oryza sativa Japonica Group]
LOC_Os02g55360	1.44787	0.40217	0.000318042	0.00841988	6.52	1.7	2.12	0.3	1.61	0.46	Up	--	--	EAZ24943.1 hypothetical protein OsJ_08724 [Oryza sativa Japonica Group]
LOC_Os02g55380	1.34093	0.399928	0.000799586	0.0159819	4.47	5.32	3.37	0.93	3.08	0.82	Up	--	--	XP_015622684.1 ethylene-responsive transcription factor ERF003 [Oryza sativa Japonica Group]
LOC_Os02g55610	2.36023	1.04922	0.02448	0.13454	14.53	7.9	15.33	4.06	6.25	6.13	Up	--	--	EAZ24963.1 hypothetical protein OsJ_08744 [Oryza sativa Japonica Group]
LOC_Os02g55920	1.11038	0.48739	0.022714	0.128424	23.78	15.79	13.4	6.52	7.72	7.72	Up	--	--	KAF2947485.1 hypothetical protein DAI22_02g372100 [Oryza sativa Japonica Group]
LOC_Os02g56120	1.44832	0.552498	0.00875703	0.0745335	0.97	0.51	4.85	0.23	0.66	0.42	Up	GO:0003700,DNA-binding transcription factor activity; GO:0006355,regulation of DNA-templated transcription; GO:0009314,response to radiation; GO:0009416,response to light stimulus; GO:0009628,response to abiotic stimulus; GO:0009639,response to red or far red light; GO:0009719,response to endogenous stimulus; GO:0009725,response to hormone; GO:0009733,response to auxin; GO:0009889,regulation of b…	IAA; auxin-responsive protein IAA; K14484;	KAF2947514.1 hypothetical protein DAI22_02g373700 [Oryza sativa Japonica Group]
LOC_Os02g56310	1.30231	0.243174	8.53383e-08	2.45412e-05	97.51	76.54	100.86	50.29	50.42	37.75	Up	GO:0003824,catalytic activity; GO:0004672,protein kinase activity; GO:0004674,protein serine/threonine kinase activity; GO:0004683,calmodulin-dependent protein kinase activity; GO:0005488,binding; GO:0005515,protein binding; GO:0005516,calmodulin binding; GO:0005622,intracellular anatomical structure; GO:0005623,obsolete cell; GO:0005634,nucleus; GO:0005737,cytoplasm; GO:0006468,protein phosphory…	CAMK2; calcium/calmodulin-dependent protein kinase (CaM kinase) II [EC:2.7.11.17]; K04515; CAMK2; calcium/calmodulin-dependent protein kinase (CaM kinase) II [EC:2.7.11.17]; K04515; CAMK2; calcium/calmodulin-dependent protein kinase (CaM kinase) II [EC:2.7.11.17]; K04515; CAMK2; calcium/calmodulin-dependent protein kinase (CaM kinase) II [EC:2.7.11.17]; K04515; CAMK2; calcium/calmodulin-dependent…	XP_015623120.1 phosphoenolpyruvate carboxylase kinase 2 [Oryza sativa Japonica Group]
LOC_Os02g56354	1.34942	0.286381	2.45323e-06	0.000266222	2.39	1.88	1.94	0.85	0.76	0.88	Up	--	--	KAB8092372.1 hypothetical protein EE612_018438 [Oryza sativa]
LOC_Os02g56440	1.51323	0.418611	0.000300484	0.00804767	15.52	13.52	12.5	5.85	5.94	5.19	Up	--	--	XP_015622903.1 uncharacterized protein LOC4331084 [Oryza sativa Japonica Group]
LOC_Os02g56600	1.00348	0.259326	0.000109035	0.00398773	1.66	0.5	2.09	0.53	0.71	0.21	Up	GO:0000003,reproduction; GO:0003006,developmental process involved in reproduction; GO:0003700,DNA-binding transcription factor activity; GO:0005622,intracellular anatomical structure; GO:0005623,obsolete cell; GO:0005634,nucleus; GO:0006355,regulation of DNA-templated transcription; GO:0007154,cell communication; GO:0007165,signal transduction; GO:0007275,multicellular organism development; GO:0…	--	XP_015623778.1 protein CUP-SHAPED COTYLEDON 1 [Oryza sativa Japonica Group]
LOC_Os02g56900	1.8458	0.315217	4.75141e-09	3.21503e-06	20.24	17.46	13.2	6.98	3.07	4.24	Up	--	--	XP_015622899.1 desumoylating isopeptidase 1 [Oryza sativa Japonica Group]
LOC_Os02g57020	1.21678	0.504327	0.0158359	0.105406	18.87	10.08	5.67	5.31	5.82	3.57	Up	--	--	XP_015622615.1 uncharacterized protein LOC4331128 [Oryza sativa Japonica Group]
LOC_Os02g57350	4.01776	1.89836	0.0343074	1	4.17	6.45	9.84	2.75	0.93	1.69	Up	--	--	XP_015624235.1 uncharacterized protein LOC4331157 [Oryza sativa Japonica Group]
LOC_Os02g57440	2.43164	0.637241	0.000135693	0.00468733	2.82	3.51	3.46	1.53	0.91	2.37	Up	GO:0006950,response to stress; GO:0006952,defense response; GO:0009605,response to external stimulus; GO:0009607,response to biotic stimulus; GO:0009617,response to bacterium; GO:0016020,membrane; GO:0042742,defense response to bacterium; GO:0043207,response to external biotic stimulus; GO:0050896,response to stimulus; GO:0051704,obsolete multi-organism process; GO:0051707,response to other organ…	IRAK4; interleukin-1 receptor-associated kinase 4 [EC:2.7.11.1]; K04733; IRAK4; interleukin-1 receptor-associated kinase 4 [EC:2.7.11.1]; K04733; IRAK4; interleukin-1 receptor-associated kinase 4 [EC:2.7.11.1]; K04733; IRAK4; interleukin-1 receptor-associated kinase 4 [EC:2.7.11.1]; K04733; IRAK4; interleukin-1 receptor-associated kinase 4 [EC:2.7.11.1]; K04733; IRAK4; interleukin-1 receptor-asso…	XP_015625384.1 protein LYK5 [Oryza sativa Japonica Group]
LOC_Os03g01020	1.5552	0.312662	6.55714e-07	0.000102967	4.02	1.07	0.5	0.23	0.35	0.31	Up	GO:0004857,enzyme inhibitor activity; GO:0005576,extracellular region; GO:0030234,enzyme regulator activity; GO:0043086,negative regulation of catalytic activity; GO:0044092,negative regulation of molecular function; GO:0046910,pectinesterase inhibitor activity; GO:0048046,apoplast; GO:0050790,regulation of catalytic activity; GO:0065007,biological regulation; GO:0065009,regulation of molecular f…	--	Q10T67.1 RecName: Full=Pectinesterase inhibitor 12; AltName: Full=Pectin methylesterase inhibitor 12; Short=OsPMEI12; Flags: Precursor [Oryza sativa Japonica Group]
LOC_Os03g01140	2.46941	0.562022	1.11392e-05	0.000783694	59.84	61.45	61.51	22.76	22.11	21.62	Up	--	--	ABF93474.1 hypothetical protein LOC_Os03g01140 [Oryza sativa Japonica Group]
LOC_Os03g01740	1.06947	0.325171	0.00100563	0.0187635	82.29	119.19	144.44	57.75	16.37	47.3	Up	GO:0001932,regulation of protein phosphorylation; GO:0001933,negative regulation of protein phosphorylation; GO:0004857,enzyme inhibitor activity; GO:0004860,protein kinase inhibitor activity; GO:0004861,cyclin-dependent protein serine/threonine kinase inhibitor activity; GO:0006469,negative regulation of protein kinase activity; GO:0009892,negative regulation of metabolic process; GO:0010563,neg…	--	XP_015631555.2 cyclin-dependent protein kinase inhibitor EL2 [Oryza sativa Japonica Group]
LOC_Os03g01840	1.36034	0.457953	0.0029734	0.0375013	67.17	131.41	91.45	43.55	56.36	39.96	Up	--	--	EAY88224.1 hypothetical protein OsI_09675 [Oryza sativa Indica Group]
LOC_Os03g01880	1.66465	0.333427	5.9582e-07	9.65312e-05	44.27	32.92	92.9	25.4	33.79	13.11	Up	GO:0005622,intracellular anatomical structure; GO:0005623,obsolete cell; GO:0005634,nucleus; GO:0043226,organelle; GO:0043227,membrane-bounded organelle; GO:0043229,intracellular organelle; GO:0043231,intracellular membrane-bounded organelle; GO:0044424,obsolete intracellular part; GO:0044464,obsolete cell part;	--	ABF93573.1 expressed protein [Oryza sativa Japonica Group]
LOC_Os03g02280	3.01701	1.11295	0.0067115	0.0633326	36.4	35.68	12.17	15.62	6.51	5.84	Up	--	--	XP_015629335.1 uncharacterized protein LOC4331381 [Oryza sativa Japonica Group]
LOC_Os03g02400	1.63372	0.502002	0.00113631	0.0202494	14.37	22.54	10.38	7.08	8.65	6.57	Up	GO:0005576,extracellular region; GO:0005622,intracellular anatomical structure; GO:0005623,obsolete cell; GO:0005737,cytoplasm; GO:0005773,vacuole; GO:0005886,plasma membrane; GO:0009507,chloroplast; GO:0009536,plastid; GO:0016020,membrane; GO:0031224,intrinsic component of membrane; GO:0031225,anchored component of membrane; GO:0031226,intrinsic component of plasma membrane; GO:0043226,organelle…	--	XP_015631850.1 mavicyanin [Oryza sativa Japonica Group]
LOC_Os03g02460	1.16439	0.464898	0.0122584	0.0911332	21.91	59.47	34.53	15.15	14.72	17.49	Up	--	RDH12; retinol dehydrogenase 12 [EC:1.1.1.300]; K11153;	XP_015633346.1 short-chain dehydrogenase TIC 32, chloroplastic [Oryza sativa Japonica Group]
LOC_Os03g02580	1.70614	0.576739	0.00309384	0.0383651	3.05	3.64	1.79	0.88	1.36	1.83	Up	GO:0005622,intracellular anatomical structure; GO:0005623,obsolete cell; GO:0005634,nucleus; GO:0005737,cytoplasm; GO:0043226,organelle; GO:0043227,membrane-bounded organelle; GO:0043229,intracellular organelle; GO:0043231,intracellular membrane-bounded organelle; GO:0044424,obsolete intracellular part; GO:0044464,obsolete cell part;	--	ABF93658.1 Armadillo/beta-catenin-like repeat family protein [Oryza sativa Japonica Group]
LOC_Os03g02685	1.46551	0.431156	0.000676245	0.0142209	64.3	48.12	80.43	23.15	35.32	17.81	Up	--	--	XP_015631634.1 uncharacterized protein LOC9271805 [Oryza sativa Japonica Group]
LOC_Os03g03034	1.10293	0.337677	0.00108992	0.0197595	0.51	0.37	2.39	0.2	0.48	0.25	Up	--	--	AAN74830.1 Putative flavanone 3-hydroxylase [Oryza sativa Japonica Group]
LOC_Os03g03370	2.02857	0.688788	0.00322825	0.0391095	18.01	11.31	25.33	9.94	12.15	2.84	Up	GO:0006629,lipid metabolic process; GO:0006720,isoprenoid metabolic process; GO:0006721,terpenoid metabolic process; GO:0008152,metabolic process; GO:0008299,isoprenoid biosynthetic process; GO:0008610,lipid biosynthetic process; GO:0009058,biosynthetic process; GO:0009987,cellular process; GO:0016108,tetraterpenoid metabolic process; GO:0016109,tetraterpenoid biosynthetic process; GO:0016114,ter…	crtZ; beta-carotene 3-hydroxylase [EC:1.14.15.24]; K15746;	ABF93743.1 beta-carotene hydroxylase, putative, expressed [Oryza sativa Japonica Group]
LOC_Os03g03440	1.39201	0.227973	1.02156e-09	1.1751e-06	1.87	1.61	1.31	0.85	0.71	0.33	Up	--	--	ABF93752.1 expressed protein [Oryza sativa Japonica Group]
LOC_Os03g03500	2.3698	0.986569	0.0163029	0.106985	0.38	0.49	1.51	0.16	0.25	0.04	Up	GO:0005488,binding; GO:0005622,intracellular anatomical structure; GO:0005623,obsolete cell; GO:0005737,cytoplasm; GO:0006810,transport; GO:0006811,ion transport; GO:0006812,cation transport; GO:0006873,cellular ion homeostasis; GO:0006875,cellular metal ion homeostasis; GO:0009987,cellular process; GO:0019725,cellular homeostasis; GO:0030001,metal ion transport; GO:0030003,cellular cation homeos…	--	XP_015630718.1 heavy metal-associated isoprenylated plant protein 39 isoform X3 [Oryza sativa Japonica Group]
LOC_Os03g03520	1.6811	0.475365	0.000405566	0.0099645	5.84	5.23	5.28	2.81	1.54	0.93	Up	--	--	AAM19111.1 Hypothetical protein [Oryza sativa Japonica Group]
LOC_Os03g03550	5.33114	2.26936	0.0188147	1	4.81	6.93	3.44	2.91	2.29	2.52	Up	GO:0003700,DNA-binding transcription factor activity; GO:0005622,intracellular anatomical structure; GO:0005623,obsolete cell; GO:0005634,nucleus; GO:0005737,cytoplasm; GO:0005829,cytosol; GO:0006355,regulation of DNA-templated transcription; GO:0009889,regulation of biosynthetic process; GO:0010468,regulation of gene expression; GO:0010556,regulation of macromolecule biosynthetic process; GO:001…	--	XP_015627932.1 transcription factor RF2b-like [Oryza sativa Japonica Group]
LOC_Os03g03670	1.79072	0.544601	0.00100854	0.0187851	1.5	0.6	0.15	0.12	0.19	0.19	Up	--	--	XP_015631489.1 uncharacterized protein LOC4331491 [Oryza sativa Japonica Group]
LOC_Os03g03700	1.21767	0.578947	0.0354443	0.165156	0.39	0.87	1.45	0.6	0.1	0.28	Up	--	--	XP_015631487.1 MLO protein homolog 1-like isoform X1 [Oryza sativa Japonica Group]
LOC_Os03g04020	1.51337	0.383805	8.04489e-05	0.00323003	5.09	2.46	8.69	2.09	2.01	1.61	Up	GO:0005618,cell wall; GO:0005622,intracellular anatomical structure; GO:0005623,obsolete cell; GO:0005737,cytoplasm; GO:0005794,Golgi apparatus; GO:0005829,cytosol; GO:0005911,cell-cell junction; GO:0009505,plant-type cell wall; GO:0009506,plasmodesma; GO:0012505,endomembrane system; GO:0016020,membrane; GO:0030054,cell junction; GO:0030312,external encapsulating structure; GO:0043226,organelle; …	--	NP_001388961.1 expansin-like A1 precursor [Oryza sativa Japonica Group]
LOC_Os03g04040	2.36606	1.1396	0.0378744	0.170767	2.26	3.95	4.69	1.66	1.56	0.62	Up	--	--	ABF93826.1 hypothetical protein LOC_Os03g04040 [Oryza sativa Japonica Group]
LOC_Os03g04080	4.62046	2.20537	0.0361629	1	9.57	0.21	1.3	0	0.19	0.29	Up	--	--	XP_015630177.1 uncharacterized protein LOC4331521 [Oryza sativa Japonica Group]
LOC_Os03g04110	1.23717	0.430939	0.0040934	0.0458649	6.28	3.32	18.95	4.51	2.97	4.65	Up	GO:0005488,binding; GO:0005515,protein binding; GO:0043621,protein self-association;	CEBIP; chitin elicitor-binding protein; K13473;	KAF2937143.1 hypothetical protein DAI22_03g028300 [Oryza sativa Japonica Group]
LOC_Os03g04120	1.10089	0.266215	3.54425e-05	0.00185316	0.13	0.13	0.52	0	0	0	Up	GO:0005622,intracellular anatomical structure; GO:0005623,obsolete cell; GO:0005737,cytoplasm; GO:0005777,peroxisome; GO:0042579,microbody; GO:0043226,organelle; GO:0043227,membrane-bounded organelle; GO:0043229,intracellular organelle; GO:0043231,intracellular membrane-bounded organelle; GO:0044424,obsolete intracellular part; GO:0044444,obsolete cytoplasmic part; GO:0044464,obsolete cell part;	--	XP_015630171.1 probable acyl-activating enzyme 1, peroxisomal isoform X1 [Oryza sativa Japonica Group]
LOC_Os03g04130	1.15632	0.246397	2.69337e-06	0.000286869	3.42	4.33	4.41	1.57	2.22	2.23	Up	GO:0005622,intracellular anatomical structure; GO:0005623,obsolete cell; GO:0005737,cytoplasm; GO:0005777,peroxisome; GO:0042579,microbody; GO:0043226,organelle; GO:0043227,membrane-bounded organelle; GO:0043229,intracellular organelle; GO:0043231,intracellular membrane-bounded organelle; GO:0044424,obsolete intracellular part; GO:0044444,obsolete cytoplasmic part; GO:0044464,obsolete cell part;	--	XP_015630170.1 probable acyl-activating enzyme 1, peroxisomal isoform X1 [Oryza sativa Japonica Group]
LOC_Os03g04370	1.90763	0.255418	8.10331e-14	4.66062e-10	16.17	23.76	17.63	8.22	5.75	5.21	Up	--	--	XP_015630746.1 uncharacterized protein LOC4331543 [Oryza sativa Japonica Group]
LOC_Os03g04770	1.59521	0.438939	0.000278794	0.00760845	7.66	4.92	6.84	3.96	2.84	0.74	Up	GO:0000272,polysaccharide catabolic process; GO:0001101,response to acid chemical; GO:0003824,catalytic activity; GO:0004553,hydrolase activity, hydrolyzing O-glycosyl compounds; GO:0005622,intracellular anatomical structure; GO:0005623,obsolete cell; GO:0005634,nucleus; GO:0005737,cytoplasm; GO:0005829,cytosol; GO:0005975,carbohydrate metabolic process; GO:0005976,polysaccharide metabolic proces…	E3.2.1.2; beta-amylase [EC:3.2.1.2]; K01177;	XP_015632708.1 beta-amylase 2, chloroplastic-like [Oryza sativa Japonica Group]
LOC_Os03g05210	1.3781	0.380434	0.00029182	0.00787057	0.36	0.33	0.27	0.06	0	0	Up	--	FBXW7, SEL10; F-box and WD-40 domain protein 7; K10260; PLRG1, PRL1, PRP46; pleiotropic regulator 1; K12862;	XP_015629317.1 zinc finger CCCH domain-containing protein 48 [Oryza sativa Japonica Group]
LOC_Os03g05620	1.02078	0.447825	0.0226431	0.128212	7.26	5.54	28.32	3.34	3.18	5.55	Up	GO:0005623,obsolete cell; GO:0005886,plasma membrane; GO:0005887,integral component of plasma membrane; GO:0016020,membrane; GO:0016021,integral component of membrane; GO:0031224,intrinsic component of membrane; GO:0031226,intrinsic component of plasma membrane; GO:0044425,obsolete membrane part; GO:0044459,obsolete plasma membrane part; GO:0044464,obsolete cell part; GO:0071944,cell periphery;	--	NP_001388973.1 inorganic phosphate transporter 1-1 [Oryza sativa Japonica Group]
LOC_Os03g05870	2.32082	1.10416	0.035562	0.165448	11.61	4.09	3.67	2.75	1.38	1.32	Up	GO:0005622,intracellular anatomical structure; GO:0005623,obsolete cell; GO:0005737,cytoplasm; GO:0005739,mitochondrion; GO:0008047,enzyme activator activity; GO:0009507,chloroplast; GO:0009532,plastid stroma; GO:0009536,plastid; GO:0009570,chloroplast stroma; GO:0030234,enzyme regulator activity; GO:0043085,positive regulation of catalytic activity; GO:0043226,organelle; GO:0043227,membrane-boun…	sufE; cysteine desulfuration protein SufE; K02426;	XP_015628895.1 sufE-like protein 1, chloroplastic/mitochondrial [Oryza sativa Japonica Group]
LOC_Os03g06170	3.70067	1.67711	0.0273435	1	6.82	6.47	6.21	3.76	3.49	2.23	Up	--	--	XP_015633332.1 inactive protein RESTRICTED TEV MOVEMENT 2 [Oryza sativa Japonica Group]
LOC_Os03g06390	1.04286	0.509572	0.0407028	0.177511	55.53	46.92	65.84	25.19	30.3	29.64	Up	--	--	XP_015631666.1 uncharacterized protein LOC4331694 [Oryza sativa Japonica Group]
LOC_Os03g06705	1.13035	0.459611	0.0139183	0.0980414	4.27	7.43	4.67	3.27	2.66	2.43	Up	GO:0003824,catalytic activity; GO:0004312,fatty acid synthase activity; GO:0006725,cellular aromatic compound metabolic process; GO:0006950,response to stress; GO:0006970,response to osmotic stress; GO:0008152,metabolic process; GO:0009058,biosynthetic process; GO:0009266,response to temperature stimulus; GO:0009314,response to radiation; GO:0009409,response to cold; GO:0009416,response to light …	KCS; 3-ketoacyl-CoA synthase [EC:2.3.1.199]; K15397; KCS; 3-ketoacyl-CoA synthase [EC:2.3.1.199]; K15397;	BAF10967.1 Os03g0162800 [Oryza sativa Japonica Group]
LOC_Os03g06930	2.0309	0.67005	0.00243767	0.0329307	1.04	0.78	4.05	0.35	0.49	0.44	Up	GO:0001067,transcription regulatory region nucleic acid binding; GO:0003676,nucleic acid binding; GO:0003677,DNA binding; GO:0003700,DNA-binding transcription factor activity; GO:0005488,binding; GO:0006355,regulation of DNA-templated transcription; GO:0009889,regulation of biosynthetic process; GO:0010468,regulation of gene expression; GO:0010556,regulation of macromolecule biosynthetic process;…	--	XP_015630993.1 BEL1-like homeodomain protein 7 [Oryza sativa Japonica Group]
LOC_Os03g07120	1.46738	0.739269	0.0471553	0.192623	14.19	15.65	7.08	6.68	5.58	6.09	Up	--	--	ABF94171.1 lipase, putative, expressed [Oryza sativa Japonica Group]
LOC_Os03g07440	1.47565	0.452594	0.00111246	0.0200434	6.83	5.41	2.5	1.48	1.3	1.96	Up	--	--	XP_015630816.1 uncharacterized protein LOC4331773 [Oryza sativa Japonica Group]
LOC_Os03g07920	1.22368	0.218989	2.29905e-08	9.62265e-06	8.93	13.52	5.96	3.66	4.24	5.39	Up	GO:0005623,obsolete cell; GO:0005886,plasma membrane; GO:0006810,transport; GO:0007623,circadian rhythm; GO:0009605,response to external stimulus; GO:0009606,tropism; GO:0009628,response to abiotic stimulus; GO:0009629,response to gravity; GO:0009630,gravitropism; GO:0009719,response to endogenous stimulus; GO:0009725,response to hormone; GO:0009733,response to auxin; GO:0009914,hormone transport…	--	XP_015629346.1 protein BIG GRAIN 1 [Oryza sativa Japonica Group]
LOC_Os03g08114	1.42889	0.239432	2.40422e-09	2.05823e-06	6.32	6.37	5.97	3.06	2.9	2.99	Up	--	--	BAH92013.1 Os03g0178800 [Oryza sativa Japonica Group]
LOC_Os03g08320	1.92856	0.719408	0.00734535	0.0666115	4.64	1.09	40.61	0.8	0.72	1.14	Up	GO:0003712,transcription coregulator activity; GO:0003714,transcription corepressor activity; GO:0005622,intracellular anatomical structure; GO:0005623,obsolete cell; GO:0005634,nucleus; GO:0006950,response to stress; GO:0009611,response to wounding; GO:0009889,regulation of biosynthetic process; GO:0009890,negative regulation of biosynthetic process; GO:0009892,negative regulation of metabolic p…	JAZ; jasmonate ZIM domain-containing protein; K13464;	XP_015633146.1 protein TIFY 11c [Oryza sativa Japonica Group]
LOC_Os03g08470	2.13672	0.829605	0.0100069	0.0807289	4.47	8.52	14.74	5.03	4.72	3.89	Up	--	--	XP_015630585.1 ethylene-responsive transcription factor ERF073 [Oryza sativa Japonica Group]
LOC_Os03g08490	1.08641	0.247381	1.12491e-05	0.000789013	0.59	1.01	3.77	0.14	0.27	0.16	Up	--	--	XP_015630586.1 ethylene-responsive transcription factor ERF073 [Oryza sativa Japonica Group]
LOC_Os03g08500	2.50643	0.883435	0.00455196	0.0487308	334.02	267.03	262.72	116.58	89.36	172.1	Up	--	--	XP_015632219.1 ethylene-responsive transcription factor ERF073 [Oryza sativa Japonica Group]
LOC_Os03g08710	1.27486	0.576417	0.0269872	0.142238	75.84	75.6	48.08	31.09	32.32	21.17	Up	--	--	XP_006649520.1 uncharacterized protein At5g64816 [Oryza brachyantha]
LOC_Os03g08940	2.09498	0.687662	0.00231496	0.0317769	158.95	218.6	69.52	78.43	55.28	42	Up	--	--	AAN64143.1 Unknown protein [Oryza sativa Japonica Group]
LOC_Os03g09170	1.43244	0.32399	9.81407e-06	0.000712247	3.95	7.6	17.16	3.07	1.95	0.52	Up	--	--	XP_015629130.1 ethylene-responsive transcription factor RAP2-13 [Oryza sativa Japonica Group]
LOC_Os03g09200	1.38882	0.349921	7.21936e-05	0.0029872	15.45	24.01	13.99	7.24	7.11	8.57	Up	--	--	XP_015629314.1 protein UPSTREAM OF FLC [Oryza sativa Japonica Group]
LOC_Os03g09830	2.71366	0.596739	5.42921e-06	0.000476735	4.74	3.86	3.04	1.19	2.16	2.29	Up	--	--	ABF94432.1 expressed protein [Oryza sativa Japonica Group]
LOC_Os03g09900	1.26526	0.39648	0.00141664	0.0231801	1.33	1.39	7.07	1.4	0.6	0.64	Up	GO:0005623,obsolete cell; GO:0005886,plasma membrane; GO:0016020,membrane; GO:0044464,obsolete cell part; GO:0071944,cell periphery;	--	XP_015631699.1 cytochrome b561 and DOMON domain-containing protein At3g25290 [Oryza sativa Japonica Group]
LOC_Os03g10040	4.54313	2.08887	0.0296358	1	6.51	13.3	6.02	6.37	3.04	1.39	Up	GO:0000151,ubiquitin ligase complex; GO:0001101,response to acid chemical; GO:0005622,intracellular anatomical structure; GO:0005623,obsolete cell; GO:0006508,proteolysis; GO:0006511,ubiquitin-dependent protein catabolic process; GO:0006807,nitrogen compound metabolic process; GO:0007154,cell communication; GO:0007165,signal transduction; GO:0008152,metabolic process; GO:0009056,catabolic process…	--	XP_015630015.1 F-box protein SNE [Oryza sativa Japonica Group]
LOC_Os03g10140	2.90483	1.34893	0.0312846	1	5	13.79	11.15	3.34	2.19	7.19	Up	--	--	XP_015632656.1 protein indeterminate-domain 1 [Oryza sativa Japonica Group]
LOC_Os03g10150	1.05645	0.311256	0.000688431	0.0144113	3.61	5.58	2.35	2.23	1.08	1.92	Up	GO:0005623,obsolete cell; GO:0005886,plasma membrane; GO:0006355,regulation of DNA-templated transcription; GO:0009889,regulation of biosynthetic process; GO:0009890,negative regulation of biosynthetic process; GO:0009892,negative regulation of metabolic process; GO:0010468,regulation of gene expression; GO:0010556,regulation of macromolecule biosynthetic process; GO:0010558,negative regulation o…	--	XP_015630135.1 transcription repressor OFP8 [Oryza sativa Japonica Group]
LOC_Os03g10210	2.05881	1.01897	0.0433343	1	117.53	96.94	465.87	17.92	34.44	27.77	Up	GO:0003676,nucleic acid binding; GO:0003677,DNA binding; GO:0003700,DNA-binding transcription factor activity; GO:0005488,binding; GO:0006355,regulation of DNA-templated transcription; GO:0007275,multicellular organism development; GO:0009719,response to endogenous stimulus; GO:0009725,response to hormone; GO:0009733,response to auxin; GO:0009889,regulation of biosynthetic process; GO:0010033,res…	--	XP_015629042.1 homeobox-leucine zipper protein HOX12 [Oryza sativa Japonica Group]
LOC_Os03g10250	4.12985	1.31605	0.00170063	0.0260298	5.74	5.63	5.89	2.81	2.95	2.22	Up	--	--	XP_015632601.1 uncharacterized protein LOC4331961 [Oryza sativa Japonica Group]
LOC_Os03g10310	1.5332	0.669463	0.0220102	0.126276	9.93	17.39	11.11	6.68	5.13	5.51	Up	GO:0005622,intracellular anatomical structure; GO:0005623,obsolete cell; GO:0005737,cytoplasm; GO:0005783,endoplasmic reticulum; GO:0005789,endoplasmic reticulum membrane; GO:0005829,cytosol; GO:0006605,protein targeting; GO:0006623,protein targeting to vacuole; GO:0006810,transport; GO:0006886,intracellular protein transport; GO:0006888,endoplasmic reticulum to Golgi vesicle-mediated transport; …	--	ABF94487.1 expressed protein [Oryza sativa Japonica Group]
LOC_Os03g10320	5.05275	1.89749	0.00774788	1	6.02	6.61	7.85	1.19	2.23	3.03	Up	--	--	KAF2937816.1 hypothetical protein DAI22_03g076900 [Oryza sativa Japonica Group]
LOC_Os03g10620	1.41527	0.377748	0.000179258	0.0056883	25.47	20.76	28.21	9.03	8	13.06	Up	GO:0001763,morphogenesis of a branching structure; GO:0006629,lipid metabolic process; GO:0006714,sesquiterpenoid metabolic process; GO:0006720,isoprenoid metabolic process; GO:0006721,terpenoid metabolic process; GO:0007275,multicellular organism development; GO:0008152,metabolic process; GO:0008299,isoprenoid biosynthetic process; GO:0008610,lipid biosynthetic process; GO:0009058,biosynthetic p…	--	KAF2937858.1 hypothetical protein DAI22_03g079501 [Oryza sativa Japonica Group]
LOC_Os03g10710	1.40525	0.320051	1.12988e-05	0.000790092	66.54	75.58	49.57	35.04	23.53	26.29	Up	--	--	ABF94535.1 hypothetical protein LOC_Os03g10710 [Oryza sativa Japonica Group]
LOC_Os03g10810	1.24438	0.416579	0.002816	0.0363144	6.37	4.19	7.1	2.13	2.16	1.8	Up	GO:0000902,cell morphogenesis; GO:0003824,catalytic activity; GO:0006473,protein acetylation; GO:0006807,nitrogen compound metabolic process; GO:0007154,cell communication; GO:0007165,signal transduction; GO:0007275,multicellular organism development; GO:0008080,N-acetyltransferase activity; GO:0008152,metabolic process; GO:0009314,response to radiation; GO:0009416,response to light stimulus; GO:…	--	ABF94547.1 acetyltransferase, GNAT family protein, expressed [Oryza sativa Japonica Group]
LOC_Os03g10880	1.14305	0.269787	2.26679e-05	0.00135156	2.86	1.69	1.13	1.28	0.99	0.61	Up	GO:0006950,response to stress; GO:0006952,defense response; GO:0009605,response to external stimulus; GO:0009607,response to biotic stimulus; GO:0009617,response to bacterium; GO:0042742,defense response to bacterium; GO:0043207,response to external biotic stimulus; GO:0050896,response to stimulus; GO:0051704,obsolete multi-organism process; GO:0051707,response to other organism; GO:0098542,defen…	--	XP_015633069.1 BTB/POZ domain-containing protein SR1IP1 isoform X1 [Oryza sativa Japonica Group]
LOC_Os03g10950	1.18029	0.476121	0.013176	0.0952107	1.87	3	5.74	2.54	0.46	1.77	Up	--	--	XP_015628666.1 probable protein phosphatase 2C 29 [Oryza sativa Japonica Group]
LOC_Os03g11700	1.50422	0.35186	1.9109e-05	0.00118126	0.77	1.34	0.99	0.26	0.51	0.15	Up	--	--	XP_015628346.1 putative pentatricopeptide repeat-containing protein At3g13770, mitochondrial [Oryza sativa Japonica Group]
LOC_Os03g11710	1.25437	0.393331	0.00142722	0.0232914	2.8	2.79	1.2	1.12	1.29	0.93	Up	--	--	XP_015630112.1 uncharacterized protein LOC4332067 [Oryza sativa Japonica Group]
LOC_Os03g11950	1.17296	0.316812	0.000213575	0.00639778	3.14	10.43	4.77	2.27	3.22	3.72	Up	--	--	XP_015629188.1 uncharacterized protein LOC4332081 [Oryza sativa Japonica Group]
LOC_Os03g12390	1.03451	0.499188	0.03823	0.171681	4.7	6.74	5.26	2.08	0.76	2.91	Up	GO:0000003,reproduction; GO:0000160,phosphorelay signal transduction system; GO:0000165,MAPK cascade; GO:0000187,obsolete activation of MAPK activity; GO:0001101,response to acid chemical; GO:0001932,regulation of protein phosphorylation; GO:0001934,positive regulation of protein phosphorylation; GO:0002229,defense response to oomycetes; GO:0002239,response to oomycetes; GO:0002376,immune system …	MKK9; mitogen-activated protein kinase kinase 9 [EC:2.7.12.2]; K20604;	XP_015628376.1 mitogen-activated protein kinase kinase 9 [Oryza sativa Japonica Group]
LOC_Os03g12470	1.12159	0.511277	0.0282563	0.145986	1.93	2.44	4.88	1.01	1.27	1.88	Up	GO:0003824,catalytic activity; GO:0004672,protein kinase activity; GO:0004674,protein serine/threonine kinase activity; GO:0005623,obsolete cell; GO:0005886,plasma membrane; GO:0006468,protein phosphorylation; GO:0006793,phosphorus metabolic process; GO:0006796,phosphate-containing compound metabolic process; GO:0006807,nitrogen compound metabolic process; GO:0007154,cell communication; GO:000716…	IRAK4; interleukin-1 receptor-associated kinase 4 [EC:2.7.11.1]; K04733; IRAK4; interleukin-1 receptor-associated kinase 4 [EC:2.7.11.1]; K04733; IRAK4; interleukin-1 receptor-associated kinase 4 [EC:2.7.11.1]; K04733; IRAK4; interleukin-1 receptor-associated kinase 4 [EC:2.7.11.1]; K04733; IRAK4; interleukin-1 receptor-associated kinase 4 [EC:2.7.11.1]; K04733; IRAK4; interleukin-1 receptor-asso…	XP_015633223.1 wall-associated receptor kinase-like 14 [Oryza sativa Japonica Group]
LOC_Os03g12730	1.24369	0.309395	5.82612e-05	0.0026122	3.06	10.53	6.3	1.63	2.52	4.92	Up	--	--	XP_015630864.1 leucine-rich repeat receptor-like serine/threonine-protein kinase BAM1 [Oryza sativa Japonica Group]
LOC_Os03g12790	1.26588	0.515201	0.0140082	0.0984342	1.07	1.21	2.35	0.55	0.78	0.97	Up	GO:0000041,transition metal ion transport; GO:0001101,response to acid chemical; GO:0005215,transporter activity; GO:0005381,iron ion transmembrane transporter activity; GO:0005622,intracellular anatomical structure; GO:0005623,obsolete cell; GO:0005737,cytoplasm; GO:0005768,endosome; GO:0005770,late endosome; GO:0005794,Golgi apparatus; GO:0006810,transport; GO:0006811,ion transport; GO:0006812,…	--	XP_015628607.1 protein DETOXIFICATION 48 [Oryza sativa Japonica Group]
LOC_Os03g12860	2.69404	0.625098	1.6341e-05	0.00105295	14.5	8.65	19.7	5.07	4.45	4.11	Up	--	--	XP_015627844.1 homeobox-leucine zipper protein HOX19 isoform X2 [Oryza sativa Japonica Group]
LOC_Os03g12879	1.26029	0.493948	0.0107273	0.0842743	10.5	10.83	13.27	4.83	5.26	4.54	Up	--	--	ABF94784.1 expressed protein [Oryza sativa Japonica Group]
LOC_Os03g12890	1.19923	0.323058	0.00020553	0.00624627	0.29	0.28	0.3	0.1	0.05	0.08	Up	GO:0003824,catalytic activity; GO:0004084,branched-chain-amino-acid transaminase activity; GO:0005622,intracellular anatomical structure; GO:0005623,obsolete cell; GO:0005737,cytoplasm; GO:0005739,mitochondrion; GO:0008483,transaminase activity; GO:0009507,chloroplast; GO:0009536,plastid; GO:0009987,cellular process; GO:0016740,transferase activity; GO:0016769,transferase activity, transferring n…	E2.6.1.42, ilvE; branched-chain amino acid aminotransferase [EC:2.6.1.42]; K00826; E2.6.1.42, ilvE; branched-chain amino acid aminotransferase [EC:2.6.1.42]; K00826; E2.6.1.42, ilvE; branched-chain amino acid aminotransferase [EC:2.6.1.42]; K00826; E2.6.1.42, ilvE; branched-chain amino acid aminotransferase [EC:2.6.1.42]; K00826; E2.6.1.42, ilvE; branched-chain amino acid aminotransferase [EC:2.6…	ABF94788.1 Branched-chain-amino-acid aminotransferase 5, chloroplast precursor, putative, expressed [Oryza sativa Japonica Group]
LOC_Os03g13060	2.26983	0.834893	0.00655361	0.0624574	2.16	3.21	1.94	0.32	0.57	0.74	Up	--	--	ABF94813.1 hypothetical protein LOC_Os03g13060 [Oryza sativa Japonica Group]
LOC_Os03g13740	1.2103	0.380393	0.00146402	0.0236692	1.58	1.78	2.78	0.43	0.57	0.91	Up	--	--	XP_015629195.1 U-box domain-containing protein 21 [Oryza sativa Japonica Group]
LOC_Os03g14030	1.94463	0.853272	0.0226658	0.12831	4.93	3.16	3.59	2.47	1.65	1.47	Up	GO:0009605,response to external stimulus; GO:0009607,response to biotic stimulus; GO:0009617,response to bacterium; GO:0009719,response to endogenous stimulus; GO:0009723,response to ethylene; GO:0009725,response to hormone; GO:0010033,response to organic substance; GO:0042221,response to chemical; GO:0043207,response to external biotic stimulus; GO:0050896,response to stimulus; GO:0051704,obsole…	--	KAF2938301.1 hypothetical protein DAI22_03g107900 [Oryza sativa Japonica Group]
LOC_Os03g14050	2.26138	0.977871	0.0207472	0.122234	88.38	116.81	207.17	64.55	71.89	74.23	Up	--	--	XP_015631808.1 thaumatin-like protein 1b isoform X1 [Oryza sativa Japonica Group]
LOC_Os03g14090	1.74837	0.709381	0.0137152	0.0970543	3.25	6.18	3.25	2.4	2.35	1.71	Up	--	--	XP_015628766.1 uncharacterized protein LOC4332230 [Oryza sativa Japonica Group]
LOC_Os03g14110	1.4179	0.599803	0.0180815	0.11317	0.86	0.36	2.04	0.44	0.06	0.29	Up	--	--	ABF94934.1 expressed protein [Oryza sativa Japonica Group]
LOC_Os03g14254	4.40728	2.05978	0.0323807	1	6.18	9.07	7.5	2.96	3.62	3.37	Up	--	--	EEE58691.1 hypothetical protein OsJ_10126 [Oryza sativa Japonica Group]
LOC_Os03g14500	1.71093	0.512718	0.000846937	0.0165968	40.03	60.99	24.29	23.96	20.01	17.05	Up	--	--	XP_015629219.1 IRK-interacting protein [Oryza sativa Japonica Group]
LOC_Os03g14654	1.16362	0.354808	0.00103967	0.0191503	0.22	0.08	3.81	0	0	0	Up	--	--	EEE58707.1 hypothetical protein OsJ_10157 [Oryza sativa Japonica Group]
LOC_Os03g14730	1.66758	0.440105	0.00015122	0.00502739	17.2	9.41	12.55	6.4	4.48	5.39	Up	GO:0003824,catalytic activity; GO:0008152,metabolic process; GO:0009056,catabolic process; GO:0016787,hydrolase activity;	--	ABF94996.1 esterase, putative, expressed [Oryza sativa Japonica Group]
LOC_Os03g14880	1.24625	0.403586	0.00201547	0.0291073	2.17	1.59	1.03	0.78	0.93	0.67	Up	--	--	XP_015628295.1 uncharacterized protein LOC4332279 [Oryza sativa Japonica Group]
LOC_Os03g15070	1.94061	0.373902	2.10123e-07	4.84117e-05	6.62	12.55	3.96	3.47	2.87	1.79	Up	--	--	ABF95039.1 hypothetical protein LOC_Os03g15070 [Oryza sativa Japonica Group]
LOC_Os03g15260	1.57006	0.548815	0.00422553	0.0467144	10.58	13.02	11.73	4.57	6.7	5.08	Up	--	--	ABF95060.1 hypothetical protein LOC_Os03g15260 [Oryza sativa Japonica Group]
LOC_Os03g15270	1.24414	0.37739	0.000978314	0.0183417	1.67	2.54	7.32	0.78	1.2	1.45	Up	GO:0003824,catalytic activity; GO:0008152,metabolic process; GO:0009056,catabolic process; GO:0016787,hydrolase activity;	--	XP_015628734.1 probable carboxylesterase 17 [Oryza sativa Japonica Group]
LOC_Os03g15660	1.46957	0.355496	3.56734e-05	0.00185892	0.91	1.46	1.3	0.55	0.18	0.3	Up	GO:0001067,transcription regulatory region nucleic acid binding; GO:0001101,response to acid chemical; GO:0002376,immune system process; GO:0002682,regulation of immune system process; GO:0003676,nucleic acid binding; GO:0003677,DNA binding; GO:0003700,DNA-binding transcription factor activity; GO:0005488,binding; GO:0005622,intracellular anatomical structure; GO:0005623,obsolete cell; GO:0005634…	--	XP_015630150.1 ethylene-responsive transcription factor ERF013 [Oryza sativa Japonica Group]
LOC_Os03g15960	1.86423	0.504292	0.000218393	0.00650822	198.48	66.46	105.81	35.46	49.47	51.8	Up	GO:0005622,intracellular anatomical structure; GO:0005623,obsolete cell; GO:0005737,cytoplasm; GO:0006950,response to stress; GO:0009266,response to temperature stimulus; GO:0009408,response to heat; GO:0009507,chloroplast; GO:0009536,plastid; GO:0009628,response to abiotic stimulus; GO:0043226,organelle; GO:0043227,membrane-bounded organelle; GO:0043229,intracellular organelle; GO:0043231,intrac…	HSP20; HSP20 family protein; K13993;	ABY52935.1 heat shock protein Hsp20 [Oryza sativa Japonica Group]
LOC_Os03g16050	3.74235	1.33801	0.00515865	0.0530058	0.92	1.83	0.94	0.59	0.68	0.32	Up	GO:0003824,catalytic activity; GO:0005576,extracellular region; GO:0005622,intracellular anatomical structure; GO:0005623,obsolete cell; GO:0005737,cytoplasm; GO:0005829,cytosol; GO:0005975,carbohydrate metabolic process; GO:0005984,disaccharide metabolic process; GO:0005985,sucrose metabolic process; GO:0005986,sucrose biosynthetic process; GO:0005996,monosaccharide metabolic process; GO:0006000…	FBP, fbp; fructose-1,6-bisphosphatase I [EC:3.1.3.11]; K03841; FBP, fbp; fructose-1,6-bisphosphatase I [EC:3.1.3.11]; K03841; FBP, fbp; fructose-1,6-bisphosphatase I [EC:3.1.3.11]; K03841; FBP, fbp; fructose-1,6-bisphosphatase I [EC:3.1.3.11]; K03841; FBP, fbp; fructose-1,6-bisphosphatase I [EC:3.1.3.11]; K03841; FBP, fbp; fructose-1,6-bisphosphatase I [EC:3.1.3.11]; K03841; FBP, fbp; fructose-1,…	XP_015632363.1 fructose-1,6-bisphosphatase, chloroplastic [Oryza sativa Japonica Group]
LOC_Os03g16060	3.27547	1.27005	0.00990844	1	4.92	6.08	7.46	4.06	3.52	1.73	Up	--	--	XP_015631386.1 uncharacterized protein LOC4332365 [Oryza sativa Japonica Group]
LOC_Os03g16270	1.11159	0.46697	0.017292	0.110291	4.73	7.16	4.31	2.27	2.56	3.52	Up	--	--	AAP06921.1 unknown protein [Oryza sativa Japonica Group]
LOC_Os03g16350	1.27132	0.248537	3.13404e-07	5.95882e-05	12.47	6.97	39.28	1.66	1.67	4.79	Up	--	--	XP_015628254.1 AT-hook motif nuclear-localized protein 29 [Oryza sativa Japonica Group]
LOC_Os03g16390	1.14782	0.44263	0.00950914	0.078187	0.21	1.12	1.99	0.37	0.32	0.28	Up	--	--	XP_015628834.1 uncharacterized protein LOC4332385 [Oryza sativa Japonica Group]
LOC_Os03g16500	1.45933	0.560911	0.00927589	0.0771042	2.07	3.75	4.19	1.22	1.51	1.14	Up	GO:0003824,catalytic activity; GO:0004175,endopeptidase activity; GO:0004190,aspartic-type endopeptidase activity; GO:0005622,intracellular anatomical structure; GO:0005623,obsolete cell; GO:0005737,cytoplasm; GO:0005783,endoplasmic reticulum; GO:0006508,proteolysis; GO:0006807,nitrogen compound metabolic process; GO:0008152,metabolic process; GO:0008219,cell death; GO:0008233,peptidase activity;…	--	XP_015630029.1 aspartic proteinase PCS1 [Oryza sativa Japonica Group]
LOC_Os03g16600	1.59437	0.475244	0.000794102	0.0159139	81.77	130.01	72.85	45.67	43.39	39.7	Up	--	--	XP_015629060.1 uncharacterized protein LOC4332399 [Oryza sativa Japonica Group]
LOC_Os03g16860	2.55723	1.10716	0.0209038	1	7.02	3.91	26.12	2.54	3.22	3.69	Up	GO:0000166,nucleotide binding; GO:0000302,response to reactive oxygen species; GO:0005488,binding; GO:0005515,protein binding; GO:0005524,ATP binding; GO:0005576,extracellular region; GO:0005618,cell wall; GO:0005622,intracellular anatomical structure; GO:0005623,obsolete cell; GO:0005737,cytoplasm; GO:0005739,mitochondrion; GO:0005773,vacuole; GO:0005774,vacuolar membrane; GO:0005794,Golgi appar…	HSPA1s; heat shock 70kDa protein 1/2/6/8; K03283; HSPA1s; heat shock 70kDa protein 1/2/6/8; K03283; HSPA1s; heat shock 70kDa protein 1/2/6/8; K03283; HSPA1s; heat shock 70kDa protein 1/2/6/8; K03283; HSPA1s; heat shock 70kDa protein 1/2/6/8; K03283; HSPA1s; heat shock 70kDa protein 1/2/6/8; K03283; HSPA1s; heat shock 70kDa protein 1/2/6/8; K03283;	KAF2938586.1 hypothetical protein DAI22_03g128800 [Oryza sativa Japonica Group]
LOC_Os03g17070	1.82408	0.763969	0.016957	0.109073	35.91	21.16	16.71	9.1	8.83	8.56	Up	GO:0005622,intracellular anatomical structure; GO:0005623,obsolete cell; GO:0005737,cytoplasm; GO:0009507,chloroplast; GO:0009534,chloroplast thylakoid; GO:0009535,chloroplast thylakoid membrane; GO:0009536,plastid; GO:0009579,thylakoid; GO:0016020,membrane; GO:0031976,plastid thylakoid; GO:0031984,organelle subcompartment; GO:0034357,photosynthetic membrane; GO:0042651,thylakoid membrane; GO:004…	ATPF0B, atpF; F-type H+-transporting ATPase subunit b; K02109; ATPF0B, atpF; F-type H+-transporting ATPase subunit b; K02109;	EAY89475.1 hypothetical protein OsI_11006 [Oryza sativa Indica Group]
LOC_Os03g17580	1.46731	0.259001	1.46782e-08	6.94652e-06	24.52	27.82	18.28	12.72	12.32	9.84	Up	--	RP-L10, MRPL10, rplJ; large subunit ribosomal protein L10; K02864;	XP_015628498.1 50S ribosomal protein L10, chloroplastic [Oryza sativa Japonica Group]
LOC_Os03g17670	2.51968	0.978831	0.0100481	0.080941	8.69	15.31	13.94	5.37	5.02	4.45	Up	--	--	ABF95351.1 hypothetical protein LOC_Os03g17670 [Oryza sativa Japonica Group]
LOC_Os03g17870	1.25258	0.495552	0.011483	0.087913	19.27	4.61	21.42	2.43	4.36	1.88	Up	GO:0005488,binding; GO:0005507,copper ion binding; GO:0008270,zinc ion binding; GO:0016151,nickel cation binding; GO:0043167,ion binding; GO:0043169,cation binding; GO:0046870,cadmium ion binding; GO:0046872,metal ion binding; GO:0046914,transition metal ion binding;	--	XP_015628821.1 metallothionein-like protein 1B [Oryza sativa Japonica Group]
LOC_Os03g18170	1.50377	0.46742	0.00129466	0.0220326	3.29	2.16	2.33	1.15	0.93	0.62	Up	GO:0000003,reproduction; GO:0000165,MAPK cascade; GO:0000186,obsolete activation of MAPKK activity; GO:0000746,obsolete conjugation; GO:0000747,conjugation with cellular fusion; GO:0000749,response to pheromone triggering conjugation with cellular fusion; GO:0000750,pheromone-dependent signal transduction involved in conjugation with cellular fusion; GO:0000935,division septum; GO:0001932,regulat…	--	ABF95405.1 Protein kinase domain containing protein, expressed [Oryza sativa Japonica Group]
LOC_Os03g18230	1.9959	0.681101	0.00338531	0.0404374	2.54	5.37	3.75	1.32	1.49	1.5	Up	--	--	ABF95412.1 expressed protein [Oryza sativa Japonica Group]
LOC_Os03g18340	1.20021	0.286292	2.76196e-05	0.0015498	4.5	6.39	4.19	2.42	3.11	1.79	Up	--	--	ABF95424.1 hypothetical protein LOC_Os03g18340 [Oryza sativa Japonica Group]
LOC_Os03g18530	4.22593	0.930355	5.56509e-06	0.000483134	16.81	16.04	4.56	5.25	4.75	1.93	Up	GO:0000003,reproduction; GO:0003006,developmental process involved in reproduction; GO:0005576,extracellular region; GO:0005622,intracellular anatomical structure; GO:0005623,obsolete cell; GO:0007276,gamete generation; GO:0007281,germ cell development; GO:0007283,spermatogenesis; GO:0007286,spermatid development; GO:0009566,fertilization; GO:0009567,double fertilization forming a zygote and endo…	--	XP_015630166.1 egg cell-secreted protein 1.4 [Oryza sativa Japonica Group]
LOC_Os03g18560	2.95645	0.930062	0.00147901	0.0238111	0.21	0.5	6.01	0.18	0.14	0.27	Up	--	--	XP_015631397.1 uncharacterized protein At5g01610 [Oryza sativa Japonica Group]
LOC_Os03g18740	3.77164	1.85662	0.0422091	1	3.31	4.32	2.72	1.86	1.58	1.08	Up	--	--	XP_015628717.1 sex determination protein tasselseed-2 [Oryza sativa Japonica Group]
LOC_Os03g18850	1.54563	0.600711	0.0100823	0.0811025	3.77	3.77	14.55	2.52	2.01	0.78	Up	--	--	XP_015631105.1 pathogenesis-related protein 1 [Oryza sativa Japonica Group]
LOC_Os03g19000	1.76921	0.793581	0.0257872	0.138584	1.76	3.01	3.05	1.37	1.05	0.99	Up	GO:0005488,binding; GO:0005515,protein binding; GO:0005622,intracellular anatomical structure; GO:0005623,obsolete cell; GO:0005737,cytoplasm; GO:0005777,peroxisome; GO:0005778,peroxisomal membrane; GO:0005779,integral component of peroxisomal membrane; GO:0006996,organelle organization; GO:0007031,peroxisome organization; GO:0009987,cellular process; GO:0016020,membrane; GO:0016021,integral comp…	--	XP_015630854.1 peroxisomal membrane protein 11-2 [Oryza sativa Japonica Group]
LOC_Os03g19010	1.08333	0.455189	0.0173151	0.110347	3.43	6.02	7.34	2.64	2.53	2.04	Up	GO:0005488,binding; GO:0005515,protein binding; GO:0005622,intracellular anatomical structure; GO:0005623,obsolete cell; GO:0005737,cytoplasm; GO:0005777,peroxisome; GO:0005778,peroxisomal membrane; GO:0005779,integral component of peroxisomal membrane; GO:0006996,organelle organization; GO:0007031,peroxisome organization; GO:0009987,cellular process; GO:0016020,membrane; GO:0016021,integral comp…	--	XP_015630855.1 peroxisomal membrane protein 11-3 [Oryza sativa Japonica Group]
LOC_Os03g19090	2.1592	0.747958	0.00389198	0.0444362	54.41	52.96	58.15	31.03	26.87	25.38	Up	--	--	XP_015629086.1 serine/arginine repetitive matrix protein 2 [Oryza sativa Japonica Group]
LOC_Os03g19270	8.10095	3.90848	0.0382041	0.171631	74.13	18.89	25.88	9.26	18.48	27.49	Up	--	--	ABF95521.1 universal stress protein family protein, expressed [Oryza sativa Japonica Group]
LOC_Os03g19290	1.21974	0.386398	0.00159562	0.024989	5.66	2.92	1.78	1	2.31	1.1	Up	GO:0003333,amino acid transmembrane transport; GO:0005215,transporter activity; GO:0005342,organic acid transmembrane transporter activity; GO:0005488,binding; GO:0005515,protein binding; GO:0005622,intracellular anatomical structure; GO:0005623,obsolete cell; GO:0005737,cytoplasm; GO:0005739,mitochondrion; GO:0005740,mitochondrial envelope; GO:0005743,mitochondrial inner membrane; GO:0005744,TIM…	--	KAF2938873.1 hypothetical protein DAI22_03g150200 [Oryza sativa Japonica Group]
LOC_Os03g19380	1.13418	0.299855	0.000155307	0.00511156	128.81	81.87	40.13	46.13	42.88	22.24	Up	GO:0005488,binding; GO:0005507,copper ion binding; GO:0005515,protein binding; GO:0005622,intracellular anatomical structure; GO:0005623,obsolete cell; GO:0005737,cytoplasm; GO:0006109,regulation of carbohydrate metabolic process; GO:0009507,chloroplast; GO:0009536,plastid; GO:0009889,regulation of biosynthetic process; GO:0009890,negative regulation of biosynthetic process; GO:0009892,negative r…	--	XP_015631801.1 calvin cycle protein CP12-1, chloroplastic [Oryza sativa Japonica Group]
LOC_Os03g19436	1.24772	0.297815	2.79468e-05	0.00156434	16.67	19.42	12.28	6.76	8.49	8.72	Up	--	--	EEE58917.1 hypothetical protein OsJ_10565 [Oryza sativa Japonica Group]
LOC_Os03g19540	1.13087	0.451495	0.0122543	0.0911332	27.63	36.39	33.34	16.37	16.98	13.01	Up	--	--	XP_015630185.1 uncharacterized protein LOC4332618 [Oryza sativa Japonica Group]
LOC_Os03g19550	1.50319	0.299299	5.1039e-07	8.69781e-05	30.64	23.28	15.69	11.3	11.38	10.6	Up	--	--	ABF95551.1 expressed protein [Oryza sativa Japonica Group]
LOC_Os03g19850	1.43896	0.299885	1.59956e-06	0.000194706	27.35	43.03	31.57	15.91	19.38	15.53	Up	--	--	ABF95590.1 expressed protein [Oryza sativa Japonica Group]
LOC_Os03g20120	2.2096	0.661952	0.00084381	0.01655	13.13	4.99	3.47	4.58	2.9	1.67	Up	GO:0000271,polysaccharide biosynthetic process; GO:0000302,response to reactive oxygen species; GO:0001101,response to acid chemical; GO:0003824,catalytic activity; GO:0005488,binding; GO:0005536,glucose binding; GO:0005622,intracellular anatomical structure; GO:0005623,obsolete cell; GO:0005737,cytoplasm; GO:0005829,cytosol; GO:0005975,carbohydrate metabolic process; GO:0005976,polysaccharide me…	GOLS; inositol 3-alpha-galactosyltransferase [EC:2.4.1.123]; K18819;	XP_015628833.1 galactinol synthase 1 [Oryza sativa Japonica Group]
LOC_Os03g20350	1.11553	0.44455	0.0120958	0.090408	19.17	25.56	17.47	7.78	8.87	6.81	Up	--	--	XP_015631101.1 proteoglycan 4 [Oryza sativa Japonica Group]
LOC_Os03g20440	1.40252	0.554473	0.0114237	0.0876043	3.59	7.67	8.98	2.49	1.5	2.41	Up	--	--	XP_015629113.1 calmodulin-binding protein 25 [Oryza sativa Japonica Group]
LOC_Os03g20480	1.67451	0.651799	0.0101974	0.0818286	1.63	4.2	5.95	0.98	1.5	0.97	Up	--	--	ABF95665.1 expressed protein [Oryza sativa Japonica Group]
LOC_Os03g20500	2.73178	0.983163	0.00546002	0.0549905	46.81	41.14	64.69	21.97	23.35	22.42	Up	--	--	XP_015628491.1 F-box protein At5g46170 [Oryza sativa Japonica Group]
LOC_Os03g20560	1.44817	0.426932	0.000693741	0.0144829	34.35	26.93	25.36	17.38	16.28	10.37	Up	GO:0003824,catalytic activity; GO:0005622,intracellular anatomical structure; GO:0005623,obsolete cell; GO:0005737,cytoplasm; GO:0005739,mitochondrion; GO:0006807,nitrogen compound metabolic process; GO:0008152,metabolic process; GO:0009249,protein lipoylation; GO:0009987,cellular process; GO:0010467,gene expression; GO:0016740,transferase activity; GO:0016746,acyltransferase activity; GO:0016747…	lipB; lipoyl(octanoyl) transferase [EC:2.3.1.181]; K03801;	XP_015631649.1 octanoyltransferase LIP2, mitochondrial [Oryza sativa Japonica Group]
LOC_Os03g20650	1.26727	0.507509	0.0125232	0.0921657	7.34	16.84	6.68	2.69	3.82	6.34	Up	GO:0001101,response to acid chemical; GO:0003676,nucleic acid binding; GO:0003677,DNA binding; GO:0003700,DNA-binding transcription factor activity; GO:0005488,binding; GO:0005622,intracellular anatomical structure; GO:0005623,obsolete cell; GO:0005634,nucleus; GO:0006355,regulation of DNA-templated transcription; GO:0007154,cell communication; GO:0007165,signal transduction; GO:0009719,response …	ABF; ABA responsive element binding factor; K14432;	ABF95681.1 bZIP transcription factor family protein, expressed [Oryza sativa Japonica Group]
LOC_Os03g20680	1.04243	0.319631	0.00110882	0.0200231	21.88	3.54	7.82	3.08	3.19	0.16	Up	GO:0005622,intracellular anatomical structure; GO:0005623,obsolete cell; GO:0005634,nucleus; GO:0006950,response to stress; GO:0009266,response to temperature stimulus; GO:0009409,response to cold; GO:0009628,response to abiotic stimulus; GO:0043226,organelle; GO:0043227,membrane-bounded organelle; GO:0043229,intracellular organelle; GO:0043231,intracellular membrane-bounded organelle; GO:0044424…	--	XP_015629108.1 late embryogenesis abundant protein 17 [Oryza sativa Japonica Group]
LOC_Os03g20790	1.08929	0.237267	4.41177e-06	0.000405989	30.91	24.92	61.32	21.16	17.66	16.26	Up	GO:0000160,phosphorelay signal transduction system; GO:0000976,transcription cis-regulatory region binding; GO:0001067,transcription regulatory region nucleic acid binding; GO:0001666,response to hypoxia; GO:0003676,nucleic acid binding; GO:0003677,DNA binding; GO:0003690,double-stranded DNA binding; GO:0003700,DNA-binding transcription factor activity; GO:0005488,binding; GO:0005622,intracellula…	EIN3; ethylene-insensitive protein 3; K14514; EIN3; ethylene-insensitive protein 3; K14514;	XP_015629858.1 ETHYLENE INSENSITIVE 3-like 1 protein [Oryza sativa Japonica Group]
LOC_Os03g21030	1.0262	0.27231	0.000164229	0.00535163	3.91	2.68	31.44	1.28	0.68	1.22	Up	GO:0003700,DNA-binding transcription factor activity; GO:0005622,intracellular anatomical structure; GO:0005623,obsolete cell; GO:0005634,nucleus; GO:0005737,cytoplasm; GO:0006355,regulation of DNA-templated transcription; GO:0009889,regulation of biosynthetic process; GO:0009893,positive regulation of metabolic process; GO:0009894,regulation of catabolic process; GO:0009896,positive regulation o…	--	XP_015633121.1 NAC domain-containing protein 92 [Oryza sativa Japonica Group]
LOC_Os03g21050	1.10442	0.339909	0.00115741	0.02053	2.46	4.65	4.04	1.5	1.46	1.65	Up	--	--	AAN64998.1 Putative gag-pol polyprotein [Oryza sativa Japonica Group]
LOC_Os03g21060	1.51821	0.677234	0.0249757	0.13632	0.22	0.23	0.68	0.05	0.07	0.04	Up	GO:0000003,reproduction; GO:0001101,response to acid chemical; GO:0003006,developmental process involved in reproduction; GO:0003676,nucleic acid binding; GO:0003677,DNA binding; GO:0003700,DNA-binding transcription factor activity; GO:0005488,binding; GO:0005622,intracellular anatomical structure; GO:0005623,obsolete cell; GO:0005634,nucleus; GO:0006355,regulation of DNA-templated transcription;…	--	XP_015632401.1 NAC transcription factor 47 [Oryza sativa Japonica Group]
LOC_Os03g21380	1.12744	0.416632	0.00680799	0.0637982	6.18	6.65	16.5	6.84	2.83	2.23	Up	GO:0000902,cell morphogenesis; GO:0000904,cell morphogenesis involved in differentiation; GO:0005488,binding; GO:0005509,calcium ion binding; GO:0009653,anatomical structure morphogenesis; GO:0009888,tissue development; GO:0009987,cellular process; GO:0010026,trichome differentiation; GO:0010035,response to inorganic substance; GO:0010038,response to metal ion; GO:0010090,trichome morphogenesis; …	CML; calcium-binding protein CML; K13448;	XP_015627778.1 probable calcium-binding protein CML27 [Oryza sativa Japonica Group]
LOC_Os03g21560	1.07763	0.528965	0.0416264	0.179572	37.42	21.74	16.56	16.83	11.35	3.2	Up	--	psb27; photosystem II Psb27 protein; K08902;	XP_015632772.1 photosystem II repair protein PSB27-H1, chloroplastic [Oryza sativa Japonica Group]
LOC_Os03g21650	1.28269	0.286137	7.36818e-06	0.000586548	1.19	1.55	2.86	0.38	0.29	0.15	Up	--	--	XP_015629725.1 uncharacterized protein LOC107277999 [Oryza sativa Japonica Group]
LOC_Os03g21660	1.50471	0.378023	6.87751e-05	0.00293008	3.92	1.46	2.66	0.97	1.12	1.97	Up	--	--	ABF95800.1 transposon protein, putative, unclassified, expressed [Oryza sativa Japonica Group]
LOC_Os03g21820	1.10714	0.547891	0.0433074	0.183212	81.71	87.7	91.2	47.61	32.73	27.94	Up	--	exlX; expansin; K20628;	XP_015629257.1 expansin-A6 [Oryza sativa Japonica Group]
LOC_Os03g22360	1.16979	0.31394	0.000194418	0.00606067	38.15	32.61	19.8	11.9	14.22	6.17	Up	--	--	XP_015630020.1 uncharacterized protein LOC4332804 [Oryza sativa Japonica Group]
LOC_Os03g22370	1.24355	0.58421	0.0332874	0.159344	65.11	26.58	11.1	14.52	15.73	8.27	Up	--	--	XP_015628910.1 uncharacterized protein LOC4332805 [Oryza sativa Japonica Group]
LOC_Os03g22390	2.73022	1.36109	0.0448662	1	4.19	3.35	1.56	0.54	0.41	1.38	Up	--	--	ABF95886.1 universal stress protein family protein, expressed [Oryza sativa Japonica Group]
LOC_Os03g22490	1.15589	0.275232	2.67299e-05	0.00151093	34.06	30.37	27.34	12.58	10.73	12.36	Up	--	--	XP_015633073.1 heavy metal-associated isoprenylated plant protein 35 [Oryza sativa Japonica Group]
LOC_Os03g22510	1.13038	0.403803	0.00512084	0.0527115	9.88	12.24	21.39	4.22	3.25	3.74	Up	--	--	AAQ11979.1 shoot protein RAA2 [Oryza sativa Japonica Group]
LOC_Os03g22600	1.34636	0.657807	0.040683	0.17751	0.64	0.54	0.59	0.15	0.23	0.09	Up	GO:0000003,reproduction; GO:0000902,cell morphogenesis; GO:0000904,cell morphogenesis involved in differentiation; GO:0003006,developmental process involved in reproduction; GO:0009653,anatomical structure morphogenesis; GO:0009826,unidimensional cell growth; GO:0009856,pollination; GO:0009860,pollen tube growth; GO:0009932,cell tip growth; GO:0009987,cellular process; GO:0016043,cellular compone…	--	XP_015629090.1 BTB/POZ domain-containing protein At1g03010 isoform X1 [Oryza sativa Japonica Group]
LOC_Os03g22720	1.39899	0.431232	0.00117794	0.0207819	71.23	130.96	94.55	44.74	49.28	59.42	Up	--	--	XP_015632806.1 uncharacterized protein LOC9271082 [Oryza sativa Japonica Group]
LOC_Os03g22790	1.1938	0.375796	0.00148948	0.0238961	40.48	38.98	53.09	15.52	30.45	16.27	Up	--	--	XP_015631450.1 inactive beta-amylase 9 [Oryza sativa Japonica Group]
LOC_Os03g22820	1.29455	0.452663	0.00423821	0.046832	0.08	0.24	2.28	0.1	0	0	Up	--	--	XP_015629926.1 uncharacterized protein LOC4332848 [Oryza sativa Japonica Group]
LOC_Os03g24030	1.7543	0.415633	2.43449e-05	0.00140723	28.42	21.37	21.2	12.53	11.27	8.71	Up	GO:0005623,obsolete cell; GO:0005886,plasma membrane; GO:0016020,membrane; GO:0044464,obsolete cell part; GO:0071944,cell periphery;	--	XP_015628985.1 uncharacterized protein At3g28850 [Oryza sativa Japonica Group]
LOC_Os03g24560	1.86763	0.597008	0.00175812	0.0265228	12.71	13.26	8.86	4.44	5.78	7.04	Up	--	--	XP_015629169.1 splicing factor 3A subunit 2 [Oryza sativa Japonica Group]
LOC_Os03g24590	5.20501	2.30189	0.0237477	1	13.18	1.32	1.4	0.59	0.85	2.28	Up	--	--	XP_015628933.1 transcription termination factor MTEF1, chloroplastic [Oryza sativa Japonica Group]
LOC_Os03g24730	1.3342	0.5765	0.0206507	0.12222	0.23	0.22	0.59	0.08	0.08	0.02	Up	--	--	XP_015628107.1 uncharacterized protein LOC4332894 [Oryza sativa Japonica Group]
LOC_Os03g24760	2.84515	0.973663	0.00347667	0.0411019	0.71	0.29	1.23	0.2	0.04	0.04	Up	--	GERD; (-)-germacrene D synthase [EC:4.2.3.75]; K15803;	KAB8091877.1 hypothetical protein EE612_017548 [Oryza sativa]
LOC_Os03g25120	1.20568	0.463056	0.00922121	0.0768078	3.54	10.72	3.87	2.63	3.35	2.51	Up	GO:0003700,DNA-binding transcription factor activity; GO:0005488,binding; GO:0005515,protein binding; GO:0006355,regulation of DNA-templated transcription; GO:0008356,asymmetric cell division; GO:0009889,regulation of biosynthetic process; GO:0009987,cellular process; GO:0010468,regulation of gene expression; GO:0010556,regulation of macromolecule biosynthetic process; GO:0019219,regulation of nu…	--	XP_015627976.1 heat stress transcription factor B-4d [Oryza sativa Japonica Group]
LOC_Os03g25150	1.11762	0.29381	0.000142437	0.00484749	0.59	0.61	0.63	0.13	0.17	0.1	Up	--	CYP75A; flavonoid 3',5'-hydroxylase [EC:1.14.14.81]; K13083; CYP75A; flavonoid 3',5'-hydroxylase [EC:1.14.14.81]; K13083;	XP_015633235.1 flavonoid 3',5'-hydroxylase 1 [Oryza sativa Japonica Group]
LOC_Os03g25440	1.57815	0.797396	0.0478019	0.193956	0.47	0.7	2.03	0.51	0.2	0	Up	--	--	XP_015628986.1 protein DMP2 [Oryza sativa Japonica Group]
LOC_Os03g25470	1.51536	0.337704	7.2147e-06	0.000578332	2.38	1.96	3.17	0.96	0.86	0.87	Up	--	SLC31A1, CTR1; solute carrier family 31 (copper transporter), member 1; K14686;	XP_015630711.1 copper transporter 4 [Oryza sativa Japonica Group]
LOC_Os03g25510	1.13584	0.374159	0.00239957	0.0325882	7.59	4.11	7.69	0.72	0	0	Up	--	--	AAO62339.1 hypothetical protein [Oryza sativa Japonica Group]
LOC_Os03g25530	1.72655	0.271921	2.16053e-10	2.92383e-07	163	165.96	186.83	138.86	52.39	74.75	Up	--	--	AAO62338.1 hypothetical protein [Oryza sativa Japonica Group]
LOC_Os03g25610	1.2133	0.422406	0.0040743	0.0457235	5.1	0.71	14.97	0.44	0.5	0.34	Up	GO:0005488,binding; GO:0005622,intracellular anatomical structure; GO:0005623,obsolete cell; GO:0005737,cytoplasm; GO:0006810,transport; GO:0006811,ion transport; GO:0006812,cation transport; GO:0006873,cellular ion homeostasis; GO:0006875,cellular metal ion homeostasis; GO:0009987,cellular process; GO:0019725,cellular homeostasis; GO:0030001,metal ion transport; GO:0030003,cellular cation homeos…	--	KAB8091947.1 hypothetical protein EE612_017652, partial [Oryza sativa]
LOC_Os03g25680	1.10111	0.324738	0.00069699	0.0144984	2.36	7.93	6.1	2.57	2.58	2.34	Up	--	--	XP_015630117.1 uncharacterized protein LOC4332945 [Oryza sativa Japonica Group]
LOC_Os03g25790	2.37888	0.610481	9.75008e-05	0.00369539	3.34	2.39	5.36	2.72	1.4	1.44	Up	--	GN4; glucan endo-1,3-beta-glucosidase 4 [EC:3.2.1.39]; K19892;	XP_015632980.1 glucan endo-1,3-beta-glucosidase 1 [Oryza sativa Japonica Group]
LOC_Os03g25869	1.21503	0.548719	0.0268075	0.141475	2.26	5.14	2.98	2.58	0.96	0.93	Up	--	--	XP_025880248.1 uncharacterized protein LOC9270360 isoform X2 [Oryza sativa Japonica Group]
LOC_Os03g25920	1.11202	0.380768	0.00349499	0.041276	1.11	1.11	1.4	0.41	0.18	0.64	Up	GO:0003333,amino acid transmembrane transport; GO:0005215,transporter activity; GO:0005342,organic acid transmembrane transporter activity; GO:0005488,binding; GO:0005515,protein binding; GO:0005623,obsolete cell; GO:0005886,plasma membrane; GO:0005887,integral component of plasma membrane; GO:0006810,transport; GO:0006811,ion transport; GO:0006820,anion transport; GO:0006865,amino acid transport…	--	XP_015631239.1 probable polyamine transporter At3g13620 [Oryza sativa Japonica Group]
LOC_Os03g26500	1.71399	0.673747	0.0109601	0.0853585	16.14	17.61	30.72	10.64	9	9.41	Up	--	--	AAR96229.1 hypothetical protein [Oryza sativa Japonica Group]
LOC_Os03g26820	2.01692	0.783653	0.0100606	0.0810131	100.98	59.51	54.59	47.24	35.66	25.41	Up	GO:0005622,intracellular anatomical structure; GO:0005623,obsolete cell; GO:0005737,cytoplasm; GO:0012506,vesicle membrane; GO:0016020,membrane; GO:0030659,cytoplasmic vesicle membrane; GO:0031090,organelle membrane; GO:0031410,cytoplasmic vesicle; GO:0031982,vesicle; GO:0032578,aleurone grain membrane; GO:0033095,aleurone grain; GO:0043226,organelle; GO:0043227,membrane-bounded organelle; GO:004…	--	EAY90271.1 hypothetical protein OsI_11845 [Oryza sativa Indica Group]
LOC_Os03g26910	2.32673	0.563521	3.64474e-05	0.00188853	17.07	20.49	23.67	9.19	11.52	4.97	Up	GO:0003824,catalytic activity; GO:0004553,hydrolase activity, hydrolyzing O-glycosyl compounds; GO:0004805,trehalose-phosphatase activity; GO:0005576,extracellular region; GO:0005618,cell wall; GO:0005622,intracellular anatomical structure; GO:0005623,obsolete cell; GO:0005634,nucleus; GO:0005730,nucleolus; GO:0005737,cytoplasm; GO:0005829,cytosol; GO:0005886,plasma membrane; GO:0005975,carbohydr…	otsB; trehalose 6-phosphate phosphatase [EC:3.1.3.12]; K01087;	XP_015628649.1 probable trehalose-phosphate phosphatase 9 [Oryza sativa Japonica Group]
LOC_Os03g27850	3.32481	1.38024	0.0160023	0.105905	2.18	2.7	1.79	0.98	1.04	0.76	Up	--	--	XP_025879539.1 guanine nucleotide-binding protein G(s) subunit alpha isoforms XLas [Oryza sativa Japonica Group]
LOC_Os03g27980	3.02672	1.02552	0.00316341	0.0386077	0.43	0.57	0.71	0.05	0.19	0.15	Up	GO:0001871,obsolete pattern binding; GO:0003824,catalytic activity; GO:0004553,hydrolase activity, hydrolyzing O-glycosyl compounds; GO:0005488,binding; GO:0005618,cell wall; GO:0005622,intracellular anatomical structure; GO:0005623,obsolete cell; GO:0005737,cytoplasm; GO:0005773,vacuole; GO:0005886,plasma membrane; GO:0005911,cell-cell junction; GO:0009505,plant-type cell wall; GO:0009506,plasmo…	GN5_6; glucan endo-1,3-beta-glucosidase 5/6 [EC:3.2.1.39]; K19893;	XP_015632549.1 glucan endo-1,3-beta-glucosidase 5 [Oryza sativa Japonica Group]
LOC_Os03g28130	1.00897	0.308891	0.00108913	0.0197595	3.64	5.16	2.82	1.67	1.95	1.74	Up	GO:0003824,catalytic activity; GO:0004842,ubiquitin-protein transferase activity; GO:0006508,proteolysis; GO:0006511,ubiquitin-dependent protein catabolic process; GO:0006807,nitrogen compound metabolic process; GO:0008152,metabolic process; GO:0009056,catabolic process; GO:0009057,macromolecule catabolic process; GO:0009987,cellular process; GO:0010498,proteasomal protein catabolic process; GO:0…	--	XP_015629982.1 F-box only protein 13 [Oryza sativa Japonica Group]
LOC_Os03g28250	1.593	0.430152	0.000212781	0.00638231	32.29	59.34	40.46	17.73	23.03	22.24	Up	--	--	ABF96459.1 hypothetical protein LOC_Os03g28250 [Oryza sativa Japonica Group]
LOC_Os03g29360	1.40434	0.505463	0.00546415	0.0549905	4.32	4.5	4.91	1.21	1.33	0.67	Up	--	--	XP_015629178.1 uncharacterized protein LOC9266923 [Oryza sativa Japonica Group]
LOC_Os03g29770	1.00815	0.309238	0.00111372	0.0200487	52.5	20.03	18.63	12.9	18	15.61	Up	--	--	AAO37499.1 expressed protein [Oryza sativa Japonica Group]
LOC_Os03g29850	1.89833	0.406366	2.9904e-06	0.000311299	6.95	10.23	12.87	5.68	3.79	3.37	Up	GO:0000041,transition metal ion transport; GO:0005215,transporter activity; GO:0005385,zinc ion transmembrane transporter activity; GO:0006810,transport; GO:0006811,ion transport; GO:0006812,cation transport; GO:0006829,zinc ion transport; GO:0008324,cation transmembrane transporter activity; GO:0015075,ion transmembrane transporter activity; GO:0015318,inorganic molecular entity transmembrane tr…	--	XP_015628224.1 zinc transporter 2 [Oryza sativa Japonica Group]
LOC_Os03g29970	1.49072	0.402867	0.000215364	0.006443	5.51	2.87	3	0.65	2.31	1.52	Up	GO:0000003,reproduction; GO:0003006,developmental process involved in reproduction; GO:0003700,DNA-binding transcription factor activity; GO:0003712,transcription coregulator activity; GO:0005622,intracellular anatomical structure; GO:0005623,obsolete cell; GO:0005737,cytoplasm; GO:0006355,regulation of DNA-templated transcription; GO:0007275,multicellular organism development; GO:0009314,respons…	NFYB, HAP3; nuclear transcription Y subunit beta; K08065;	AAL47206.1 HAP3-like transcriptional-activator [Oryza sativa Indica Group]
LOC_Os03g30060	1.93781	0.491434	8.04059e-05	0.00323003	7.85	8.04	5.72	1.06	2.5	2.46	Up	--	--	XP_015629813.1 uncharacterized protein LOC4333108 [Oryza sativa Japonica Group]
LOC_Os03g30150	1.20845	0.596987	0.0429444	0.182347	2.07	4.07	1.85	2.02	0.16	0.41	Up	GO:0000003,reproduction; GO:0000902,cell morphogenesis; GO:0000904,cell morphogenesis involved in differentiation; GO:0001709,cell fate determination; GO:0003006,developmental process involved in reproduction; GO:0003700,DNA-binding transcription factor activity; GO:0005622,intracellular anatomical structure; GO:0005623,obsolete cell; GO:0005634,nucleus; GO:0006355,regulation of DNA-templated tra…	--	AAS07093.1 hypothetical protein [Oryza sativa Japonica Group]
LOC_Os03g30290	1.06832	0.359217	0.0029392	0.0372147	15.54	26.17	19.14	8.16	9.08	8.75	Up	--	--	KAB8092210.1 hypothetical protein EE612_018128 [Oryza sativa]
LOC_Os03g31740	1.17333	0.394055	0.00290527	0.0370092	3.92	4.28	3.14	1.17	1.53	0.54	Up	--	--	XP_015629358.1 uncharacterized protein LOC107276903 [Oryza sativa Japonica Group]
LOC_Os03g32230	2.94088	1.34782	0.029113	1	0.13	0	1.08	0	0	0	Up	GO:0001101,response to acid chemical; GO:0005622,intracellular anatomical structure; GO:0005623,obsolete cell; GO:0005634,nucleus; GO:0006950,response to stress; GO:0006979,response to oxidative stress; GO:0009414,response to water deprivation; GO:0009415,response to water; GO:0009628,response to abiotic stimulus; GO:0010035,response to inorganic substance; GO:0042221,response to chemical; GO:004…	--	XP_015629109.1 zinc finger protein 36-like [Oryza sativa Japonica Group]
LOC_Os03g32420	3.58153	1.1854	0.00251637	0.0336188	4.54	4.73	6.67	1.45	3.46	1.82	Up	--	--	XP_015629216.1 uncharacterized protein LOC4333206 [Oryza sativa Japonica Group]
LOC_Os03g36560	1.4612	0.602544	0.0153061	0.103598	8.23	15.91	13.42	6.28	6.97	6.09	Up	GO:0003824,catalytic activity; GO:0004601,peroxidase activity; GO:0005618,cell wall; GO:0005623,obsolete cell; GO:0005911,cell-cell junction; GO:0006725,cellular aromatic compound metabolic process; GO:0008152,metabolic process; GO:0009505,plant-type cell wall; GO:0009506,plasmodesma; GO:0009636,response to toxic substance; GO:0009664,plant-type cell wall organization; GO:0009698,phenylpropanoid …	E1.11.1.7; peroxidase [EC:1.11.1.7]; K00430;	XP_015628538.1 peroxidase 27 [Oryza sativa Japonica Group]
LOC_Os03g36630	1.16052	0.340175	0.000645999	0.0138121	0.91	0.71	1.99	0.29	0.37	0	Up	--	--	XP_015628997.1 uncharacterized protein LOC4333263 isoform X1 [Oryza sativa Japonica Group]
LOC_Os03g36960	1.24424	0.512186	0.0151288	0.102883	134.64	142.34	99.41	74.12	67.85	45.29	Up	--	--	XP_015629933.1 uncharacterized protein LOC4333274 [Oryza sativa Japonica Group]
LOC_Os03g37490	3.11646	1.09733	0.00451082	0.0484801	5.19	10.86	19.87	8.03	5.37	5.17	Up	--	--	XP_015632220.1 protein DETOXIFICATION 40 [Oryza sativa Japonica Group]
LOC_Os03g37830	2.81638	0.331585	2.00149e-17	2.30231e-13	0.07	0	1.21	0	0.02	0	Up	GO:0005215,transporter activity; GO:0006810,transport; GO:0006811,ion transport; GO:0006812,cation transport; GO:0006813,potassium ion transport; GO:0006814,sodium ion transport; GO:0008324,cation transmembrane transporter activity; GO:0009674,potassium:sodium symporter activity; GO:0009987,cellular process; GO:0015075,ion transmembrane transporter activity; GO:0015079,potassium ion transmembrane…	--	XP_015628039.1 potassium transporter 27 [Oryza sativa Japonica Group]
LOC_Os03g37864	2.99033	1.20386	0.0129937	0.0942708	202.7	160.32	143.33	79.64	77.25	52.47	Up	--	--	BAF12445.1 Os03g0575500, partial [Oryza sativa Japonica Group]
LOC_Os03g38120	1.14201	0.38555	0.0030561	0.0381077	534.81	477.96	243.27	207.84	229.81	177.48	Up	--	--	AAT76345.1 hypothetical protein [Oryza sativa Japonica Group]
LOC_Os03g38359	1.04615	0.274423	0.000137755	0.00472754	5.32	4.54	20.37	1.61	5.24	2.21	Up	--	--	--
LOC_Os03g38640	1.08559	0.207508	1.68084e-07	4.08718e-05	19.53	31.32	13.41	10.67	9.97	9.17	Up	--	--	EAY90778.1 hypothetical protein OsI_12381 [Oryza sativa Indica Group]
LOC_Os03g38870	1.13701	0.468357	0.0151971	0.103141	1.55	1.16	1.19	0.24	0.73	0.49	Up	--	--	XP_015630014.1 dof zinc finger protein DOF5.7 [Oryza sativa Japonica Group]
LOC_Os03g39350	1.96703	0.84702	0.0202172	0.120747	0.7	0.56	0.49	0.19	0.2	0.33	Up	--	--	ABF97387.1 retrotransposon protein, putative, unclassified [Oryza sativa Japonica Group]
LOC_Os03g39710	4.4424	1.72617	0.0100659	1	0.07	0.15	2.61	0.05	0.11	0.11	Up	GO:0005215,transporter activity; GO:0005351,carbohydrate:proton symporter activity; GO:0005355,glucose transmembrane transporter activity; GO:0005402,carbohydrate:cation symporter activity; GO:0005622,intracellular anatomical structure; GO:0005623,obsolete cell; GO:0005634,nucleus; GO:0005737,cytoplasm; GO:0005773,vacuole; GO:0005886,plasma membrane; GO:0005911,cell-cell junction; GO:0006810,tran…	--	XP_015627766.1 sugar transport protein MST2-like [Oryza sativa Japonica Group]
LOC_Os03g39720	1.62551	0.66958	0.0151965	0.103141	1.93	2.84	3.55	1.19	1.55	0.99	Up	--	--	ABF97426.1 transposon protein, putative, unclassified [Oryza sativa Japonica Group]
LOC_Os03g40000	3.65269	1.04468	0.000471457	0.0110115	51.89	54.03	37.33	18.47	18.22	13.3	Up	--	--	AAO59986.1 hypothetical protein [Oryza sativa Japonica Group]
LOC_Os03g40070	1.24205	0.350614	0.00039633	0.00983601	8.86	9.55	4.49	3.17	4.88	2.4	Up	--	ASRGL1, iaaA; L-asparaginase / beta-aspartyl-peptidase [EC:3.5.1.1 3.4.19.5]; K13051; ASRGL1, iaaA; L-asparaginase / beta-aspartyl-peptidase [EC:3.5.1.1 3.4.19.5]; K13051;	XP_015628657.1 isoaspartyl peptidase/L-asparaginase 1 [Oryza sativa Japonica Group]
LOC_Os03g41110	1.51566	0.426936	0.000385101	0.00964051	1.98	1.73	2.92	0.48	1.05	0.69	Up	GO:0001067,transcription regulatory region nucleic acid binding; GO:0003676,nucleic acid binding; GO:0003677,DNA binding; GO:0003700,DNA-binding transcription factor activity; GO:0005488,binding; GO:0005622,intracellular anatomical structure; GO:0005623,obsolete cell; GO:0005634,nucleus; GO:0006355,regulation of DNA-templated transcription; GO:0009787,regulation of abscisic acid-activated signali…	--	XP_015628621.1 zinc finger protein 1 [Oryza sativa Japonica Group]
LOC_Os03g41330	1.64649	0.531616	0.00195401	0.0285059	1.18	1.72	3.03	0.15	0.35	0.47	Up	GO:0006807,nitrogen compound metabolic process; GO:0007275,multicellular organism development; GO:0008152,metabolic process; GO:0009653,anatomical structure morphogenesis; GO:0009965,leaf morphogenesis; GO:0010016,shoot system morphogenesis; GO:0032501,multicellular organismal process; GO:0032502,developmental process; GO:0048366,leaf development; GO:0048367,shoot system development; GO:0048731,s…	--	XP_015628211.1 LOB domain-containing protein 38 [Oryza sativa Japonica Group]
LOC_Os03g42200	1.64065	0.693285	0.0179577	0.112816	1.66	4.43	1.58	0.19	1.06	0.68	Up	GO:0001067,transcription regulatory region nucleic acid binding; GO:0001101,response to acid chemical; GO:0003676,nucleic acid binding; GO:0003677,DNA binding; GO:0003700,DNA-binding transcription factor activity; GO:0005488,binding; GO:0006355,regulation of DNA-templated transcription; GO:0009719,response to endogenous stimulus; GO:0009725,response to hormone; GO:0009733,response to auxin; GO:00…	--	ABF97655.1 Dof domain, zinc finger family protein, expressed [Oryza sativa Japonica Group]
LOC_Os03g42235	1.40692	0.285746	8.49312e-07	0.00012606	32.26	32.64	38.81	20.42	20.17	12.84	Up	--	--	BAH92271.1 Os03g0619800 [Oryza sativa Japonica Group]
LOC_Os03g42440	2.0023	0.565272	0.000396817	0.00983748	62.29	63.18	49.84	24.77	29.12	26.47	Up	--	--	AAO34505.1 hypothetical protein [Oryza sativa Japonica Group]
LOC_Os03g42600	1.37707	0.631682	0.0292572	0.148751	1.06	0.12	2.02	0	0.23	0	Up	--	--	XP_015629894.1 uncharacterized protein LOC4333487 [Oryza sativa Japonica Group]
LOC_Os03g43440	3.96659	1.28572	0.00203483	0.029295	0.41	0.08	1.64	0	0	0	Up	GO:0003824,catalytic activity; GO:0004672,protein kinase activity; GO:0004674,protein serine/threonine kinase activity; GO:0005622,intracellular anatomical structure; GO:0005623,obsolete cell; GO:0005634,nucleus; GO:0005737,cytoplasm; GO:0006468,protein phosphorylation; GO:0006793,phosphorus metabolic process; GO:0006796,phosphate-containing compound metabolic process; GO:0006807,nitrogen compoun…	tatA; sec-independent protein translocase protein TatA; K03116; tatA; sec-independent protein translocase protein TatA; K03116; SNF1; carbon catabolite-derepressing protein kinase [EC:2.7.11.1]; K12761; SNF1; carbon catabolite-derepressing protein kinase [EC:2.7.11.1]; K12761;	XP_025880050.1 CBL-interacting protein kinase 7-like [Oryza sativa Japonica Group]
LOC_Os03g43524	1.00903	0.294622	0.000615209	0.0133743	10.09	9.62	5.25	3.32	4.26	2.29	Up	--	--	ABF97783.1 hypothetical protein LOC_Os03g43524 [Oryza sativa Japonica Group]
LOC_Os03g43720	1.37436	0.385465	0.000363211	0.00925363	17.59	5.55	30.51	6.46	7.35	10.91	Up	GO:0005215,transporter activity; GO:0005342,organic acid transmembrane transporter activity; GO:0005623,obsolete cell; GO:0005886,plasma membrane; GO:0006810,transport; GO:0006811,ion transport; GO:0006812,cation transport; GO:0006820,anion transport; GO:0006855,xenobiotic transmembrane transport; GO:0008028,monocarboxylic acid transmembrane transporter activity; GO:0008324,cation transmembrane t…	--	XP_015632063.1 organic cation/carnitine transporter 7 [Oryza sativa Japonica Group]
LOC_Os03g43750	2.20277	1.01224	0.0295449	0.149302	0.15	0.03	2.84	0	0	0.1	Up	--	--	ABF97806.1 retrotransposon, putative, centromere-specific, expressed [Oryza sativa Japonica Group]
LOC_Os03g43810	1.61103	0.74129	0.0297591	0.149827	1.07	0.19	0.66	0.12	0.18	0.18	Up	--	PIF4; phytochrome-interacting factor 4; K16189;	ABF97814.1 Helix-loop-helix DNA-binding domain containing protein, expressed [Oryza sativa Japonica Group]
LOC_Os03g44159	2.3927	0.467359	3.06145e-07	5.91863e-05	6.03	7.93	6.1	1.68	1.81	2.86	Up	--	--	ABF97849.1 hypothetical protein LOC_Os03g44159 [Oryza sativa Japonica Group]
LOC_Os03g44190	2.98778	1.22899	0.0150537	1	5.42	9.17	11.08	4.11	3.53	3.23	Up	--	--	ABF97852.1 expressed protein [Oryza sativa Japonica Group]
LOC_Os03g44380	1.40015	0.466443	0.0026843	0.0351704	3.26	3.59	13.92	3.29	3.47	0.82	Up	--	NCED; 9-cis-epoxycarotenoid dioxygenase [EC:1.13.11.51]; K09840;	XP_015631538.1 9-cis-epoxycarotenoid dioxygenase NCED3, chloroplastic [Oryza sativa Japonica Group]
LOC_Os03g44440	1.60166	0.439516	0.000268284	0.00740952	0.59	1.03	0.82	0.28	0.29	0.39	Up	--	CNGC; cyclic nucleotide gated channel, plant; K05391;	XP_015631537.1 probable cyclic nucleotide-gated ion channel 6 [Oryza sativa Japonica Group]
LOC_Os03g44520	1.18604	0.381656	0.00188604	0.0278143	64.28	61.78	33.48	22.86	27.54	18.96	Up	--	--	XP_015627928.1 uncharacterized protein LOC4333573 [Oryza sativa Japonica Group]
LOC_Os03g44740	1.02901	0.463587	0.0264419	0.140704	0.9	0.55	0.23	0	0.04	0.3	Up	--	CYP92A6; typhasterol/6-deoxotyphasterol 2alpha-hydroxylase; K20623;	AAX95529.1 Putative cytochrome P450 [Oryza sativa Japonica Group]
LOC_Os03g45220	1.31786	0.362396	0.000276361	0.00757803	331.05	265.4	232.1	155.58	144.61	119.74	Up	--	--	AAT78831.1 expressed protein [Oryza sativa Japonica Group]
LOC_Os03g45370	1.87808	0.461635	4.73514e-05	0.00227425	4.28	7.34	4.78	2.89	1.51	2.52	Up	--	--	XP_015631360.1 cation/calcium exchanger 1 [Oryza sativa Japonica Group]
LOC_Os03g45710	2.04591	0.504272	4.96754e-05	0.00236122	21.65	14.48	11.45	8.6	7.66	5.16	Up	GO:0003824,catalytic activity; GO:0005488,binding; GO:0005622,intracellular anatomical structure; GO:0005623,obsolete cell; GO:0005737,cytoplasm; GO:0006091,generation of precursor metabolites and energy; GO:0008152,metabolic process; GO:0009055,electron transfer activity; GO:0009314,response to radiation; GO:0009416,response to light stimulus; GO:0009507,chloroplast; GO:0009536,plastid; GO:00096…	petF; ferredoxin; K02639;	XP_015627997.1 ferredoxin C 1, chloroplastic [Oryza sativa Japonica Group]
LOC_Os03g45720	1.05192	0.271856	0.000109108	0.00398773	12.72	10.3	12.58	7.42	6.08	4.61	Up	--	--	XP_015627998.1 uncharacterized protein LOC4333625 [Oryza sativa Japonica Group]
LOC_Os03g45779	1.61834	0.684308	0.0180333	0.113014	11.52	10.96	13	5.86	4.64	6.47	Up	--	--	ABF98008.1 expressed protein [Oryza sativa Japonica Group]
LOC_Os03g45790	1.71542	0.767656	0.0254423	0.137578	15.83	12.26	4.35	3.77	4.01	3.58	Up	--	--	ABF98009.1 expressed protein [Oryza sativa Japonica Group]
LOC_Os03g45800	1.64894	0.467761	0.000423211	0.0102488	16.67	17.39	7.85	8.44	5.35	1.54	Up	GO:0003002,regionalization; GO:0005622,intracellular anatomical structure; GO:0005623,obsolete cell; GO:0005737,cytoplasm; GO:0006810,transport; GO:0007275,multicellular organism development; GO:0007389,pattern specification process; GO:0009605,response to external stimulus; GO:0009606,tropism; GO:0009628,response to abiotic stimulus; GO:0009629,response to gravity; GO:0009630,gravitropism; GO:00…	SAUR; SAUR family protein; K14488;	XP_015630148.1 auxin-responsive protein SAUR71 [Oryza sativa Japonica Group]
LOC_Os03g46060	1.43836	0.375977	0.000130421	0.00455996	3.37	1.34	2.43	0.62	0.71	0.16	Up	--	--	XP_015632911.1 protein P21 [Oryza sativa Japonica Group]
LOC_Os03g46200	1.47013	0.454078	0.00120538	0.0210722	0	0.17	1.13	0	0	0	Up	--	--	XP_015632442.1 uncharacterized protein LOC4333655 [Oryza sativa Japonica Group]
LOC_Os03g46640	1.57227	0.250706	3.57854e-10	4.57377e-07	80.51	163.56	62.77	34.5	40.33	60.72	Up	GO:0000287,magnesium ion binding; GO:0003824,catalytic activity; GO:0004170,dUTP diphosphatase activity; GO:0005488,binding; GO:0005515,protein binding; GO:0005622,intracellular anatomical structure; GO:0005623,obsolete cell; GO:0005737,cytoplasm; GO:0005829,cytosol; GO:0006139,nucleobase-containing compound metabolic process; GO:0006220,pyrimidine nucleotide metabolic process; GO:0006221,pyrimid…	dut, DUT; dUTP pyrophosphatase [EC:3.6.1.23]; K01520; dut, DUT; dUTP pyrophosphatase [EC:3.6.1.23]; K01520;	XP_015628906.1 deoxyuridine 5'-triphosphate nucleotidohydrolase-like [Oryza sativa Japonica Group]
LOC_Os03g46730	3.02611	1.00126	0.00250852	0.0335335	45.29	81.74	56.79	30.54	35.6	29.25	Up	--	--	XP_015628527.1 uncharacterized protein LOC4333684 [Oryza sativa Japonica Group]
LOC_Os03g46780	2.58923	0.788549	0.00102514	0.0189586	2.56	5.63	3.96	1.56	1.33	1.07	Up	--	--	AAT85300.1 hypothetical protein [Oryza sativa Japonica Group]
LOC_Os03g47050	1.20723	0.488727	0.0135057	0.0964642	7.48	4.85	4.77	1.77	2.95	2.42	Up	--	--	XP_015628685.1 uncharacterized protein LOC4333700 [Oryza sativa Japonica Group]
LOC_Os03g47270	1.18836	0.346709	0.000609091	0.0133328	23.17	33.83	51.35	10.09	17.73	8.26	Up	--	--	XP_015629189.1 ATP-dependent RNA helicase A [Oryza sativa Japonica Group]
LOC_Os03g47280	1.69536	0.557003	0.00233673	0.0319993	0.6	0.31	2.54	0.13	0.1	0.1	Up	--	--	XP_015629357.1 wiskott-Aldrich syndrome protein homolog [Oryza sativa Japonica Group]
LOC_Os03g48150	1.97014	0.498753	7.81074e-05	0.00318042	66.5	103.17	83.91	41.15	45.32	42.76	Up	--	--	ABF98260.1 expressed protein [Oryza sativa Japonica Group]
LOC_Os03g48180	1.02413	0.272679	0.000172785	0.00554597	6.83	7.47	15.57	5.09	4.12	3.85	Up	GO:0005215,transporter activity; GO:0005622,intracellular anatomical structure; GO:0005623,obsolete cell; GO:0005737,cytoplasm; GO:0005794,Golgi apparatus; GO:0005886,plasma membrane; GO:0005911,cell-cell junction; GO:0006810,transport; GO:0006811,ion transport; GO:0006812,cation transport; GO:0006820,anion transport; GO:0008324,cation transmembrane transporter activity; GO:0008509,anion transmem…	--	XP_015630690.1 protein NRT1/ PTR FAMILY 2.11 [Oryza sativa Japonica Group]
LOC_Os03g48430	1.0897	0.289687	0.000168799	0.00546957	15.92	9.58	11.38	4.83	3.61	3	Up	--	--	XP_025880246.1 DIBOA-glucoside dioxygenase BX6 [Oryza sativa Japonica Group]
LOC_Os03g48760	1.24382	0.397587	0.00175742	0.0265228	0.4	0	1.83	0	0	0	Up	GO:0000302,response to reactive oxygen species; GO:0000303,response to superoxide; GO:0000305,response to oxygen radical; GO:0003824,catalytic activity; GO:0004784,superoxide dismutase activity; GO:0005488,binding; GO:0005515,protein binding; GO:0005576,extracellular region; GO:0005618,cell wall; GO:0005622,intracellular anatomical structure; GO:0005623,obsolete cell; GO:0005737,cytoplasm; GO:000…	--	XP_015630078.1 putative germin-like protein 3-4 [Oryza sativa Japonica Group]
LOC_Os03g48820	1.76659	0.484033	0.000262516	0.00732055	3.41	5.72	3.46	2.01	1.27	2.61	Up	--	--	XP_015628197.1 nascent polypeptide-associated complex subunit alpha, muscle-specific form [Oryza sativa Japonica Group]
LOC_Os03g48960	1.85072	0.796443	0.0201398	0.120409	26.3	40.96	17.75	7.57	11.27	10.95	Up	--	--	XP_015630210.1 uncharacterized protein LOC107278081 [Oryza sativa Japonica Group]
LOC_Os03g49440	1.12962	0.29581	0.000134135	0.0046615	6.51	0.57	21.94	1.61	1.46	0.71	Up	--	K07025; putative hydrolase of the HAD superfamily; K07025;	XP_015633160.1 uncharacterized protein LOC4333827 [Oryza sativa Japonica Group]
LOC_Os03g49480	1.92287	0.906504	0.0339058	0.160965	6.9	2.22	2	1.04	1.4	1.46	Up	GO:0000038,very long-chain fatty acid metabolic process; GO:0003824,catalytic activity; GO:0004312,fatty acid synthase activity; GO:0005622,intracellular anatomical structure; GO:0005623,obsolete cell; GO:0005737,cytoplasm; GO:0005783,endoplasmic reticulum; GO:0005789,endoplasmic reticulum membrane; GO:0006082,organic acid metabolic process; GO:0006629,lipid metabolic process; GO:0006631,fatty ac…	ELO3; fatty acid elongase 3 [EC:2.3.1.199]; K10246; ELO3; fatty acid elongase 3 [EC:2.3.1.199]; K10246; ELOVL4; elongation of very long chain fatty acids protein 4 [EC:2.3.1.199]; K10249; ELOVL4; elongation of very long chain fatty acids protein 4 [EC:2.3.1.199]; K10249;	XP_015630953.1 elongation of fatty acids protein 3-like [Oryza sativa Japonica Group]
LOC_Os03g49880	1.13294	0.358167	0.00156072	0.0245594	2.3	3.72	4.22	1	0.97	1.54	Up	GO:0001763,morphogenesis of a branching structure; GO:0003700,DNA-binding transcription factor activity; GO:0005622,intracellular anatomical structure; GO:0005623,obsolete cell; GO:0005634,nucleus; GO:0006355,regulation of DNA-templated transcription; GO:0007275,multicellular organism development; GO:0009653,anatomical structure morphogenesis; GO:0009889,regulation of biosynthetic process; GO:001…	--	XP_015630237.1 transcription factor TB1-like [Oryza sativa Japonica Group]
LOC_Os03g50080	1.08404	0.460242	0.0185043	0.114469	14.67	12.49	7.66	5.04	5.38	3.49	Up	GO:0000413,protein peptidyl-prolyl isomerization; GO:0003755,peptidyl-prolyl cis-trans isomerase activity; GO:0003824,catalytic activity; GO:0005488,binding; GO:0005527,macrolide binding; GO:0005528,FK506 binding; GO:0005622,intracellular anatomical structure; GO:0005623,obsolete cell; GO:0005737,cytoplasm; GO:0006457,protein folding; GO:0006807,nitrogen compound metabolic process; GO:0008144,obs…	--	XP_015631550.1 peptidyl-prolyl cis-trans isomerase FKBP17-2, chloroplastic [Oryza sativa Japonica Group]
LOC_Os03g50364	1.19284	0.383194	0.00185266	0.0274274	11.56	15.64	12.77	6.14	7.56	6.6	Up	--	--	EEC76052.1 hypothetical protein OsI_13247 [Oryza sativa Indica Group]
LOC_Os03g50960	1.19232	0.351807	0.000701124	0.0145578	11.83	1.44	8.57	1.44	4.43	1.63	Up	--	--	KAF2941011.1 hypothetical protein DAI22_03g316800 [Oryza sativa Japonica Group]
LOC_Os03g51080	1.07051	0.253767	2.45955e-05	0.00141453	5.7	7.7	17.7	5.93	5.18	4.55	Up	GO:0003824,catalytic activity; GO:0004351,glutamate decarboxylase activity; GO:0005488,binding; GO:0005515,protein binding; GO:0005516,calmodulin binding; GO:0005622,intracellular anatomical structure; GO:0005623,obsolete cell; GO:0005634,nucleus; GO:0005737,cytoplasm; GO:0005829,cytosol; GO:0010035,response to inorganic substance; GO:0010038,response to metal ion; GO:0016829,lyase activity; GO:0…	E4.1.1.15, gadB, gadA, GAD; glutamate decarboxylase [EC:4.1.1.15]; K01580; E4.1.1.15, gadB, gadA, GAD; glutamate decarboxylase [EC:4.1.1.15]; K01580; E4.1.1.15, gadB, gadA, GAD; glutamate decarboxylase [EC:4.1.1.15]; K01580; E4.1.1.15, gadB, gadA, GAD; glutamate decarboxylase [EC:4.1.1.15]; K01580; E4.1.1.15, gadB, gadA, GAD; glutamate decarboxylase [EC:4.1.1.15]; K01580; E4.1.1.15, gadB, gadA, G…	XP_015631723.1 glutamate decarboxylase 1 [Oryza sativa Japonica Group]
LOC_Os03g51200	1.03762	0.47202	0.0279314	0.145054	30.49	22.44	17.39	11.22	10.6	8.24	Up	GO:0000228,nuclear chromosome; GO:0000785,chromatin; GO:0003676,nucleic acid binding; GO:0003677,DNA binding; GO:0005488,binding; GO:0005622,intracellular anatomical structure; GO:0005623,obsolete cell; GO:0005634,nucleus; GO:0005694,chromosome; GO:0005730,nucleolus; GO:0006325,chromatin organization; GO:0006355,regulation of DNA-templated transcription; GO:0006996,organelle organization; GO:0009…	H2A; histone H2A; K11251;	XP_015628892.1 probable histone H2AXa [Oryza sativa Japonica Group]
LOC_Os03g51240	1.21581	0.451224	0.00705024	0.0649033	2.43	2.68	4.29	1.72	1.64	1.26	Up	GO:0001871,obsolete pattern binding; GO:0003824,catalytic activity; GO:0004553,hydrolase activity, hydrolyzing O-glycosyl compounds; GO:0005488,binding; GO:0005623,obsolete cell; GO:0005886,plasma membrane; GO:0016020,membrane; GO:0016787,hydrolase activity; GO:0016798,hydrolase activity, acting on glycosyl bonds; GO:0030246,carbohydrate binding; GO:0030247,polysaccharide binding; GO:0031224,intr…	--	XP_015632169.1 glucan endo-1,3-beta-glucosidase 7 [Oryza sativa Japonica Group]
LOC_Os03g51740	1.13146	0.350405	0.00124213	0.0214538	1.65	3.22	5.03	0.49	0.31	0.87	Up	GO:0003824,catalytic activity; GO:0005488,binding; GO:0005515,protein binding; GO:0006082,organic acid metabolic process; GO:0006417,regulation of translation; GO:0006520,cellular amino acid metabolic process; GO:0006807,nitrogen compound metabolic process; GO:0008144,obsolete drug binding; GO:0008152,metabolic process; GO:0008652,cellular amino acid biosynthetic process; GO:0009058,biosynthetic …	ACS; 1-aminocyclopropane-1-carboxylate synthase [EC:4.4.1.14]; K01762;	XP_015629245.1 1-aminocyclopropane-1-carboxylate synthase 1 [Oryza sativa Japonica Group]
LOC_Os03g51760	1.59769	0.559876	0.00432202	0.0473714	4.02	8.65	3.6	1.36	2.54	3.23	Up	--	--	XP_015629377.1 uncharacterized protein LOC4333977 [Oryza sativa Japonica Group]
LOC_Os03g51980	1.15682	0.327367	0.000409759	0.010018	0.55	0.07	0.84	0.09	0.07	0	Up	--	--	XP_015629029.1 uncharacterized protein LOC4333991 [Oryza sativa Japonica Group]
LOC_Os03g51990	1.21145	0.430411	0.0048833	0.0510428	0.92	0.65	0.85	0.32	0.29	0.25	Up	GO:0005488,binding; GO:0005622,intracellular anatomical structure; GO:0005623,obsolete cell; GO:0005634,nucleus; GO:0016597,amino acid binding; GO:0031406,carboxylic acid binding; GO:0036094,small molecule binding; GO:0043167,ion binding; GO:0043168,anion binding; GO:0043177,organic acid binding; GO:0043226,organelle; GO:0043227,membrane-bounded organelle; GO:0043229,intracellular organelle; GO:0…	--	ABF98684.1 ACT domain containing protein, expressed [Oryza sativa Japonica Group]
LOC_Os03g52020	1.00033	0.293523	0.000654393	0.0139656	0.24	0.37	0.85	0	0	0	Up	--	--	XP_015632632.1 uncharacterized protein LOC107277683 [Oryza sativa Japonica Group]
LOC_Os03g52300	2.23856	0.685771	0.00109736	0.0198786	34.24	31.23	17.25	9.82	11.17	8.83	Up	--	--	AAT77882.1 putative pathogenesis-related protein [Oryza sativa Japonica Group]
LOC_Os03g52390	1.03107	0.317971	0.00118429	0.020846	1.79	2.01	20.05	1.94	1.76	1.23	Up	--	--	XP_015632318.1 proteinase inhibitor PSI-1.2 [Oryza sativa Japonica Group]
LOC_Os03g52680	2.17904	1.01165	0.0312441	1	25.71	40.48	12.95	20.89	5.18	5.5	Up	--	--	XP_015628177.1 uncharacterized protein LOC4334034 [Oryza sativa Japonica Group]
LOC_Os03g52910	1.81368	0.855585	0.0340217	0.1613	0.9	1.33	4.26	0.27	0.21	0.37	Up	--	--	XP_015629011.1 uncharacterized protein LOC4334054 [Oryza sativa Japonica Group]
LOC_Os03g52940	1.47015	0.700037	0.0357201	0.165882	3.1	3.23	2.64	2.09	1.21	1.29	Up	--	--	XP_015630034.1 uncharacterized protein LOC4334055 [Oryza sativa Japonica Group]
LOC_Os03g53200	2.69381	0.896898	0.00266918	0.0350698	5.54	3.4	20.2	4.78	5.42	3.46	Up	--	CALM; calmodulin; K02183; CALM; calmodulin; K02183; CALM; calmodulin; K02183; CALM; calmodulin; K02183; CALM; calmodulin; K02183; CALM; calmodulin; K02183; CALM; calmodulin; K02183; CALM; calmodulin; K02183; CALM; calmodulin; K02183; CALM; calmodulin; K02183; CALM; calmodulin; K02183; CALM; calmodulin; K02183; CALM; calmodulin; K02183; CALM; calmodulin; K02183; CALM; calmodulin; K02183; CALM; cal…	XP_015630917.1 calmodulin-like protein 4 [Oryza sativa Japonica Group]
LOC_Os03g53210	1.41496	0.31701	8.06468e-06	0.000626811	22.64	25.92	17.32	9.07	9.7	9.43	Up	--	--	BAH01703.1 unnamed protein product [Oryza sativa Japonica Group]
LOC_Os03g53580	1.3458	0.587331	0.0219413	0.12607	12.1	17.97	8.72	5.17	5.73	6.17	Up	--	--	AAK71563.1 hypothetical protein [Oryza sativa Japonica Group]
LOC_Os03g53640	1.86786	0.794713	0.0187555	0.115495	12.71	19.66	11.65	10.22	6.75	4.13	Up	GO:0005622,intracellular anatomical structure; GO:0005623,obsolete cell; GO:0005737,cytoplasm; GO:0006091,generation of precursor metabolites and energy; GO:0008152,metabolic process; GO:0009507,chloroplast; GO:0009534,chloroplast thylakoid; GO:0009536,plastid; GO:0009543,chloroplast thylakoid lumen; GO:0009579,thylakoid; GO:0009987,cellular process; GO:0010207,photosystem II assembly; GO:0015979…	--	XP_015631369.1 photosystem II D1 precursor processing protein PSB27-H2, chloroplastic [Oryza sativa Japonica Group]
LOC_Os03g53710	1.31576	0.354658	0.000207319	0.00629232	2.39	1.3	2.18	0.67	0.8	1.14	Up	GO:0005622,intracellular anatomical structure; GO:0005623,obsolete cell; GO:0005737,cytoplasm; GO:0006091,generation of precursor metabolites and energy; GO:0008152,metabolic process; GO:0009507,chloroplast; GO:0009536,plastid; GO:0009767,photosynthetic electron transport chain; GO:0009773,photosynthetic electron transport in photosystem I; GO:0009893,positive regulation of metabolic process; GO:…	--	XP_015632542.1 protein NDH-DEPENDENT CYCLIC ELECTRON FLOW 5 [Oryza sativa Japonica Group]
LOC_Os03g53740	1.49019	0.275454	6.30407e-08	1.93375e-05	5.22	8.57	8.47	3.15	5.3	2.82	Up	--	--	XP_015630591.1 uncharacterized protein LOC4334109 [Oryza sativa Japonica Group]
LOC_Os03g53900	1.5192	0.611728	0.0130113	0.0943389	1.9	0.14	7.59	0.4	0.35	0.57	Up	GO:0000166,nucleotide binding; GO:0005488,binding; GO:0005623,obsolete cell; GO:0005886,plasma membrane; GO:0008144,obsolete drug binding; GO:0016020,membrane; GO:0016208,AMP binding; GO:0017076,purine nucleotide binding; GO:0030554,adenyl nucleotide binding; GO:0032553,ribonucleotide binding; GO:0032555,purine ribonucleotide binding; GO:0032559,adenyl ribonucleotide binding; GO:0036094,small mol…	--	XP_015631883.1 universal stress protein A-like protein isoform X1 [Oryza sativa Japonica Group]
LOC_Os03g54000	1.47058	0.644985	0.0226064	0.128145	4.4	23.65	10.1	8.06	4.7	6	Up	GO:0000041,transition metal ion transport; GO:0005215,transporter activity; GO:0005623,obsolete cell; GO:0005886,plasma membrane; GO:0005911,cell-cell junction; GO:0006810,transport; GO:0006811,ion transport; GO:0006812,cation transport; GO:0006826,iron ion transport; GO:0006873,cellular ion homeostasis; GO:0006875,cellular metal ion homeostasis; GO:0008324,cation transmembrane transporter activi…	--	XP_015630685.1 oligopeptide transporter 3 [Oryza sativa Japonica Group]
LOC_Os03g55010	1.17117	0.28535	4.05471e-05	0.00204567	2.65	3.08	2.59	0.78	1.5	1.98	Up	GO:0003824,catalytic activity; GO:0005622,intracellular anatomical structure; GO:0005623,obsolete cell; GO:0008194,UDP-glycosyltransferase activity; GO:0016740,transferase activity; GO:0016757,glycosyltransferase activity; GO:0016758,hexosyltransferase activity; GO:0035251,UDP-glucosyltransferase activity; GO:0043226,organelle; GO:0043227,membrane-bounded organelle; GO:0043229,intracellular organ…	--	XP_015630872.1 UDP-glycosyltransferase 83A1 [Oryza sativa Japonica Group]
LOC_Os03g55030	1.17626	0.512802	0.021803	0.12559	3.17	1.67	1.1	0.98	1.03	0.24	Up	GO:0003824,catalytic activity; GO:0005622,intracellular anatomical structure; GO:0005623,obsolete cell; GO:0008194,UDP-glycosyltransferase activity; GO:0016740,transferase activity; GO:0016757,glycosyltransferase activity; GO:0016758,hexosyltransferase activity; GO:0035251,UDP-glucosyltransferase activity; GO:0043226,organelle; GO:0043227,membrane-bounded organelle; GO:0043229,intracellular organ…	--	XP_025879664.1 UDP-glycosyltransferase 83A1-like [Oryza sativa Japonica Group]
LOC_Os03g55080	1.17828	0.521779	0.0239328	0.132642	5.64	5.43	6.7	2.85	3.1	2.31	Up	GO:0001067,transcription regulatory region nucleic acid binding; GO:0001101,response to acid chemical; GO:0003676,nucleic acid binding; GO:0003677,DNA binding; GO:0003700,DNA-binding transcription factor activity; GO:0005488,binding; GO:0006355,regulation of DNA-templated transcription; GO:0006950,response to stress; GO:0006970,response to osmotic stress; GO:0009414,response to water deprivation;…	--	XP_015631421.1 probable WRKY transcription factor 57 [Oryza sativa Japonica Group]
LOC_Os03g55240	1.05527	0.342502	0.00206266	0.0295293	1.47	0.79	2.7	0.84	0.64	0.92	Up	--	CYP17A; steroid 17alpha-monooxygenase / 17alpha-hydroxyprogesterone deacetylase [EC:1.14.14.19 1.14.14.32]; K00512; CYP17A; steroid 17alpha-monooxygenase / 17alpha-hydroxyprogesterone deacetylase [EC:1.14.14.19 1.14.14.32]; K00512; CYP17A; steroid 17alpha-monooxygenase / 17alpha-hydroxyprogesterone deacetylase [EC:1.14.14.19 1.14.14.32]; K00512; CYP17A; steroid 17alpha-monooxygenase / 17alpha-hyd…	AAK63920.1 putative cytochrome P450 [Oryza sativa Japonica Group]
LOC_Os03g55300	1.14238	0.419256	0.00643465	0.0617844	4.1	7.87	3.19	3.66	1.8	2.32	Up	--	--	AAK63936.1 hypothetical protein [Oryza sativa Japonica Group]
LOC_Os03g55410	1.7814	0.629531	0.00465869	0.0493632	2.16	0.88	6.94	0.34	0.31	0.16	Up	--	E1.11.1.7; peroxidase [EC:1.11.1.7]; K00430;	XP_015628252.1 peroxidase 51 [Oryza sativa Japonica Group]
LOC_Os03g55420	4.3926	1.07326	4.26263e-05	0.00211349	9.9	5.52	17.92	2.61	1.58	1.92	Up	--	E1.11.1.7; peroxidase [EC:1.11.1.7]; K00430;	XP_015628314.1 peroxidase 35 [Oryza sativa Japonica Group]
LOC_Os03g55430	2.08951	0.710404	0.00326847	0.0394514	13	8.07	46.53	5.78	3.26	2.31	Up	--	--	ABF99018.1 expressed protein [Oryza sativa Japonica Group]
LOC_Os03g55530	1.15188	0.447649	0.0100767	0.0811025	5.6	8.38	13.58	6.79	4.98	2.27	Up	GO:0000902,cell morphogenesis; GO:0003824,catalytic activity; GO:0006473,protein acetylation; GO:0006807,nitrogen compound metabolic process; GO:0007154,cell communication; GO:0007165,signal transduction; GO:0007275,multicellular organism development; GO:0008080,N-acetyltransferase activity; GO:0008152,metabolic process; GO:0009314,response to radiation; GO:0009416,response to light stimulus; GO:…	--	XP_015628406.1 probable N-acetyltransferase HLS1 [Oryza sativa Japonica Group]
LOC_Os03g55540	4.29437	2.18575	0.0494478	1	5.17	4.1	11.44	5.45	0.42	2.77	Up	--	--	XP_015633313.1 zinc finger protein 1 [Oryza sativa Japonica Group]
LOC_Os03g55720	1.15064	0.481247	0.0168042	0.108625	180.29	161.42	157.4	62.58	83.12	52.77	Up	--	--	XP_015630521.1 uncharacterized protein LOC4334225 [Oryza sativa Japonica Group]
LOC_Os03g55800	1.1422	0.400892	0.00438381	0.0477981	17.17	22.24	15.66	10.95	7.06	6.28	Up	GO:0001101,response to acid chemical; GO:0001676,long-chain fatty acid metabolic process; GO:0003824,catalytic activity; GO:0004497,monooxygenase activity; GO:0005488,binding; GO:0005622,intracellular anatomical structure; GO:0005623,obsolete cell; GO:0005737,cytoplasm; GO:0005739,mitochondrion; GO:0006082,organic acid metabolic process; GO:0006629,lipid metabolic process; GO:0006631,fatty acid m…	AOS; hydroperoxide dehydratase [EC:4.2.1.92]; K01723;	KAF0888348.1 hypothetical protein E2562_014173 [Oryza meyeriana var. granulata]
LOC_Os03g55980	1.2648	0.299071	2.34623e-05	0.0013805	0.77	0.91	1.47	0.25	0.29	0	Up	--	--	XP_015633128.1 uncharacterized protein LOC4334252 [Oryza sativa Japonica Group]
LOC_Os03g56010	3.40594	0.983421	0.000533475	0.012068	2.95	4.95	3.24	1.81	1.89	0.89	Up	GO:0005622,intracellular anatomical structure; GO:0005623,obsolete cell; GO:0005634,nucleus; GO:0043226,organelle; GO:0043227,membrane-bounded organelle; GO:0043229,intracellular organelle; GO:0043231,intracellular membrane-bounded organelle; GO:0044424,obsolete intracellular part; GO:0044464,obsolete cell part;	--	XP_015630261.1 ocs element-binding factor 1 [Oryza sativa Japonica Group]
LOC_Os03g56050	1.32824	0.574923	0.0208718	0.122663	4.58	9.62	6.82	1.82	3.27	4.06	Up	--	--	AAT85056.1 putative AP2/EREBP transcription factor [Oryza sativa Japonica Group]
LOC_Os03g56140	1.62404	0.561779	0.00384159	0.0441237	4.99	1.81	1.65	1.57	1.4	1.01	Up	GO:0001708,cell fate specification; GO:0003002,regionalization; GO:0003700,DNA-binding transcription factor activity; GO:0005622,intracellular anatomical structure; GO:0005623,obsolete cell; GO:0005634,nucleus; GO:0006355,regulation of DNA-templated transcription; GO:0007275,multicellular organism development; GO:0007389,pattern specification process; GO:0009888,tissue development; GO:0009889,reg…	--	Q10EC6.2 RecName: Full=Homeobox protein knotted-1-like 9 [Oryza sativa Japonica Group]
LOC_Os03g56700	1.03467	0.339065	0.00227682	0.0314409	21.26	38.91	12.95	7.16	10.92	9.19	Up	--	--	AAK09219.1 hypothetical protein [Oryza sativa Japonica Group]
LOC_Os03g56782	1.01872	0.290533	0.000454267	0.0107519	461.9	613.48	387.4	261.44	249.38	197.09	Up	--	--	XP_015629289.1 uncharacterized protein LOC4334306 [Oryza sativa Japonica Group]
LOC_Os03g57080	2.35439	1.02787	0.021989	0.126186	9.43	9.93	8.27	4.49	3.19	2.49	Up	--	--	XP_015629818.1 patatin-like protein 3 isoform X2 [Oryza sativa Japonica Group]
LOC_Os03g57145	1.3289	0.380175	0.000473165	0.0110402	106.23	84.49	61.92	33.2	35.03	27.96	Up	--	--	--
LOC_Os03g57149	1.22705	0.513391	0.0168443	0.108732	9.14	5.34	4.29	2.19	3.26	3.17	Up	GO:0005488,binding; GO:0005515,protein binding; GO:0005622,intracellular anatomical structure; GO:0005623,obsolete cell; GO:0005634,nucleus; GO:0005635,nuclear envelope; GO:0009966,regulation of signal transduction; GO:0009968,negative regulation of signal transduction; GO:0010646,regulation of cell communication; GO:0010648,negative regulation of cell communication; GO:0010941,regulation of cell…	--	KAB8093868.1 hypothetical protein EE612_020855 [Oryza sativa]
LOC_Os03g57200	1.23276	0.312382	7.93569e-05	0.00321352	3.93	13.48	5.56	3.6	4.18	3.28	Up	GO:0001101,response to acid chemical; GO:0003824,catalytic activity; GO:0004364,glutathione transferase activity; GO:0005488,binding; GO:0005515,protein binding; GO:0005576,extracellular region; GO:0005622,intracellular anatomical structure; GO:0005623,obsolete cell; GO:0005634,nucleus; GO:0005737,cytoplasm; GO:0005773,vacuole; GO:0005774,vacuolar membrane; GO:0005829,cytosol; GO:0005886,plasma m…	GST, gst; glutathione S-transferase [EC:2.5.1.18]; K00799; GST, gst; glutathione S-transferase [EC:2.5.1.18]; K00799; GST, gst; glutathione S-transferase [EC:2.5.1.18]; K00799; GST, gst; glutathione S-transferase [EC:2.5.1.18]; K00799; GST, gst; glutathione S-transferase [EC:2.5.1.18]; K00799;	XP_015630984.1 probable glutathione S-transferase GSTU1 [Oryza sativa Japonica Group]
LOC_Os03g57310	1.42249	0.389743	0.000262432	0.00732055	1.97	3.94	1.95	2.3	0.52	0.74	Up	GO:0000149,SNARE binding; GO:0001101,response to acid chemical; GO:0005488,binding; GO:0005515,protein binding; GO:0005622,intracellular anatomical structure; GO:0005623,obsolete cell; GO:0005737,cytoplasm; GO:0005794,Golgi apparatus; GO:0005802,trans-Golgi network; GO:0005886,plasma membrane; GO:0005911,cell-cell junction; GO:0006605,protein targeting; GO:0006612,protein targeting to membrane; G…	STX1B_2_3; syntaxin 1B/2/3; K08486; STX1B_2_3; syntaxin 1B/2/3; K08486;	XP_015628438.1 syntaxin-121 [Oryza sativa Japonica Group]
LOC_Os03g57545	3.58538	1.51424	0.0178958	1	226.88	177.44	162.56	72.9	81.22	76.44	Up	--	--	XP_025879779.1 uncharacterized protein LOC107276919 isoform X1 [Oryza sativa Japonica Group]
LOC_Os03g57640	1.261	0.353782	0.000364792	0.00928364	0.36	0.64	3.09	0.13	0.45	0.1	Up	--	--	XP_015628940.1 probable carboxylesterase 15 [Oryza sativa Japonica Group]
LOC_Os03g57750	1.68494	0.50783	0.000906882	0.0173864	10.64	9.12	9.23	4.97	4.05	4.37	Up	--	--	XP_015632979.1 protein SKIP34 [Oryza sativa Japonica Group]
LOC_Os03g57900	1.37587	0.240198	1.01565e-08	5.43397e-06	4.87	5	9.26	1.61	1.74	3.36	Up	--	--	KAF0915566.1 hypothetical protein E2562_036751 [Oryza meyeriana var. granulata]
LOC_Os03g57910	1.62097	0.407529	6.96293e-05	0.00293844	15.9	22.2	14.16	6.13	7.44	9.97	Up	--	--	XP_015633144.1 zinc finger A20 and AN1 domain-containing stress-associated protein 7 isoform X4 [Oryza sativa Japonica Group]
LOC_Os03g58010	1.12318	0.236933	2.13206e-06	0.000239269	0.29	0.38	2.04	0.09	0.21	0.07	Up	--	--	XP_015631056.1 uncharacterized protein LOC4334402 [Oryza sativa Japonica Group]
LOC_Os03g58020	1.48086	0.707996	0.0364724	0.167729	2.78	2.02	1.88	0.32	1.25	0.42	Up	--	--	XP_015631053.1 uncharacterized protein LOC4334403 [Oryza sativa Japonica Group]
LOC_Os03g58220	1.82449	0.796331	0.0219563	0.126087	1.5	2.09	0.9	0.79	0.82	0.33	Up	--	--	AAP44688.1 hypothetical protein [Oryza sativa Japonica Group]
LOC_Os03g58470	2.75239	1.28606	0.0323407	1	1449.4	939.7	756.2	513.8	621.47	438.52	Up	GO:0005622,intracellular anatomical structure; GO:0005623,obsolete cell; GO:0005634,nucleus; GO:0005694,chromosome; GO:0005730,nucleolus; GO:0005737,cytoplasm; GO:0005739,mitochondrion; GO:0031974,membrane-enclosed lumen; GO:0031981,nuclear lumen; GO:0043226,organelle; GO:0043227,membrane-bounded organelle; GO:0043228,non-membrane-bounded organelle; GO:0043229,intracellular organelle; GO:0043231,…	--	EAY92196.1 hypothetical protein OsI_13914 [Oryza sativa Indica Group]
LOC_Os03g58750	4.31028	2.13363	0.0433662	1	4.49	4.34	4.07	1.74	1.8	2.08	Up	GO:0003824,catalytic activity; GO:0004672,protein kinase activity; GO:0004674,protein serine/threonine kinase activity; GO:0005623,obsolete cell; GO:0005886,plasma membrane; GO:0006468,protein phosphorylation; GO:0006793,phosphorus metabolic process; GO:0006796,phosphate-containing compound metabolic process; GO:0006807,nitrogen compound metabolic process; GO:0007154,cell communication; GO:000716…	IRAK4; interleukin-1 receptor-associated kinase 4 [EC:2.7.11.1]; K04733; IRAK4; interleukin-1 receptor-associated kinase 4 [EC:2.7.11.1]; K04733; IRAK4; interleukin-1 receptor-associated kinase 4 [EC:2.7.11.1]; K04733; IRAK4; interleukin-1 receptor-associated kinase 4 [EC:2.7.11.1]; K04733; IRAK4; interleukin-1 receptor-associated kinase 4 [EC:2.7.11.1]; K04733; IRAK4; interleukin-1 receptor-asso…	XP_015628660.1 LEAF RUST 10 DISEASE-RESISTANCE LOCUS RECEPTOR-LIKE PROTEIN KINASE-like 1.5 [Oryza sativa Japonica Group]
LOC_Os03g58790	1.0598	0.53706	0.0484567	0.195475	0.85	1.73	10.46	1.04	1.29	1.55	Up	GO:0003824,catalytic activity; GO:0005622,intracellular anatomical structure; GO:0005623,obsolete cell; GO:0005737,cytoplasm; GO:0005739,mitochondrion; GO:0005740,mitochondrial envelope; GO:0005743,mitochondrial inner membrane; GO:0006996,organelle organization; GO:0007005,mitochondrion organization; GO:0009987,cellular process; GO:0016020,membrane; GO:0016043,cellular component organization; GO:…	hemH, FECH; protoporphyrin/coproporphyrin ferrochelatase [EC:4.99.1.1 4.99.1.9]; K01772;	XP_015631125.1 AAA-ATPase At3g28580 [Oryza sativa Japonica Group]
LOC_Os03g58850	1.94708	0.582195	0.000824672	0.0162993	794.31	562.15	448.1	200.5	264.86	223.94	Up	--	--	XP_015630099.1 glycine-rich protein 23 [Oryza sativa Japonica Group]
LOC_Os03g59320	1.1639	0.314207	0.000212033	0.00637651	5.71	0.4	4.89	0.42	0.76	0.98	Up	GO:0005488,binding; GO:0005515,protein binding; GO:0005622,intracellular anatomical structure; GO:0005623,obsolete cell; GO:0005737,cytoplasm; GO:0006457,protein folding; GO:0009507,chloroplast; GO:0009532,plastid stroma; GO:0009536,plastid; GO:0009570,chloroplast stroma; GO:0009987,cellular process; GO:0043226,organelle; GO:0043227,membrane-bounded organelle; GO:0043229,intracellular organelle; …	--	XP_015630551.1 chaperonin-like RbcX protein 2, chloroplastic [Oryza sativa Japonica Group]
LOC_Os03g59360	1.81306	0.433558	2.89191e-05	0.00160704	12.26	28.91	33.53	15.65	10.98	4.84	Up	--	--	XP_015632264.1 remorin 4.1-like [Oryza sativa Japonica Group]
LOC_Os03g59570	1.42689	0.380827	0.000179096	0.0056883	1.39	0.56	1.37	0.15	0.34	0.61	Up	GO:0003824,catalytic activity; GO:0005622,intracellular anatomical structure; GO:0005623,obsolete cell; GO:0005634,nucleus; GO:0005737,cytoplasm; GO:0005739,mitochondrion; GO:0006139,nucleobase-containing compound metabolic process; GO:0006396,RNA processing; GO:0006399,tRNA metabolic process; GO:0006400,tRNA modification; GO:0006725,cellular aromatic compound metabolic process; GO:0006807,nitrog…	IPT; adenylate dimethylallyltransferase (cytokinin synthase) [EC:2.5.1.27 2.5.1.112]; K10760;	XP_015632648.1 adenylate isopentenyltransferase 5, chloroplastic [Oryza sativa Japonica Group]
LOC_Os03g60080	1.04575	0.227007	4.09139e-06	0.000385765	41.18	100.79	252.49	34.68	20.88	29.68	Up	GO:0003676,nucleic acid binding; GO:0003677,DNA binding; GO:0005488,binding; GO:0005515,protein binding; GO:0006355,regulation of DNA-templated transcription; GO:0009889,regulation of biosynthetic process; GO:0010468,regulation of gene expression; GO:0010556,regulation of macromolecule biosynthetic process; GO:0019219,regulation of nucleobase-containing compound metabolic process; GO:0019222,regu…	--	XP_015630558.1 NAC domain-containing protein 2-like [Oryza sativa Japonica Group]
LOC_Os03g60220	1.12871	0.472353	0.0168691	0.108831	10.55	15.53	14.61	9.01	5.09	3.48	Up	GO:0001101,response to acid chemical; GO:0006950,response to stress; GO:0006952,defense response; GO:0009605,response to external stimulus; GO:0009607,response to biotic stimulus; GO:0009620,response to fungus; GO:0009719,response to endogenous stimulus; GO:0009725,response to hormone; GO:0009751,response to salicylic acid; GO:0010033,response to organic substance; GO:0014070,response to organic …	--	XP_015629194.1 protein LURP-one-related 15 [Oryza sativa Japonica Group]
LOC_Os03g60340	1.13207	0.315863	0.000338313	0.0087946	56.88	88.45	50.99	33.26	34.87	32.57	Up	--	--	XP_015629851.1 protein trichome birefringence-like 33 [Oryza sativa Japonica Group]
LOC_Os03g60500	1.57562	0.477584	0.000969824	0.0182734	6.9	6.79	3.79	2.02	2.72	2.83	Up	--	CTSD; cathepsin D [EC:3.4.23.5]; K01379; CTSD; cathepsin D [EC:3.4.23.5]; K01379; CTSD; cathepsin D [EC:3.4.23.5]; K01379; CTSD; cathepsin D [EC:3.4.23.5]; K01379; CTSD; cathepsin D [EC:3.4.23.5]; K01379;	ABF99574.1 hypothetical protein LOC_Os03g60500 [Oryza sativa Japonica Group]
LOC_Os03g60509	1.19894	0.296682	5.3187e-05	0.00247196	11.93	11.38	6.97	5.76	5.24	4.66	Up	GO:0003824,catalytic activity; GO:0005622,intracellular anatomical structure; GO:0005623,obsolete cell; GO:0005737,cytoplasm; GO:0005783,endoplasmic reticulum; GO:0008152,metabolic process; GO:0009058,biosynthetic process; GO:0009628,response to abiotic stimulus; GO:0009812,flavonoid metabolic process; GO:0009813,flavonoid biosynthetic process; GO:0012505,endomembrane system; GO:0016853,isomerase…	E5.5.1.6; chalcone isomerase [EC:5.5.1.6]; K01859;	ABF99576.1 expressed protein [Oryza sativa Japonica Group]
LOC_Os03g60560	1.07206	0.365066	0.00331811	0.0399157	1.35	1.09	9.77	1.05	0.37	0.22	Up	--	--	XP_015629244.1 zinc finger protein ZAT12 [Oryza sativa Japonica Group]
LOC_Os03g60900	1.28313	0.598846	0.0321401	0.156457	36.25	36.66	23.61	17.45	16.87	14.78	Up	GO:0000226,microtubule cytoskeleton organization; GO:0000278,mitotic cell cycle; GO:0000280,nuclear division; GO:0000775,chromosome, centromeric region; GO:0000776,kinetochore; GO:0000923,equatorial microtubule organizing center; GO:0000930,gamma-tubulin complex; GO:0000931,gamma-tubulin ring complex; GO:0005488,binding; GO:0005515,protein binding; GO:0005622,intracellular anatomical structure; G…	--	XP_015632866.1 mitotic-spindle organizing protein 1B [Oryza sativa Japonica Group]
LOC_Os03g60976	1.28483	0.28342	5.80705e-06	0.000500363	1.04	0.84	0.61	0.21	0.16	0.2	Up	GO:0003824,catalytic activity; GO:0004056,argininosuccinate lyase activity; GO:0005622,intracellular anatomical structure; GO:0005623,obsolete cell; GO:0005737,cytoplasm; GO:0006082,organic acid metabolic process; GO:0006520,cellular amino acid metabolic process; GO:0006525,arginine metabolic process; GO:0006526,arginine biosynthetic process; GO:0006591,ornithine metabolic process; GO:0006807,nit…	argH, ASL; argininosuccinate lyase [EC:4.3.2.1]; K01755; argH, ASL; argininosuccinate lyase [EC:4.3.2.1]; K01755;	ABF99631.1 hypothetical protein LOC_Os03g60976 [Oryza sativa Japonica Group]
LOC_Os03g61090	2.13682	1.01336	0.0349753	0.163878	14.36	7.68	3.91	6.63	2.87	1.52	Up	--	--	XP_015628859.1 uncharacterized protein LOC4334638 [Oryza sativa Japonica Group]
LOC_Os03g61360	1.48053	0.615895	0.0162227	0.106787	0.48	1.07	3.22	0.14	0.27	0.43	Up	--	--	XP_015628306.1 uncharacterized protein LOC4334657 [Oryza sativa Japonica Group]
LOC_Os03g61490	1.23821	0.359488	0.00057237	0.0127844	2.91	0.34	23.07	0.31	0.08	0.56	Up	--	--	BAH01076.1 unnamed protein product [Oryza sativa Japonica Group]
LOC_Os03g61500	1.31468	0.284584	3.84387e-06	0.0003728	2.76	0.17	25.48	0	1.12	0.16	Up	--	--	XP_015629298.1 cell number regulator 10 [Oryza sativa Japonica Group]
LOC_Os03g61590	2.2952	0.879367	0.00905264	0.075926	11.93	11.65	8.09	3.09	5.13	1.64	Up	--	--	AAO39867.1 hypothetical protein [Oryza sativa Japonica Group]
LOC_Os03g61610	1.03806	0.215441	1.44796e-06	0.000181042	0.35	0.61	1.55	0.15	0.12	0	Up	--	--	AAO39861.1 hypothetical protein [Oryza sativa Japonica Group]
LOC_Os03g62270	1.37039	0.415669	0.000977803	0.0183417	7.73	11.38	9.5	3.82	5.14	2.95	Up	GO:0005215,transporter activity; GO:0006810,transport; GO:0006855,xenobiotic transmembrane transport; GO:0022857,transmembrane transporter activity; GO:0042221,response to chemical; GO:0050896,response to stimulus; GO:0051179,localization; GO:0051234,establishment of localization; GO:0055085,transmembrane transport;	--	XP_015632147.1 protein DETOXIFICATION 54 [Oryza sativa Japonica Group]
LOC_Os03g62300	1.34146	0.25553	1.5232e-07	3.85085e-05	1.13	1.12	0.38	0.16	0.31	0	Up	--	--	ABF99796.1 hypothetical protein LOC_Os03g62300 [Oryza sativa Japonica Group]
LOC_Os03g62370	1.59805	0.677778	0.018385	0.114069	4	4.84	5.11	2.24	1.67	2.57	Up	--	--	XP_015632697.1 uncharacterized protein LOC4334728 [Oryza sativa Japonica Group]
LOC_Os03g63310	1.89287	0.340063	2.60303e-08	1.01501e-05	2.34	1.93	5.63	0.4	0.86	0.45	Up	GO:0003824,catalytic activity; GO:0004497,monooxygenase activity; GO:0006950,response to stress; GO:0008152,metabolic process; GO:0009058,biosynthetic process; GO:0009266,response to temperature stimulus; GO:0009408,response to heat; GO:0009628,response to abiotic stimulus; GO:0010286,heat acclimation; GO:0016020,membrane; GO:0016491,oxidoreductase activity; GO:0016705,oxidoreductase activity, ac…	CYP17A; steroid 17alpha-monooxygenase / 17alpha-hydroxyprogesterone deacetylase [EC:1.14.14.19 1.14.14.32]; K00512; CYP17A; steroid 17alpha-monooxygenase / 17alpha-hydroxyprogesterone deacetylase [EC:1.14.14.19 1.14.14.32]; K00512; CYP17A; steroid 17alpha-monooxygenase / 17alpha-hydroxyprogesterone deacetylase [EC:1.14.14.19 1.14.14.32]; K00512; CYP17A; steroid 17alpha-monooxygenase / 17alpha-hyd…	XP_015631141.1 4-hydroxyphenylacetaldehyde oxime monooxygenase [Oryza sativa Japonica Group]
LOC_Os03g63900	1.28319	0.449935	0.00434512	0.0474997	0.09	0.14	1.31	0.11	0	0.04	Up	--	--	XP_015627895.1 S-norcoclaurine synthase 1 [Oryza sativa Japonica Group]
LOC_Os03g64010	1.99764	0.487736	4.20809e-05	0.00209764	44.57	42.7	42.16	17.7	22.11	18.32	Up	--	--	EEE60335.1 hypothetical protein OsJ_13435 [Oryza sativa Japonica Group]
LOC_Os03g64070	1.07667	0.460682	0.0194326	0.117986	10.55	6.03	17.98	4.28	5.75	2.47	Up	GO:0005622,intracellular anatomical structure; GO:0005623,obsolete cell; GO:0005634,nucleus; GO:0043226,organelle; GO:0043227,membrane-bounded organelle; GO:0043229,intracellular organelle; GO:0043231,intracellular membrane-bounded organelle; GO:0044424,obsolete intracellular part; GO:0044464,obsolete cell part;	--	EAZ39375.1 hypothetical protein OsJ_23804 [Oryza sativa Japonica Group]
LOC_Os03g64260	2.67961	0.808186	0.000914524	0.0175038	0.23	0.31	2.51	0.29	0	0.07	Up	GO:0000160,phosphorelay signal transduction system; GO:0001101,response to acid chemical; GO:0003676,nucleic acid binding; GO:0003677,DNA binding; GO:0003700,DNA-binding transcription factor activity; GO:0005488,binding; GO:0005622,intracellular anatomical structure; GO:0005623,obsolete cell; GO:0005634,nucleus; GO:0005737,cytoplasm; GO:0006355,regulation of DNA-templated transcription; GO:000695…	ERF1; ethylene-responsive transcription factor 1; K14516; ERF1; ethylene-responsive transcription factor 1; K14516;	XP_015629379.1 ethylene-responsive transcription factor 15 [Oryza sativa Japonica Group]
LOC_Os04g01140	1.50954	0.259869	6.29043e-09	4.04348e-06	1.87	3.41	1.23	1.15	1.2	0.71	Up	GO:0003824,catalytic activity; GO:0004497,monooxygenase activity; GO:0008152,metabolic process; GO:0009058,biosynthetic process; GO:0016020,membrane; GO:0016491,oxidoreductase activity; GO:0016705,oxidoreductase activity, acting on paired donors, with incorporation or reduction of molecular oxygen; GO:0016709,oxidoreductase activity, acting on paired donors, with incorporation or reduction of mol…	CYP17A; steroid 17alpha-monooxygenase / 17alpha-hydroxyprogesterone deacetylase [EC:1.14.14.19 1.14.14.32]; K00512; CYP17A; steroid 17alpha-monooxygenase / 17alpha-hydroxyprogesterone deacetylase [EC:1.14.14.19 1.14.14.32]; K00512; CYP17A; steroid 17alpha-monooxygenase / 17alpha-hydroxyprogesterone deacetylase [EC:1.14.14.19 1.14.14.32]; K00512; CYP17A; steroid 17alpha-monooxygenase / 17alpha-hyd…	KAF2932474.1 hypothetical protein DAI22_04g000300 [Oryza sativa Japonica Group]
LOC_Os04g01690	1.56703	0.402397	9.85116e-05	0.00370926	0.83	1.86	4.31	0.53	0.97	0.66	Up	GO:0001101,response to acid chemical; GO:0003824,catalytic activity; GO:0005488,binding; GO:0005515,protein binding; GO:0005622,intracellular anatomical structure; GO:0005623,obsolete cell; GO:0005737,cytoplasm; GO:0005829,cytosol; GO:0006576,cellular biogenic amine metabolic process; GO:0006595,polyamine metabolic process; GO:0006596,polyamine biosynthetic process; GO:0006807,nitrogen compound m…	E4.1.1.19; arginine decarboxylase [EC:4.1.1.19]; K01583;	AMK74870.1 arginine decarboxylase 2 [Oryza sativa Indica Group]
LOC_Os04g02890	1.10649	0.301901	0.000247254	0.00698812	5.38	5.13	3.57	2.59	1.59	1.95	Up	GO:0005622,intracellular anatomical structure; GO:0005623,obsolete cell; GO:0005737,cytoplasm; GO:0009507,chloroplast; GO:0009526,plastid envelope; GO:0009536,plastid; GO:0009941,chloroplast envelope; GO:0031967,organelle envelope; GO:0031975,envelope; GO:0043226,organelle; GO:0043227,membrane-bounded organelle; GO:0043229,intracellular organelle; GO:0043231,intracellular membrane-bounded organel…	--	XP_015633014.1 UPF0548 protein At2g17695 isoform X4 [Oryza sativa Japonica Group]
LOC_Os04g05650	1.27976	0.416437	0.00211836	0.0299355	0.59	0	12.21	0.61	0.35	0.59	Up	--	--	KAF2932694.1 hypothetical protein DAI22_04g016900 [Oryza sativa Japonica Group]
LOC_Os04g06590	1.65368	0.47147	0.000452328	0.0107281	0.02	0	0.88	0	0.02	0.02	Up	--	--	XP_015637155.1 uncharacterized protein LOC4335022 [Oryza sativa Japonica Group]
LOC_Os04g08415	1.13818	0.34376	0.000929708	0.017706	4.25	4.43	3.2	1.04	1.6	0.63	Up	--	--	EEC76747.1 hypothetical protein OsI_14811 [Oryza sativa Indica Group]
LOC_Os04g08600	1.34955	0.34805	0.000105556	0.00389794	2.86	11.32	2.21	1.35	2.97	2.24	Up	GO:0000003,reproduction; GO:0003002,regionalization; GO:0003006,developmental process involved in reproduction; GO:0003676,nucleic acid binding; GO:0003677,DNA binding; GO:0003700,DNA-binding transcription factor activity; GO:0005488,binding; GO:0005622,intracellular anatomical structure; GO:0005623,obsolete cell; GO:0005634,nucleus; GO:0006355,regulation of DNA-templated transcription; GO:000715…	--	CAE03847.1 OSJNBb0089K06.6 [Oryza sativa Japonica Group]
LOC_Os04g09390	1.0984	0.466213	0.0184724	0.114395	2.2	0.57	2.9	0.31	0.24	0.12	Up	--	--	Q01MB6.2 RecName: Full=Lectin; AltName: Full=Agglutinin; Contains: RecName: Full=Lectin 10 kDa peptide; Contains: RecName: Full=Lectin 8 kDa peptide; Flags: Precursor [Oryza sativa Indica Group]
LOC_Os04g10350	1.38279	0.313663	1.04078e-05	0.000745927	1.62	1.45	9.74	1.6	1.73	1.01	Up	--	--	XP_015633514.1 1-aminocyclopropane-1-carboxylate oxidase homolog 1 [Oryza sativa Japonica Group]
LOC_Os04g11962	1.84589	0.770666	0.016612	0.108081	25.02	22.83	26.11	11.52	15.6	9.68	Up	--	--	CAE03690.2 OSJNBb0026E15.8 [Oryza sativa Japonica Group]
LOC_Os04g11980	1.1794	0.470547	0.0121949	0.091004	40.36	32.61	35.01	13.62	14.47	13.92	Up	--	--	BAG93292.1 unnamed protein product [Oryza sativa Japonica Group]
LOC_Os04g12820	1.40195	0.488883	0.00413517	0.0461367	3.43	3.87	3.32	1.74	2.18	1.13	Up	GO:0000166,nucleotide binding; GO:0003824,catalytic activity; GO:0004175,endopeptidase activity; GO:0004222,metalloendopeptidase activity; GO:0005488,binding; GO:0005524,ATP binding; GO:0005622,intracellular anatomical structure; GO:0005623,obsolete cell; GO:0005737,cytoplasm; GO:0005739,mitochondrion; GO:0005740,mitochondrial envelope; GO:0005741,mitochondrial outer membrane; GO:0005743,mitochon…	--	XP_015634728.1 AT-rich interactive domain-containing protein 1B-like [Oryza sativa Japonica Group]
LOC_Os04g12960	2.42839	0.955602	0.0110469	0.0858308	0	0	0.88	0	0	0	Up	--	--	XP_015635482.1 UDP-glucosyltransferase UGT13248 [Oryza sativa Japonica Group]
LOC_Os04g17100	1.70609	0.507496	0.000774414	0.0156166	536.07	495.47	1053.79	393.67	355.57	88.88	Up	--	--	XP_015637237.1 heavy metal-associated isoprenylated plant protein 27 [Oryza sativa Japonica Group]
LOC_Os04g20690	1.03502	0.389035	0.00780314	0.0693659	12.45	12.98	10.37	7.04	6.49	2.9	Up	--	--	--
LOC_Os04g20749	2.18393	1.0176	0.0318594	0.15575	3.01	1.45	13.23	2.15	2	0.92	Up	--	--	BAH92555.1 Os04g0275966 [Oryza sativa Japonica Group]
LOC_Os04g21430	1.53595	0.734905	0.0366185	0.167864	14.01	16.19	9.82	3.04	7.01	6.41	Up	--	--	--
LOC_Os04g21840	1.55533	0.456576	0.000657993	0.014016	4.97	12.26	5.49	2.51	4.61	3.29	Up	--	--	KAF2933191.1 hypothetical protein DAI22_04g063700 [Oryza sativa Japonica Group]
LOC_Os04g21850	1.56687	0.515416	0.00236564	0.0322799	18.17	58.08	40.55	15.22	19.74	20.77	Up	--	--	EAZ30080.1 hypothetical protein OsJ_14141 [Oryza sativa Japonica Group]
LOC_Os04g21950	4.47853	1.25275	0.000350269	0.00901602	50.08	84.48	64.24	27.43	23.45	19.56	Up	GO:0001101,response to acid chemical; GO:0003682,chromatin binding; GO:0005488,binding; GO:0009719,response to endogenous stimulus; GO:0009725,response to hormone; GO:0009737,response to abscisic acid; GO:0009739,response to gibberellin; GO:0009937,regulation of gibberellic acid mediated signaling pathway; GO:0009938,negative regulation of gibberellic acid mediated signaling pathway; GO:0009966,r…	--	EEE60680.1 hypothetical protein OsJ_14148 [Oryza sativa Japonica Group]
LOC_Os04g22300	1.28005	0.528427	0.0154194	0.103846	2.19	5.12	3.49	1.47	1.65	2.07	Up	--	--	EEE60685.1 hypothetical protein OsJ_14161 [Oryza sativa Japonica Group]
LOC_Os04g22860	5.40303	1.7732	0.00231097	1	36.56	30.37	24.67	13.62	13.22	8.51	Up	GO:0000003,reproduction; GO:0000164,protein phosphatase type 1 complex; GO:0003006,developmental process involved in reproduction; GO:0004857,enzyme inhibitor activity; GO:0004864,protein phosphatase inhibitor activity; GO:0004865,protein serine/threonine phosphatase inhibitor activity; GO:0005488,binding; GO:0005515,protein binding; GO:0005622,intracellular anatomical structure; GO:0005623,obsol…	--	KAB8095155.1 hypothetical protein EE612_022910 [Oryza sativa]
LOC_Os04g23220	1.05709	0.312636	0.000721663	0.0148769	1.25	4.1	2.03	0.51	1.21	1.69	Up	GO:0005622,intracellular anatomical structure; GO:0005623,obsolete cell; GO:0005737,cytoplasm; GO:0006810,transport; GO:0009507,chloroplast; GO:0009536,plastid; GO:0010232,vascular transport; GO:0010233,phloem transport; GO:0032501,multicellular organismal process; GO:0033500,carbohydrate homeostasis; GO:0042592,homeostatic process; GO:0043226,organelle; GO:0043227,membrane-bounded organelle; GO:…	--	XP_015636167.1 protein SMAX1-LIKE 4 [Oryza sativa Japonica Group]
LOC_Os04g23739	1.64722	0.320345	2.71783e-07	5.58272e-05	1.81	2.01	1.38	0.77	1.01	0.67	Up	--	--	AAX96198.1 transposon protein, putative, CACTA, En/Spm sub-class [Oryza sativa Japonica Group]
LOC_Os04g24140	1.41884	0.483859	0.00336406	0.0402672	119.01	194.15	277.11	75.79	81.2	68.45	Up	GO:0000003,reproduction; GO:0000271,polysaccharide biosynthetic process; GO:0003006,developmental process involved in reproduction; GO:0003824,catalytic activity; GO:0004751,ribose-5-phosphate isomerase activity; GO:0005622,intracellular anatomical structure; GO:0005623,obsolete cell; GO:0005737,cytoplasm; GO:0005829,cytosol; GO:0005975,carbohydrate metabolic process; GO:0005976,polysaccharide me…	rpiA; ribose 5-phosphate isomerase A [EC:5.3.1.6]; K01807; rpiA; ribose 5-phosphate isomerase A [EC:5.3.1.6]; K01807;	XP_015633390.1 probable ribose-5-phosphate isomerase 1 [Oryza sativa Japonica Group]
LOC_Os04g24160	4.25569	1.65317	0.0100457	1	8.13	7.73	9.48	3.69	5.07	3.88	Up	--	--	CAD40522.2 OSJNBa0023J03.9 [Oryza sativa Japonica Group]
LOC_Os04g24165	1.81048	0.52842	0.000612075	0.0133743	30.71	22.02	12.91	10.99	9.03	6.1	Up	--	--	--
LOC_Os04g24750	1.88732	0.552243	0.000631855	0.0135855	0.7	0.51	0.21	0	0	0	Up	--	--	BAS88534.1 Os04g0312500 [Oryza sativa Japonica Group]
LOC_Os04g24900	1.09673	0.349496	0.00170094	0.0260298	59.25	41.45	42.01	19.55	21.68	21.44	Up	--	--	BAH92595.1 Os04g0314550 [Oryza sativa Japonica Group]
LOC_Os04g25380	1.02931	0.212701	1.30345e-06	0.000171356	0.21	0.26	0.13	0.05	0	0	Up	--	UGT85A23_24; 7-deoxyloganetin glucosyltransferase [EC:2.4.1.324]; K21374;	XP_015634584.1 7-deoxyloganetin glucosyltransferase [Oryza sativa Japonica Group]
LOC_Os04g25440	1.02781	0.364012	0.00474924	0.050028	0.43	0.1	0.64	0.08	0	0.1	Up	--	UGT85A23_24; 7-deoxyloganetin glucosyltransferase [EC:2.4.1.324]; K21374;	BAS88573.1 Os04g0320700, partial [Oryza sativa Japonica Group]
LOC_Os04g26890	2.23185	0.638012	0.000468532	0.0109655	6.44	7.53	5.61	4.46	3.05	1.79	Up	--	--	BAF14406.1 Os04g0337700 [Oryza sativa Japonica Group]
LOC_Os04g27700	1.06273	0.333988	0.00146293	0.0236692	7.39	7.01	4.53	2.3	2.21	2.44	Up	--	--	AAT58845.1 hypothetical protein [Oryza sativa Japonica Group]
LOC_Os04g27750	1.68629	0.517661	0.00112392	0.0201536	20.52	26.66	24.5	7.4	9.57	6.7	Up	--	--	EEE60775.1 hypothetical protein OsJ_14343 [Oryza sativa Japonica Group]
LOC_Os04g28250	1.14731	0.365442	0.00169234	0.0259855	118.16	59.06	49.82	29.8	33.61	30.04	Up	GO:0002020,protease binding; GO:0004857,enzyme inhibitor activity; GO:0004866,endopeptidase inhibitor activity; GO:0004869,cysteine-type endopeptidase inhibitor activity; GO:0005488,binding; GO:0005515,protein binding; GO:0009892,negative regulation of metabolic process; GO:0010466,negative regulation of peptidase activity; GO:0010605,negative regulation of macromolecule metabolic process; GO:001…	CST3; cystatin-C; K13899;	XP_015635666.1 cysteine proteinase inhibitor 10 [Oryza sativa Japonica Group]
LOC_Os04g28310	1.10954	0.328801	0.000739504	0.0151496	1.92	4.51	3.89	1.44	1.42	1.27	Up	--	--	CAE05524.1 OSJNBa0038P21.17 [Oryza sativa Japonica Group]
LOC_Os04g29280	4.16214	1.29474	0.001306	0.0220662	5.25	4.53	3.93	1.46	1.58	2.04	Up	--	--	--
LOC_Os04g30770	1.07627	0.409144	0.00852489	0.0733858	7.41	6.49	2.97	1.62	2.23	2.71	Up	--	E3.2.1.14; chitinase [EC:3.2.1.14]; K01183;	XP_015635030.1 class V chitinase [Oryza sativa Japonica Group]
LOC_Os04g31484	3.28164	0.892575	0.00023636	0.00678697	2.1	1.19	1.54	0.24	0.38	0.19	Up	--	--	EAZ30497.1 hypothetical protein OsJ_14542 [Oryza sativa Japonica Group]
LOC_Os04g31610	1.23992	0.268767	3.96202e-06	0.000376654	5.31	8.9	7.77	2.39	1.66	2.74	Up	GO:0005622,intracellular anatomical structure; GO:0005623,obsolete cell; GO:0005634,nucleus; GO:0043226,organelle; GO:0043227,membrane-bounded organelle; GO:0043229,intracellular organelle; GO:0043231,intracellular membrane-bounded organelle; GO:0044424,obsolete intracellular part; GO:0044464,obsolete cell part;	--	XP_015634298.1 F-box protein At1g67340 [Oryza sativa Japonica Group]
LOC_Os04g31670	1.29054	0.277517	3.31454e-06	0.000332988	108.87	111.12	58.16	42.57	46.8	15.69	Up	--	--	--
LOC_Os04g31710	1.40667	0.392068	0.000333453	0.00868789	2.56	2.79	2.53	0.91	1.05	0.29	Up	--	--	XP_015634563.1 uncharacterized protein LOC4335656 [Oryza sativa Japonica Group]
LOC_Os04g31730	2.44003	0.609727	6.28518e-05	0.00275948	21.07	22.6	10.45	7	7.82	6.51	Up	--	--	XP_015635251.1 B3 domain-containing protein Os04g0386900 [Oryza sativa Japonica Group]
LOC_Os04g31790	1.2751	0.282067	6.16794e-06	0.000517882	14.65	1.91	3.22	1.72	1.11	2.35	Up	--	--	XP_015637119.1 uncharacterized protein LOC4335658 isoform X1 [Oryza sativa Japonica Group]
LOC_Os04g32300	1.08061	0.426911	0.0113661	0.0872795	38.83	56.43	24.37	25.64	25.9	7.06	Up	--	--	XP_015635298.1 glutaredoxin-C5 [Oryza sativa Japonica Group]
LOC_Os04g32470	1.95459	0.681144	0.00411036	0.0458821	133.45	149.08	100.81	58.34	66.11	60.61	Up	--	--	XP_015634067.1 histone H2A.Z-specific chaperone CHZ1 isoform X1 [Oryza sativa Japonica Group]
LOC_Os04g32620	1.33173	0.536429	0.0130431	0.0944504	0.32	0.24	1.11	0.09	0.28	0.2	Up	GO:0001101,response to acid chemical; GO:0003676,nucleic acid binding; GO:0003677,DNA binding; GO:0003700,DNA-binding transcription factor activity; GO:0005488,binding; GO:0006082,organic acid metabolic process; GO:0006355,regulation of DNA-templated transcription; GO:0006790,sulfur compound metabolic process; GO:0006807,nitrogen compound metabolic process; GO:0006950,response to stress; GO:00069…	--	XP_015636603.1 ethylene-responsive transcription factor ERF113 [Oryza sativa Japonica Group]
LOC_Os04g32920	1.28886	0.471096	0.00622148	0.0603675	1.05	1.49	10.84	0.85	0.75	0.94	Up	GO:0005215,transporter activity; GO:0006810,transport; GO:0006811,ion transport; GO:0006812,cation transport; GO:0006813,potassium ion transport; GO:0006814,sodium ion transport; GO:0008324,cation transmembrane transporter activity; GO:0009674,potassium:sodium symporter activity; GO:0009987,cellular process; GO:0015075,ion transmembrane transporter activity; GO:0015079,potassium ion transmembrane…	--	Q6VVA6.2 RecName: Full=Potassium transporter 1; AltName: Full=OsHAK1 [Oryza sativa Japonica Group]
LOC_Os04g33030	1.20686	0.500318	0.0158572	0.105467	48.87	34.93	32.74	16.17	19.4	17.07	Up	--	--	ACA64816.1 SKIP interacting protein 23, partial [Oryza sativa Indica Group]
LOC_Os04g33310	3.12674	0.750003	3.05977e-05	0.00167537	3.35	5.59	11.72	4.54	3.11	1.9	Up	--	--	XP_015637101.1 uncharacterized protein LOC4335754 [Oryza sativa Japonica Group]
LOC_Os04g33530	1.16474	0.293289	7.14802e-05	0.00297373	0.89	1.65	1.44	0.21	0.52	0.44	Up	GO:0003824,catalytic activity; GO:0003993,acid phosphatase activity; GO:0006793,phosphorus metabolic process; GO:0006796,phosphate-containing compound metabolic process; GO:0008152,metabolic process; GO:0009987,cellular process; GO:0016311,dephosphorylation; GO:0016787,hydrolase activity; GO:0016788,hydrolase activity, acting on ester bonds; GO:0016791,phosphatase activity; GO:0042578,phosphoric …	ACP7; acid phosphatase type 7; K22390;	EAZ30660.1 hypothetical protein OsJ_14714 [Oryza sativa Japonica Group]
LOC_Os04g33670	1.20888	0.329798	0.000246855	0.00698542	6.41	10.55	4.39	2.5	2.85	3.98	Up	--	--	XP_015635192.1 uncharacterized protein LOC4335784 [Oryza sativa Japonica Group]
LOC_Os04g33680	1.70285	0.378886	6.97803e-06	0.00056527	18.59	35.12	13.01	8.77	9.86	10.35	Up	GO:0005623,obsolete cell; GO:0005886,plasma membrane; GO:0016020,membrane; GO:0044464,obsolete cell part; GO:0071944,cell periphery;	--	XP_015635004.1 uncharacterized protein LOC4335785 [Oryza sativa Japonica Group]
LOC_Os04g33760	1.35305	0.258765	1.70551e-07	4.08718e-05	9.83	10.68	8.98	4.68	5.84	4.67	Up	--	--	XP_015633737.1 uncharacterized protein LOC4335793 [Oryza sativa Japonica Group]
LOC_Os04g33820	1.23298	0.284954	1.51198e-05	0.00101118	25.78	39.34	15.74	17.74	7.35	7.44	Up	--	--	XP_015634167.1 probable F-box protein At2g36090 [Oryza sativa Japonica Group]
LOC_Os04g33870	1.58301	0.360228	1.11047e-05	0.000783694	62.11	51.43	47.03	25.13	33.66	19.16	Up	GO:0006355,regulation of DNA-templated transcription; GO:0009889,regulation of biosynthetic process; GO:0009890,negative regulation of biosynthetic process; GO:0009892,negative regulation of metabolic process; GO:0010468,regulation of gene expression; GO:0010556,regulation of macromolecule biosynthetic process; GO:0010558,negative regulation of macromolecule biosynthetic process; GO:0010605,negat…	--	XP_015635174.1 transcription repressor OFP13 [Oryza sativa Japonica Group]
LOC_Os04g33900	1.03513	0.489638	0.0345087	0.162553	30.96	26.86	15.32	9.95	14.24	7.3	Up	--	SLC31A1, CTR1; solute carrier family 31 (copper transporter), member 1; K14686;	XP_015634588.1 copper transporter 6 [Oryza sativa Japonica Group]
[truncated: 1,339 more rows]
