# Supplementary material for: Fine mapping and transcriptomics reveal OSG function in regulation of grain size and pollen fertility in rice (Oryza sativa)
Source: PLoS One. 2026 Jan 8;21(1):e0338401. doi: 10.1371/journal.pone.0338401 (PMC12782402; doi:10.1371/journal.pone.0338401)
Supplement: S4 Table — (XLSX) [file pone.0338401.s011.xlsx]

## Sheet: Sheet1
Table S4 KEGG enrichment pathways of up-regulated DEGs in osg vs ZH11.
Number	Description	GeneRatio	BgRatio	pvalue	p.adjust	qvalue	geneID	Count
1	Plant hormone signal transduction	44/315	331/6546	3.83e-10	3.83e-08	3.43e-08	LOC_Os01g09450/LOC_Os01g45860/LOC_Os01g57610/LOC_Os01g62760/LOC_Os01g64000/LOC_Os01g65970/LOC_Os10g25230/LOC_Os10g25290/LOC_Os10g41640/LOC_Os11g32510/LOC_Os12g41650/LOC_Os02g42060/LOC_Os02g42990/LOC_Os02g43790/LOC_Os02g56120/LOC_Os03g08320/LOC_Os03g20650/LOC_Os03g20790/LOC_Os03g43810/LOC_Os03g45800/LOC_Os03g64260/LOC_Os04g46220/LOC_Os04g51460/LOC_Os04g52670/LOC_Os05g04740/LOC_Os05g09420/LOC_Os05g…	44
2	MAPK signaling pathway - plant	34/315	262/6546	8.35e-08	4.18e-06	3.74e-06	LOC_Os01g42400/LOC_Os01g43550/LOC_Os01g50370/LOC_Os01g50400/LOC_Os01g50410/LOC_Os01g61080/LOC_Os01g62760/LOC_Os10g39680/LOC_Os11g33120/LOC_Os12g41110/LOC_Os02g02400/LOC_Os02g03020/LOC_Os02g15760/LOC_Os02g16540/LOC_Os02g21700/LOC_Os03g12390/LOC_Os03g20790/LOC_Os03g53200/LOC_Os03g64260/LOC_Os04g34050/LOC_Os05g09420/LOC_Os05g09660/LOC_Os05g27730/LOC_Os05g33130/LOC_Os05g33140/LOC_Os05g37640/LOC_Os05g…	34
3	Phenylpropanoid biosynthesis	28/315	326/6546	0.00189387	0.0315644	0.0282419	LOC_Os01g18120/LOC_Os01g22230/LOC_Os10g02070/LOC_Os11g07960/LOC_Os02g08100/LOC_Os02g09490/LOC_Os02g09510/LOC_Os02g26770/LOC_Os02g39850/LOC_Os02g41650/LOC_Os02g41670/LOC_Os02g41680/LOC_Os02g46970/LOC_Os03g36560/LOC_Os03g55410/LOC_Os03g55420/LOC_Os04g39100/LOC_Os04g59150/LOC_Os04g59190/LOC_Os04g59200/LOC_Os04g59260/LOC_Os05g35290/LOC_Os06g35520/LOC_Os06g46799/LOC_Os06g48020/LOC_Os08g38920/LOC_Os09g…	28
4	Starch and sucrose metabolism	17/315	228/6546	0.0473751	0.315834	0.282589	LOC_Os01g21070/LOC_Os10g32810/LOC_Os10g41550/LOC_Os11g12810/LOC_Os02g01590/LOC_Os02g33110/LOC_Os03g04770/LOC_Os03g25790/LOC_Os03g26910/LOC_Os03g27980/LOC_Os06g11840/LOC_Os06g13830/LOC_Os06g46284/LOC_Os06g46340/LOC_Os07g26540/LOC_Os08g02220/LOC_Os08g31630	17
5	Monoterpenoid biosynthesis	12/315	54/6546	6.92e-06	0.000230639	0.000206361	LOC_Os01g08440/LOC_Os01g59100/LOC_Os10g30560/LOC_Os02g10880/LOC_Os04g25380/LOC_Os04g25440/LOC_Os04g44950/LOC_Os04g44980/LOC_Os05g08750/LOC_Os06g11720/LOC_Os06g39270/LOC_Os06g39330	12
6	Amino sugar and nucleotide sugar metabolism	12/315	179/6546	0.152969	0.566552	0.506915	LOC_Os01g47070/LOC_Os01g64100/LOC_Os10g39680/LOC_Os11g47570/LOC_Os02g39330/LOC_Os04g30770/LOC_Os05g15770/LOC_Os05g33130/LOC_Os05g33140/LOC_Os07g26540/LOC_Os08g40680/LOC_Os09g31310	12
7	Zeatin biosynthesis	11/315	85/6546	0.0023608	0.0337256	0.0301756	LOC_Os01g41810/LOC_Os01g56810/LOC_Os01g71310/LOC_Os11g25454/LOC_Os02g11640/LOC_Os03g59570/LOC_Os04g46980/LOC_Os04g47720/LOC_Os07g13810/LOC_Os07g44140/LOC_Os08g35860	11
8	Tryptophan metabolism	11/315	160/6546	0.147532	0.566552	0.506915	LOC_Os01g56380/LOC_Os11g25454/LOC_Os12g39310/LOC_Os02g02400/LOC_Os04g01140/LOC_Os06g19070/LOC_Os06g22340/LOC_Os08g04560/LOC_Os08g36310/LOC_Os08g39694/LOC_Os08g39730	11
9	Photosynthesis	10/315	135/6546	0.114717	0.498771	0.446269	LOC_Os01g64960/LOC_Os01g71190/LOC_Os03g17070/LOC_Os03g21560/LOC_Os03g45710/LOC_Os05g43310/LOC_Os05g48630/LOC_Os06g01210/LOC_Os07g05365/LOC_Os07g37030	10
10	Galactose metabolism	9/315	72/6546	0.00724077	0.082941	0.0742103	LOC_Os10g35070/LOC_Os12g36870/LOC_Os02g01590/LOC_Os02g33110/LOC_Os03g20120/LOC_Os06g46284/LOC_Os06g46340/LOC_Os07g10840/LOC_Os07g26540	9
11	Flavonoid biosynthesis	9/315	79/6546	0.0130676	0.130676	0.116921	LOC_Os11g07960/LOC_Os02g26770/LOC_Os02g39850/LOC_Os03g25150/LOC_Os03g60509/LOC_Os04g53810/LOC_Os07g34260/LOC_Os08g38920/LOC_Os09g25460	9
12	Glutathione metabolism	9/315	135/6546	0.20157	0.685655	0.61348	LOC_Os01g05810/LOC_Os01g05820/LOC_Os01g27210/LOC_Os01g49710/LOC_Os10g38470/LOC_Os10g38489/LOC_Os10g38630/LOC_Os10g38730/LOC_Os03g57200	9
13	Ribosome	9/315	407/6546	0.998232	0.999929	0.894673	LOC_Os01g04730/LOC_Os12g05430/LOC_Os03g17580/LOC_Os05g03030/LOC_Os06g23210/LOC_Os07g07760/LOC_Os07g43310/LOC_Os07g48320/LOC_Os08g01859	9
14	Phenylalanine metabolism	7/315	55/6546	0.01556	0.141455	0.126565	LOC_Os01g56380/LOC_Os02g07160/LOC_Os02g41650/LOC_Os02g41670/LOC_Os02g41680/LOC_Os05g35290/LOC_Os08g04560	7
15	Stilbenoid, diarylheptanoid and gingerol biosynthesis	7/315	76/6546	0.071964	0.449775	0.40243	LOC_Os11g07960/LOC_Os02g26770/LOC_Os02g39850/LOC_Os07g34260/LOC_Os08g38920/LOC_Os09g17560/LOC_Os09g25460	7
16	alpha-Linolenic acid metabolism	7/315	85/6546	0.113737	0.498771	0.446269	LOC_Os12g37260/LOC_Os02g12680/LOC_Os03g55800/LOC_Os04g37430/LOC_Os05g07090/LOC_Os06g11290/LOC_Os06g13560	7
17	Glyoxylate and dicarboxylate metabolism	7/315	89/6546	0.135665	0.551555	0.493497	LOC_Os01g12830/LOC_Os12g19381/LOC_Os02g02400/LOC_Os04g40990/LOC_Os04g58710/LOC_Os06g29220/LOC_Os08g39300	7
18	Glycerolipid metabolism	7/315	106/6546	0.248148	0.729846	0.65302	LOC_Os01g21560/LOC_Os01g44069/LOC_Os01g47580/LOC_Os10g35070/LOC_Os05g29974/LOC_Os05g38350/LOC_Os08g41780	7
19	Anthocyanin biosynthesis	6/315	18/6546	0.000134387	0.00268773	0.00240481	LOC_Os01g08440/LOC_Os02g10880/LOC_Os05g08750/LOC_Os06g39270/LOC_Os06g39330/LOC_Os07g05420	6
20	Fatty acid elongation	6/315	50/6546	0.0316408	0.261881	0.234315	LOC_Os10g28060/LOC_Os11g37900/LOC_Os02g49920/LOC_Os03g06705/LOC_Os03g49480/LOC_Os09g34930	6
21	Porphyrin and chlorophyll metabolism	6/315	67/6546	0.101998	0.498771	0.446269	LOC_Os01g16020/LOC_Os02g09510/LOC_Os03g58790/LOC_Os07g05420/LOC_Os07g09420/LOC_Os09g36200	6
22	Diterpenoid biosynthesis	6/315	68/6546	0.107616	0.498771	0.446269	LOC_Os01g55240/LOC_Os02g41954/LOC_Os05g06670/LOC_Os05g48700/LOC_Os08g36310/LOC_Os08g39694	6
23	Cysteine and methionine metabolism	6/315	146/6546	0.711775	0.999929	0.894673	LOC_Os01g52260/LOC_Os02g01510/LOC_Os02g53180/LOC_Os03g12890/LOC_Os03g51740/LOC_Os09g27750	6
24	Glycolysis / Gluconeogenesis	6/315	160/6546	0.789807	0.999929	0.894673	LOC_Os10g33980/LOC_Os11g38910/LOC_Os02g01510/LOC_Os03g16050/LOC_Os05g36270/LOC_Os07g26540	6
25	Biosynthesis of various secondary metabolites - part 1	5/315	9/6546	2.69e-05	0.000671283	0.000600622	LOC_Os01g08440/LOC_Os02g10880/LOC_Os05g08750/LOC_Os06g39270/LOC_Os06g39330	5
26	Fatty acid biosynthesis	5/315	57/6546	0.137889	0.551555	0.493497	LOC_Os10g31780/LOC_Os02g30200/LOC_Os07g07450/LOC_Os07g12150/LOC_Os07g37420	5
27	Alanine, aspartate and glutamate metabolism	5/315	67/6546	0.219409	0.685655	0.61348	LOC_Os03g40070/LOC_Os03g51080/LOC_Os03g60976/LOC_Os05g35580/LOC_Os08g39300	5
28	Terpenoid backbone biosynthesis	5/315	67/6546	0.219409	0.685655	0.61348	LOC_Os01g14630/LOC_Os01g16020/LOC_Os10g40070/LOC_Os04g57500/LOC_Os05g33840	5
29	Cyanoamino acid metabolism	5/315	86/6546	0.398934	0.972865	0.870458	LOC_Os01g05810/LOC_Os01g05820/LOC_Os01g57770/LOC_Os03g40070/LOC_Os03g63310	5
30	Carbon fixation in photosynthetic organisms	5/315	87/6546	0.408603	0.972865	0.870458	LOC_Os12g19381/LOC_Os03g16050/LOC_Os04g24140/LOC_Os05g09440/LOC_Os05g36270	5
31	Pyruvate metabolism	5/315	94/6546	0.475431	0.999929	0.894673	LOC_Os02g01510/LOC_Os04g40990/LOC_Os05g09440/LOC_Os06g15380/LOC_Os06g15390	5
32	Phosphatidylinositol signaling system	5/315	106/6546	0.583207	0.999929	0.894673	LOC_Os12g41110/LOC_Os02g03020/LOC_Os03g53200/LOC_Os06g47640/LOC_Os07g43800	5
33	Pentose and glucuronate interconversions	5/315	120/6546	0.692275	0.999929	0.894673	LOC_Os01g57854/LOC_Os02g09510/LOC_Os05g20020/LOC_Os05g46510/LOC_Os07g05420	5
34	Glycerophospholipid metabolism	5/315	147/6546	0.843312	0.999929	0.894673	LOC_Os01g44069/LOC_Os01g47580/LOC_Os01g52230/LOC_Os01g72520/LOC_Os05g38350	5
35	Protein processing in endoplasmic reticulum	5/315	270/6546	0.997228	0.999929	0.894673	LOC_Os01g04350/LOC_Os02g54140/LOC_Os03g15960/LOC_Os03g16860/LOC_Os05g42120	5
36	Brassinosteroid biosynthesis	4/315	26/6546	0.0340445	0.261881	0.234315	LOC_Os03g44740/LOC_Os06g10260/LOC_Os06g39880/LOC_Os09g26960	4
37	Propanoate metabolism	4/315	37/6546	0.100185	0.498771	0.446269	LOC_Os10g42210/LOC_Os10g42220/LOC_Os02g01510/LOC_Os05g07090	4
38	beta-Alanine metabolism	4/315	54/6546	0.261033	0.74581	0.667303	LOC_Os10g42210/LOC_Os10g42220/LOC_Os03g51080/LOC_Os05g07090	4
39	Ubiquinone and other terpenoid-quinone biosynthesis	4/315	55/6546	0.271821	0.755058	0.675578	LOC_Os02g07160/LOC_Os02g08100/LOC_Os02g26770/LOC_Os02g46970	4
40	Arachidonic acid metabolism	4/315	59/6546	0.31562	0.830579	0.74315	LOC_Os01g05810/LOC_Os01g05820/LOC_Os02g39490/LOC_Os06g22340	4
41	Ascorbate and aldarate metabolism	4/315	67/6546	0.404249	0.972865	0.870458	LOC_Os02g09510/LOC_Os06g37150/LOC_Os07g05420/LOC_Os09g20090	4
42	Peroxisome	4/315	107/6546	0.764556	0.999929	0.894673	LOC_Os02g02400/LOC_Os04g58710/LOC_Os05g07090/LOC_Os08g39300	4
43	Betalain biosynthesis	3/315	9/6546	0.00746469	0.082941	0.0742103	LOC_Os01g56380/LOC_Os01g65680/LOC_Os08g04560	3
44	Taurine and hypotaurine metabolism	3/315	21/6546	0.0773192	0.454819	0.406943	LOC_Os01g05810/LOC_Os01g05820/LOC_Os03g51080	3
45	Biotin metabolism	3/315	24/6546	0.106055	0.498771	0.446269	LOC_Os10g31780/LOC_Os07g07450/LOC_Os07g37420	3
46	Folate biosynthesis	3/315	35/6546	0.23622	0.715818	0.640468	LOC_Os02g04740/LOC_Os02g35200/LOC_Os02g39490	3
47	Carotenoid biosynthesis	3/315	39/6546	0.288968	0.780995	0.698785	LOC_Os12g42280/LOC_Os03g03370/LOC_Os03g44380	3
48	Biosynthesis of unsaturated fatty acids	3/315	42/6546	0.329093	0.843827	0.755003	LOC_Os02g30200/LOC_Os03g49480/LOC_Os05g07090	3
49	Valine, leucine and isoleucine degradation	3/315	54/6546	0.485494	0.999929	0.894673	LOC_Os10g42210/LOC_Os10g42220/LOC_Os03g12890	3
50	Tyrosine metabolism	3/315	54/6546	0.485494	0.999929	0.894673	LOC_Os01g56380/LOC_Os02g07160/LOC_Os08g04560	3
51	Linoleic acid metabolism	3/315	58/6546	0.53388	0.999929	0.894673	LOC_Os12g37260/LOC_Os04g37430/LOC_Os06g22340	3
52	Pentose phosphate pathway	3/315	61/6546	0.568438	0.999929	0.894673	LOC_Os03g16050/LOC_Os04g24140/LOC_Os05g36270	3
53	Pyrimidine metabolism	3/315	72/6546	0.680856	0.999929	0.894673	LOC_Os01g51540/LOC_Os11g25330/LOC_Os03g46640	3
54	Fructose and mannose metabolism	3/315	74/6546	0.698784	0.999929	0.894673	LOC_Os03g16050/LOC_Os05g36270/LOC_Os07g26540	3
55	Glycine, serine and threonine metabolism	3/315	88/6546	0.803349	0.999929	0.894673	LOC_Os01g12830/LOC_Os06g42560/LOC_Os08g39300	3
56	Nucleotide excision repair	3/315	165/6546	0.987927	0.999929	0.894673	LOC_Os02g03020/LOC_Os05g44792/LOC_Os08g06620	3
57	Ubiquitin mediated proteolysis	3/315	217/6546	0.998571	0.999929	0.894673	LOC_Os01g03190/LOC_Os03g05210/LOC_Os09g30390	3
58	Flavone and flavonol biosynthesis	2/315	7/6546	0.041284	0.294885	0.263845	LOC_Os03g25150/LOC_Os07g05420	2
59	Sulfur relay system	2/315	15/6546	0.160754	0.574121	0.513687	LOC_Os02g04740/LOC_Os02g35200	2
60	Isoquinoline alkaloid biosynthesis	2/315	31/6546	0.443834	0.999929	0.894673	LOC_Os01g56380/LOC_Os08g04560	2
61	Nitrogen metabolism	2/315	40/6546	0.580449	0.999929	0.894673	LOC_Os01g50820/LOC_Os08g36630	2
62	Arginine biosynthesis	2/315	41/6546	0.594025	0.999929	0.894673	LOC_Os02g44000/LOC_Os03g60976	2
63	Ether lipid metabolism	2/315	42/6546	0.607272	0.999929	0.894673	LOC_Os01g72520/LOC_Os07g05420	2
64	Sphingolipid metabolism	2/315	50/6546	0.701526	0.999929	0.894673	LOC_Os10g35070/LOC_Os07g05420	2
65	Cutin, suberine and wax biosynthesis	2/315	53/6546	0.731707	0.999929	0.894673	LOC_Os02g50174/LOC_Os04g43200	2
66	Base excision repair	2/315	53/6546	0.731707	0.999929	0.894673	LOC_Os01g58550/LOC_Os08g06620	2
67	Sulfur metabolism	2/315	54/6546	0.741177	0.999929	0.894673	LOC_Os01g52260/LOC_Os07g32570	2
68	Protein export	2/315	68/6546	0.846305	0.999929	0.894673	LOC_Os12g25210/LOC_Os03g43440	2
69	Arginine and proline metabolism	2/315	77/6546	0.891685	0.999929	0.894673	LOC_Os04g01690/LOC_Os06g04070	2
70	Mismatch repair	2/315	134/6546	0.990035	0.999929	0.894673	LOC_Os05g44792/LOC_Os08g06620	2
71	Purine metabolism	2/315	143/6546	0.993289	0.999929	0.894673	LOC_Os11g25330/LOC_Os05g35580	2
72	mRNA surveillance pathway	2/315	145/6546	0.993857	0.999929	0.894673	LOC_Os01g50730/LOC_Os08g41370	2
73	DNA replication	2/315	149/6546	0.994855	0.999929	0.894673	LOC_Os05g44792/LOC_Os08g06620	2
74	Homologous recombination	2/315	165/6546	0.997485	0.999929	0.894673	LOC_Os05g44792/LOC_Os08g06620	2
75	Oxidative phosphorylation	2/315	189/6546	0.999155	0.999929	0.894673	LOC_Os03g17070/LOC_Os07g12150	2
76	Endocytosis	2/315	216/6546	0.999758	0.999929	0.894673	LOC_Os01g62370/LOC_Os03g16860	2
77	Spliceosome	2/315	231/6546	0.99988	0.999929	0.894673	LOC_Os03g05210/LOC_Os03g16860	2
78	RNA transport	2/315	242/6546	0.999929	0.999929	0.894673	LOC_Os02g12840/LOC_Os02g19770	2
79	Lipoic acid metabolism	1/315	5/6546	0.218597	0.685655	0.61348	LOC_Os03g20560	1
80	Glycosphingolipid biosynthesis - globo and isoglobo series	1/315	13/6546	0.473618	0.999929	0.894673	LOC_Os10g35070	1
81	Photosynthesis - antenna proteins	1/315	15/6546	0.523159	0.999929	0.894673	LOC_Os09g26810	1
82	Vitamin B6 metabolism	1/315	17/6546	0.568051	0.999929	0.894673	LOC_Os01g52230	1
83	Caffeine metabolism	1/315	19/6546	0.608728	0.999929	0.894673	LOC_Os06g22340	1
84	Other types of O-glycan biosynthesis	1/315	19/6546	0.608728	0.999929	0.894673	LOC_Os04g45140	1
85	Thiamine metabolism	1/315	20/6546	0.627611	0.999929	0.894673	LOC_Os05g33840	1
86	Glucosinolate biosynthesis	1/315	23/6546	0.678982	0.999929	0.894673	LOC_Os03g12890	1
87	Valine, leucine and isoleucine biosynthesis	1/315	27/6546	0.736654	0.999929	0.894673	LOC_Os03g12890	1
88	Nicotinate and nicotinamide metabolism	1/315	28/6546	0.749379	0.999929	0.894673	LOC_Os04g35070	1
89	Butanoate metabolism	1/315	33/6546	0.804377	0.999929	0.894673	LOC_Os03g51080	1
90	Fatty acid degradation	1/315	51/6546	0.919948	0.999929	0.894673	LOC_Os05g07090	1
91	Sesquiterpenoid and triterpenoid biosynthesis	1/315	51/6546	0.919948	0.999929	0.894673	LOC_Os03g24760	1
92	Steroid biosynthesis	1/315	52/6546	0.923831	0.999929	0.894673	LOC_Os08g41780	1
93	Pantothenate and CoA biosynthesis	1/315	55/6546	0.934387	0.999929	0.894673	LOC_Os03g12890	1
94	SNARE interactions in vesicular transport	1/315	57/6546	0.940602	0.999929	0.894673	LOC_Os03g57310	1
95	Phenylalanine, tyrosine and tryptophan biosynthesis	1/315	60/6546	0.94884	0.999929	0.894673	LOC_Os06g42560	1
96	RNA polymerase	1/315	65/6546	0.960117	0.999929	0.894673	LOC_Os07g47400	1
97	Aminoacyl-tRNA biosynthesis	1/315	71/6546	0.970426	0.999929	0.894673	LOC_Os04g58400	1
98	Inositol phosphate metabolism	1/315	83/6546	0.983753	0.999929	0.894673	LOC_Os01g72520	1
99	Basal transcription factors	1/315	96/6546	0.99152	0.999929	0.894673	LOC_Os05g47480	1
100	Ribosome biogenesis in eukaryotes	1/315	105/6546	0.994598	0.999929	0.894673	LOC_Os01g17330	1
