# Supplementary material for: Fine mapping and transcriptomics reveal OSG function in regulation of grain size and pollen fertility in rice (Oryza sativa)
Source: PLoS One. 2026 Jan 8;21(1):e0338401. doi: 10.1371/journal.pone.0338401 (PMC12782402; doi:10.1371/journal.pone.0338401)
Supplement: S5 Table — (XLSX) [file pone.0338401.s012.xlsx]

## Sheet: Sheet1
Table S5 KEGG enrichment pathways of down-regulated DEGs in osg vs ZH11.
ID	Description	GeneRatio	BgRatio	pvalue	p.adjust	qvalue	geneID	Count
1	Oxidative phosphorylation	6/43	189/6546	0.00133969	0.0509081	0.0479467	LOC_Os01g08350/LOC_Os01g58010/LOC_Os12g33946/LOC_Os12g34014/LOC_Os12g34018/LOC_Os09g08910	6
2	Starch and sucrose metabolism	6/43	228/6546	0.00346112	0.0657612	0.0619358	LOC_Os01g34890/LOC_Os02g02560/LOC_Os02g44230/LOC_Os04g33460/LOC_Os08g09230/LOC_Os08g40930	6
3	Endocytosis	5/43	216/6546	0.0129602	0.123122	0.11596	LOC_Os01g57270/LOC_Os02g50799/LOC_Os03g02740/LOC_Os04g43290/LOC_Os05g30220	5
4	Homologous recombination	3/43	165/6546	0.0933926	0.506988	0.477496	LOC_Os01g07110/LOC_Os12g35460/LOC_Os02g52510	3
5	Protein processing in endoplasmic reticulum	3/43	270/6546	0.260749	0.626374	0.589937	LOC_Os04g41510/LOC_Os07g45070/LOC_Os07g45074	3
6	Glycosaminoglycan degradation	2/43	22/6546	0.00895843	0.113473	0.106872	LOC_Os01g66700/LOC_Os10g24100	2
7	Photosynthesis	2/43	135/6546	0.222079	0.626374	0.589937	LOC_Os12g34018/LOC_Os08g35420	2
8	Amino sugar and nucleotide sugar metabolism	2/43	179/6546	0.329671	0.626374	0.589937	LOC_Os01g66700/LOC_Os02g02560	2
9	RNA transport	2/43	242/6546	0.47593	0.723769	0.681666	LOC_Os02g10794/LOC_Os02g50799	2
10	MAPK signaling pathway - plant	2/43	262/6546	0.518505	0.723769	0.681666	LOC_Os11g46980/LOC_Os05g09740	2
11	Plant hormone signal transduction	2/43	331/6546	0.647583	0.723769	0.681666	LOC_Os02g05060/LOC_Os06g09660	2
12	Glycosphingolipid biosynthesis - ganglio series	1/43	8/6546	0.0513856	0.39053	0.367812	LOC_Os01g66700	1
13	Glycosphingolipid biosynthesis - globo and isoglobo series	1/43	13/6546	0.0821821	0.506988	0.477496	LOC_Os01g66700	1
14	Other glycan degradation	1/43	19/6546	0.117851	0.55979	0.527226	LOC_Os01g66700	1
15	Various types of N-glycan biosynthesis	1/43	35/6546	0.206477	0.626374	0.589937	LOC_Os01g66700	1
16	Ether lipid metabolism	1/43	42/6546	0.242459	0.626374	0.589937	LOC_Os03g02740	1
17	N-Glycan biosynthesis	1/43	43/6546	0.247467	0.626374	0.589937	LOC_Os02g04945	1
18	Steroid biosynthesis	1/43	52/6546	0.291111	0.626374	0.589937	LOC_Os06g42860	1
19	Cutin, suberine and wax biosynthesis	1/43	53/6546	0.295805	0.626374	0.589937	LOC_Os08g31030	1
20	Sulfur metabolism	1/43	54/6546	0.300468	0.626374	0.589937	LOC_Os06g05690	1
21	Ubiquinone and other terpenoid-quinone biosynthesis	1/43	55/6546	0.305102	0.626374	0.589937	LOC_Os06g43880	1
22	Lysine degradation	1/43	57/6546	0.314279	0.626374	0.589937	LOC_Os02g47890	1
23	ABC transporters	1/43	60/6546	0.327823	0.626374	0.589937	LOC_Os01g67580	1
24	Galactose metabolism	1/43	72/6546	0.379433	0.655384	0.617259	LOC_Os02g02560	1
25	Pyrimidine metabolism	1/43	72/6546	0.379433	0.655384	0.617259	LOC_Os01g46570	1
26	Glycine, serine and threonine metabolism	1/43	88/6546	0.442265	0.723769	0.681666	LOC_Os08g31030	1
27	Glycerolipid metabolism	1/43	106/6546	0.505537	0.723769	0.681666	LOC_Os06g42860	1
28	Pentose and glucuronate interconversions	1/43	120/6546	0.549848	0.723769	0.681666	LOC_Os02g02560	1
29	Mismatch repair	1/43	134/6546	0.590272	0.723769	0.681666	LOC_Os12g35460	1
30	Glutathione metabolism	1/43	135/6546	0.59302	0.723769	0.681666	LOC_Os03g04250	1
31	RNA degradation	1/43	140/6546	0.606491	0.723769	0.681666	LOC_Os03g01240	1
32	Cysteine and methionine metabolism	1/43	146/6546	0.622082	0.723769	0.681666	LOC_Os06g05690	1
33	Glycerophospholipid metabolism	1/43	147/6546	0.624621	0.723769	0.681666	LOC_Os03g02740	1
34	DNA replication	1/43	149/6546	0.629649	0.723769	0.681666	LOC_Os12g35460	1
35	Nucleotide excision repair	1/43	165/6546	0.667576	0.724797	0.682634	LOC_Os12g35460	1
36	Ubiquitin mediated proteolysis	1/43	217/6546	0.766451	0.809032	0.761969	LOC_Os11g01510	1
37	Phenylpropanoid biosynthesis	1/43	326/6546	0.889627	0.913671	0.860521	LOC_Os03g52070	1
38	Ribosome	1/43	407/6546	0.937304	0.937304	0.882779	LOC_Os02g02560	1
