# Supplementary material for: Fine mapping and transcriptomics reveal OSG function in regulation of grain size and pollen fertility in rice (Oryza sativa)
Source: PLoS One. 2026 Jan 8;21(1):e0338401. doi: 10.1371/journal.pone.0338401 (PMC12782402; doi:10.1371/journal.pone.0338401)
Supplement: S6 Table — (XLSX) [file pone.0338401.s013.xlsx]

## Sheet: Sheet1
Table S6 Upregulated genes in the plant hormone signaling pathway in this study.(* indicates DEG)
Gene ID	log2FoldChange	lfcSE	pvalue	padj	osg-1	osg-2	osg-3	WT-1	WT-2	WT-3	GO	KEGG	Nr
Auxin
LOC_Os01g63770	0.365869	0.289338	0.206049	0.431688	6.23	11.11	7.48	5.85	7.21	6.92	GO:0003333,amino acid transmembrane transport; GO:0005215,transporter activity; GO:0005342,organic acid transmembrane transporter activity; GO:0005623,obsolete cell; GO:0005886,plasma membrane; GO:0006355,regulation of DNA-templated transcription; GO:0006810,transport; GO:0006811,ion transport; GO:0006820,anion transport; GO:0006865,amino acid transport; GO:0007275,multicellular organism developm…	AUX1, LAX; auxin influx carrier (AUX1 LAX family); K13946;	KAB8084363.1 hypothetical protein EE612_006908 [Oryza sativa]
LOC_Os03g14080	0.897455	0.446355	0.0443643	0.185707	3.83	9.94	6.32	2.12	3.4	5.64	GO:0000003,reproduction; GO:0003002,regionalization; GO:0003006,developmental process involved in reproduction; GO:0003333,amino acid transmembrane transport; GO:0005215,transporter activity; GO:0005342,organic acid transmembrane transporter activity; GO:0005623,obsolete cell; GO:0005886,plasma membrane; GO:0006810,transport; GO:0006811,ion transport; GO:0006820,anion transport; GO:0006865,amino …	AUX1, LAX; auxin influx carrier (AUX1 LAX family); K13946;	XP_015629306.1 auxin transporter-like protein 3 [Oryza sativa Japonica Group]
LOC_Os05g37470	0.489339	0.465352	0.293008	0.523284	0.95	2.6	2.16	1.87	1.13	1.25	GO:0003333,amino acid transmembrane transport; GO:0005215,transporter activity; GO:0005342,organic acid transmembrane transporter activity; GO:0005622,intracellular anatomical structure; GO:0005623,obsolete cell; GO:0005634,nucleus; GO:0005886,plasma membrane; GO:0006355,regulation of DNA-templated transcription; GO:0006810,transport; GO:0006811,ion transport; GO:0006820,anion transport; GO:00068…	AUX1, LAX; auxin influx carrier (AUX1 LAX family); K13946;	XP_015637482.1 auxin transporter-like protein 2 isoform X2 [Oryza sativa Japonica Group]
LOC_Os10g05690	0.739677	0.295641	0.0123515	0.0914247	7.08	11.36	7.3	5.04	4.77	6.18	GO:0003333,amino acid transmembrane transport; GO:0005215,transporter activity; GO:0005342,organic acid transmembrane transporter activity; GO:0005623,obsolete cell; GO:0005886,plasma membrane; GO:0006810,transport; GO:0006811,ion transport; GO:0006820,anion transport; GO:0006865,amino acid transport; GO:0008509,anion transmembrane transporter activity; GO:0008514,organic anion transmembrane tran…	AUX1, LAX; auxin influx carrier (AUX1 LAX family); K13946;	EAY77705.1 hypothetical protein OsI_32746 [Oryza sativa Indica Group]
LOC_Os11g06820	0.0384234	0.367945	0.916831	0.959836	2.51	2.84	1.89	2.83	2.3	2.19	GO:0003333,amino acid transmembrane transport; GO:0005215,transporter activity; GO:0005342,organic acid transmembrane transporter activity; GO:0005623,obsolete cell; GO:0005886,plasma membrane; GO:0006810,transport; GO:0006811,ion transport; GO:0006820,anion transport; GO:0006865,amino acid transport; GO:0007275,multicellular organism development; GO:0008509,anion transmembrane transporter activi…	AUX1, LAX; auxin influx carrier (AUX1 LAX family); K13946;	XP_015617575.1 putative auxin transporter-like protein 4 [Oryza sativa Japonica Group]
LOC_Os02g35140	-0.0316166	0.29985	0.916026	0.959671	38.88	30.73	61.06	39.64	38.42	59.76	--	K14486, ARF; auxin response factor; K14486;	XP_015625501.1 auxin response factor 7 [Oryza sativa Japonica Group]
LOC_Os02g41800	0.428549	0.323486	0.185243	0.406574	20.3	45.56	23.52	20.37	23.72	24.99	--	--	KAF2945956.1 hypothetical protein DAI22_02g255300 [Oryza sativa Japonica Group]
LOC_Os03g59740	0.213221	0.222029	0.336889	0.563709	710.25	612.36	770.52	697.75	700.53	469.76	--	ARF1_2; ADP-ribosylation factor 1/2; K07937; ARF1_2; ADP-ribosylation factor 1/2; K07937;	XP_006650781.1 ADP-ribosylation factor 1-like [Oryza brachyantha]
LOC_Os04g43910	0.510165	0.417949	0.222223	0.451112	2.44	7.64	4.02	3.75	2.78	3.8	--	--	CAD41455.1 OSJNBa0019D11.3 [Oryza sativa Japonica Group]
LOC_Os05g41060	0.0193978	0.175208	0.911844	0.95737	1005.14	983.87	1224.78	1093.39	1097.95	1089.07	GO:0005622,intracellular anatomical structure; GO:0005623,obsolete cell; GO:0005737,cytoplasm; GO:0005794,Golgi apparatus; GO:0006471,protein ADP-ribosylation; GO:0006807,nitrogen compound metabolic process; GO:0006810,transport; GO:0006886,intracellular protein transport; GO:0008104,protein localization; GO:0008152,metabolic process; GO:0009987,cellular process; GO:0012505,endomembrane system; G…	ARF1_2; ADP-ribosylation factor 1/2; K07937; ARF1_2; ADP-ribosylation factor 1/2; K07937;	XP_022020944.1 ADP-ribosylation factor 2 isoform X1 [Helianthus annuus]
LOC_Os01g08320	0.984258	0.322314	0.00226021	0.0312867	18.55	17.06	31.56	8.55	14.51	11.91	GO:0003700,DNA-binding transcription factor activity; GO:0005488,binding; GO:0005515,protein binding; GO:0005622,intracellular anatomical structure; GO:0005623,obsolete cell; GO:0005634,nucleus; GO:0006355,regulation of DNA-templated transcription; GO:0007154,cell communication; GO:0007165,signal transduction; GO:0009719,response to endogenous stimulus; GO:0009725,response to hormone; GO:0009733,…	IAA; auxin-responsive protein IAA; K14484;	XP_015622507.1 auxin-responsive protein IAA1 [Oryza sativa Japonica Group]
LOC_Os01g09450 *	1.05211	0.309259	0.000668897	0.0141193	12.48	18.12	22.46	8.38	11.38	6.74	GO:0009719,response to endogenous stimulus; GO:0009725,response to hormone; GO:0009733,response to auxin; GO:0010033,response to organic substance; GO:0042221,response to chemical; GO:0050896,response to stimulus;	IAA; auxin-responsive protein IAA; K14484;	KAF2948850.1 hypothetical protein DAI22_01g065200 [Oryza sativa Japonica Group]
LOC_Os01g13030	0.171034	0.223568	0.444259	0.655388	223.22	245.21	159.14	209.49	188.8	179.82	GO:0003700,DNA-binding transcription factor activity; GO:0006355,regulation of DNA-templated transcription; GO:0009719,response to endogenous stimulus; GO:0009725,response to hormone; GO:0009733,response to auxin; GO:0009889,regulation of biosynthetic process; GO:0010033,response to organic substance; GO:0010468,regulation of gene expression; GO:0010556,regulation of macromolecule biosynthetic pr…	IAA; auxin-responsive protein IAA; K14484;	NP_001388457.1 auxin-responsive protein IAA3 [Oryza sativa Japonica Group]
LOC_Os01g18360	0.961804	0.69905	0.168861	0.386891	1.18	0.94	1.83	0.8	0.96	0.34	GO:0000003,reproduction; GO:0003002,regionalization; GO:0003006,developmental process involved in reproduction; GO:0003700,DNA-binding transcription factor activity; GO:0005622,intracellular anatomical structure; GO:0005623,obsolete cell; GO:0005634,nucleus; GO:0006355,regulation of DNA-templated transcription; GO:0007275,multicellular organism development; GO:0007389,pattern specification proces…	IAA; auxin-responsive protein IAA; K14484;	NP_001388667.1 auxin-responsive protein IAA4 [Oryza sativa Japonica Group]
LOC_Os01g68840	0.67026	0.273899	0.0144007	0.0997742	71.98	113.84	80.31	65.79	64.97	43.04	--	--	XP_015631637.1 IAA-amino acid hydrolase ILR1-like 6 [Oryza sativa Japonica Group]
LOC_Os02g56120 *	2.2952	0.879367	0.00905264	0.075926	0.97	0.51	4.85	0.23	0.66	0.42	GO:0003700,DNA-binding transcription factor activity; GO:0006355,regulation of DNA-templated transcription; GO:0009314,response to radiation; GO:0009416,response to light stimulus; GO:0009628,response to abiotic stimulus; GO:0009639,response to red or far red light; GO:0009719,response to endogenous stimulus; GO:0009725,response to hormone; GO:0009733,response to auxin; GO:0009889,regulation of b…	IAA; auxin-responsive protein IAA; K14484;	KAF2947514.1 hypothetical protein DAI22_02g373700 [Oryza sativa Japonica Group]
LOC_Os03g40070	1.18158	0.417004	0.0046041	0.0491061	8.86	9.55	4.49	3.17	4.88	2.4	--	ASRGL1, iaaA; L-asparaginase / beta-aspartyl-peptidase [EC:3.5.1.1 3.4.19.5]; K13051; ASRGL1, iaaA; L-asparaginase / beta-aspartyl-peptidase [EC:3.5.1.1 3.4.19.5]; K13051;	XP_015628657.1 isoaspartyl peptidase/L-asparaginase 1 [Oryza sativa Japonica Group]
LOC_Os03g43400	0.776183	0.981499	0.429053	0.642671	0.21	1.48	0.5	0.27	0.63	0.42	GO:0001101,response to acid chemical; GO:0003700,DNA-binding transcription factor activity; GO:0005488,binding; GO:0005515,protein binding; GO:0005622,intracellular anatomical structure; GO:0005623,obsolete cell; GO:0005634,nucleus; GO:0006355,regulation of DNA-templated transcription; GO:0006950,response to stress; GO:0007154,cell communication; GO:0007165,signal transduction; GO:0007275,multice…	IAA; auxin-responsive protein IAA; K14484;	XP_015628434.1 auxin-responsive protein IAA11 [Oryza sativa Japonica Group]
LOC_Os03g43410	0.637716	0.678896	0.347555	0.573807	1.14	1.05	3.32	1.29	1.8	0.56	GO:0001067,transcription regulatory region nucleic acid binding; GO:0003676,nucleic acid binding; GO:0003677,DNA binding; GO:0003700,DNA-binding transcription factor activity; GO:0005488,binding; GO:0005515,protein binding; GO:0005622,intracellular anatomical structure; GO:0005623,obsolete cell; GO:0005634,nucleus; GO:0006355,regulation of DNA-templated transcription; GO:0009719,response to endog…	IAA; auxin-responsive protein IAA; K14484;	XP_015628435.1 auxin-responsive protein IAA12 [Oryza sativa Japonica Group]
LOC_Os03g53150	0.354847	0.278824	0.20314	0.428169	126.84	91.6	76.62	86.73	96.01	55.87	GO:0001101,response to acid chemical; GO:0003700,DNA-binding transcription factor activity; GO:0005488,binding; GO:0005515,protein binding; GO:0005622,intracellular anatomical structure; GO:0005623,obsolete cell; GO:0005634,nucleus; GO:0006355,regulation of DNA-templated transcription; GO:0006950,response to stress; GO:0007154,cell communication; GO:0007165,signal transduction; GO:0007275,multice…	IAA; auxin-responsive protein IAA; K14484;	CAC80823.1 putative IAA1 protein [Oryza sativa Indica Group]
LOC_Os04g55710	0.74406	0.522019	0.154056	0.366744	1.55	3.09	1.48	1.59	1.48	0.75	GO:0003824,catalytic activity; GO:0004067,asparaginase activity; GO:0004175,endopeptidase activity; GO:0004190,aspartic-type endopeptidase activity; GO:0006508,proteolysis; GO:0006807,nitrogen compound metabolic process; GO:0008152,metabolic process; GO:0008233,peptidase activity; GO:0009056,catabolic process; GO:0009057,macromolecule catabolic process; GO:0016787,hydrolase activity; GO:0016810,h…	ASRGL1, iaaA; L-asparaginase / beta-aspartyl-peptidase [EC:3.5.1.1 3.4.19.5]; K13051; ASRGL1, iaaA; L-asparaginase / beta-aspartyl-peptidase [EC:3.5.1.1 3.4.19.5]; K13051;	XP_015635450.1 probable isoaspartyl peptidase/L-asparaginase 2 [Oryza sativa Japonica Group]
LOC_Os05g08570	0.589111	0.263492	0.0253658	0.137404	36.02	43.2	62.83	37.14	33.74	26.96	GO:0003700,DNA-binding transcription factor activity; GO:0005488,binding; GO:0005515,protein binding; GO:0005622,intracellular anatomical structure; GO:0005623,obsolete cell; GO:0005634,nucleus; GO:0006355,regulation of DNA-templated transcription; GO:0007154,cell communication; GO:0007165,signal transduction; GO:0009719,response to endogenous stimulus; GO:0009725,response to hormone; GO:0009733,…	IAA; auxin-responsive protein IAA; K14484;	KAF2929418.1 hypothetical protein DAI22_05g055700 [Oryza sativa Japonica Group]
LOC_Os05g09480	0.847984	0.451496	0.0603582	0.218988	8.95	6.5	3.8	3.49	5.56	2.01	--	IAA; auxin-responsive protein IAA; K14484;	XP_015638327.1 auxin-responsive protein IAA16 isoform X1 [Oryza sativa Japonica Group]
LOC_Os05g44810	0.216198	0.305138	0.478617	0.683918	14.52	11.74	23.71	13.72	17.39	13.29	GO:0009719,response to endogenous stimulus; GO:0009725,response to hormone; GO:0009733,response to auxin; GO:0010033,response to organic substance; GO:0042221,response to chemical; GO:0050896,response to stimulus;	IAA; auxin-responsive protein IAA; K14484;	XP_015640491.1 auxin-responsive protein IAA18 isoform X2 [Oryza sativa Japonica Group]
LOC_Os05g48590	0.129868	0.206231	0.528877	0.723385	50.95	36.64	46.09	45.17	43.54	37.59	GO:0005622,intracellular anatomical structure; GO:0005623,obsolete cell; GO:0005634,nucleus; GO:0009719,response to endogenous stimulus; GO:0009725,response to hormone; GO:0009733,response to auxin; GO:0010033,response to organic substance; GO:0042221,response to chemical; GO:0043226,organelle; GO:0043227,membrane-bounded organelle; GO:0043229,intracellular organelle; GO:0043231,intracellular mem…	IAA; auxin-responsive protein IAA; K14484;	EEC79685.1 hypothetical protein OsI_20953 [Oryza sativa Indica Group]
LOC_Os06g07040 *	2.65472	0.88369	0.00266336	0.0350333	0.73	0.83	4.12	0.34	0.39	0.2	GO:0009719,response to endogenous stimulus; GO:0009725,response to hormone; GO:0009733,response to auxin; GO:0010033,response to organic substance; GO:0042221,response to chemical; GO:0050896,response to stimulus;	IAA; auxin-responsive protein IAA; K14484;	EAY99825.1 hypothetical protein OsI_21816 [Oryza sativa Indica Group]
LOC_Os06g22870	0.00592916	0.215847	0.978085	0.989135	167.2	227.45	161.44	190.22	178.76	205.61	GO:0003700,DNA-binding transcription factor activity; GO:0006355,regulation of DNA-templated transcription; GO:0009719,response to endogenous stimulus; GO:0009725,response to hormone; GO:0009733,response to auxin; GO:0009889,regulation of biosynthetic process; GO:0010033,response to organic substance; GO:0010468,regulation of gene expression; GO:0010556,regulation of macromolecule biosynthetic pr…	IAA; auxin-responsive protein IAA; K14484;	XP_015644240.1 auxin-responsive protein IAA21 [Oryza sativa Japonica Group]
LOC_Os06g39590	0.290502	0.37368	0.436919	0.648534	3.02	4.95	3.74	4.27	2.88	2.84	GO:0003700,DNA-binding transcription factor activity; GO:0005488,binding; GO:0005515,protein binding; GO:0005622,intracellular anatomical structure; GO:0005623,obsolete cell; GO:0005634,nucleus; GO:0006355,regulation of DNA-templated transcription; GO:0007154,cell communication; GO:0007165,signal transduction; GO:0009719,response to endogenous stimulus; GO:0009725,response to hormone; GO:0009733,…	IAA; auxin-responsive protein IAA; K14484;	XP_015641726.1 auxin-responsive protein IAA23 [Oryza sativa Japonica Group]
LOC_Os06g47620	1.61982	0.704532	0.021497	0.124669	0.79	1.65	3.33	0.13	0.88	0.91	GO:0001101,response to acid chemical; GO:0002682,regulation of immune system process; GO:0002831,regulation of response to biotic stimulus; GO:0003824,catalytic activity; GO:0006082,organic acid metabolic process; GO:0008152,metabolic process; GO:0009694,jasmonic acid metabolic process; GO:0009719,response to endogenous stimulus; GO:0009725,response to hormone; GO:0009753,response to jasmonic aci…	--	XP_015640989.1 IAA-amino acid hydrolase ILR1-like 6 [Oryza sativa Japonica Group]
LOC_Os06g51350	0.606096	0.398684	0.12845	0.332409	2.2	2.48	4.15	2.09	1.95	1.96	GO:0003824,catalytic activity; GO:0005622,intracellular anatomical structure; GO:0005623,obsolete cell; GO:0005737,cytoplasm; GO:0005739,mitochondrion; GO:0006139,nucleobase-containing compound metabolic process; GO:0006396,RNA processing; GO:0006399,tRNA metabolic process; GO:0006400,tRNA modification; GO:0006725,cellular aromatic compound metabolic process; GO:0006807,nitrogen compound metaboli…	miaA, TRIT1; tRNA dimethylallyltransferase [EC:2.5.1.75]; K00791;	XP_015644187.2 tRNA dimethylallyltransferase 9 [Oryza sativa Japonica Group]
LOC_Os07g08460	0.340468	0.257685	0.186416	0.407903	88.46	89.17	86.95	85.74	83.39	47.47	GO:0001067,transcription regulatory region nucleic acid binding; GO:0003676,nucleic acid binding; GO:0003677,DNA binding; GO:0003700,DNA-binding transcription factor activity; GO:0005488,binding; GO:0005515,protein binding; GO:0005622,intracellular anatomical structure; GO:0005623,obsolete cell; GO:0005634,nucleus; GO:0006355,regulation of DNA-templated transcription; GO:0009719,response to endog…	IAA; auxin-responsive protein IAA; K14484;	KAF2921707.1 hypothetical protein DAI22_07g053800 [Oryza sativa Japonica Group]
LOC_Os07g14590	0.515981	0.299945	0.0853859	0.265689	11.7	17.71	24.83	13.61	13.11	12.58	GO:0003824,catalytic activity; GO:0005622,intracellular anatomical structure; GO:0005623,obsolete cell; GO:0005737,cytoplasm; GO:0005783,endoplasmic reticulum; GO:0008152,metabolic process; GO:0009850,auxin metabolic process; GO:0009987,cellular process; GO:0010178,IAA-amino acid conjugate hydrolase activity; GO:0010210,IAA-Phe conjugate hydrolase activity; GO:0010211,IAA-Leu conjugate hydrolase …	--	KAB8104934.1 hypothetical protein EE612_038203, partial [Oryza sativa]
LOC_Os09g35870	0.41352	0.547144	0.449782	0.659828	1.3	2.26	2.12	1.11	1.93	1.36	GO:0001067,transcription regulatory region nucleic acid binding; GO:0003676,nucleic acid binding; GO:0003677,DNA binding; GO:0003700,DNA-binding transcription factor activity; GO:0005488,binding; GO:0005515,protein binding; GO:0005622,intracellular anatomical structure; GO:0005623,obsolete cell; GO:0005634,nucleus; GO:0006355,regulation of DNA-templated transcription; GO:0009719,response to endog…	IAA; auxin-responsive protein IAA; K14484;	XP_015611430.1 auxin-responsive protein IAA26 [Oryza sativa Japonica Group]
LOC_Os11g11410	0.106561	0.26135	0.683469	0.826934	19.04	15.24	11.5	12.42	17.43	14.06	--	IAA; auxin-responsive protein IAA; K14484;	XP_015616528.1 auxin-responsive protein IAA27-like [Oryza sativa Japonica Group]
LOC_Os12g40890	0.253148	0.231156	0.273454	0.503956	214.15	201.57	182.66	211.96	181.15	127.29	GO:0001101,response to acid chemical; GO:0003700,DNA-binding transcription factor activity; GO:0005488,binding; GO:0005515,protein binding; GO:0005622,intracellular anatomical structure; GO:0005623,obsolete cell; GO:0005634,nucleus; GO:0006355,regulation of DNA-templated transcription; GO:0006950,response to stress; GO:0007154,cell communication; GO:0007165,signal transduction; GO:0007275,multice…	IAA; auxin-responsive protein IAA; K14484;	XP_015620571.1 auxin-responsive protein IAA30 [Oryza sativa Japonica Group]
LOC_Os12g40900	0.401553	0.270741	0.138031	0.345372	43.3	43.39	26.89	30.61	34.91	23.58	GO:0001067,transcription regulatory region nucleic acid binding; GO:0003676,nucleic acid binding; GO:0003677,DNA binding; GO:0003700,DNA-binding transcription factor activity; GO:0005488,binding; GO:0005515,protein binding; GO:0005622,intracellular anatomical structure; GO:0005623,obsolete cell; GO:0005634,nucleus; GO:0006355,regulation of DNA-templated transcription; GO:0009719,response to endog…	IAA; auxin-responsive protein IAA; K14484;	XP_015618566.1 auxin-responsive protein IAA31 [Oryza sativa Japonica Group]
LOC_Os01g12160	0.738582	0.391397	0.0591552	0.216537	2.73	2.74	3.25	0.86	2.21	2.3	GO:0005622,intracellular anatomical structure; GO:0005623,obsolete cell; GO:0005737,cytoplasm; GO:0009314,response to radiation; GO:0009416,response to light stimulus; GO:0009507,chloroplast; GO:0009536,plastid; GO:0009628,response to abiotic stimulus; GO:0043226,organelle; GO:0043227,membrane-bounded organelle; GO:0043229,intracellular organelle; GO:0043231,intracellular membrane-bounded organel…	GH3; auxin responsive GH3 gene family; K14487; JAR1_4_6; jasmonic acid-amino synthetase [EC:6.3.2.52]; K14506;	Q5NAZ7.2 RecName: Full=Jasmonoyl--L-amino acid synthetase GH3.3; AltName: Full=Auxin-responsive GH3-like protein 3; Short=OsGH3-3; AltName: Full=Indole-3-acetic acid-amido synthetase GH3.3; AltName: Full=Jasmonate-amino acid synthetase JAR2; AltName: Full=Jasmonic acid-amido synthetase JAR2; AltName: Full=Protein JASMONATE RESISTANT 2; Short=OsJAR2 [Oryza sativa Japonica Group]
LOC_Os01g55940	2.1808	1.34843	0.105816	1	0.26	0.18	0.12	0.07	0.06	0	GO:0003824,catalytic activity; GO:0009314,response to radiation; GO:0009416,response to light stimulus; GO:0009628,response to abiotic stimulus; GO:0009719,response to endogenous stimulus; GO:0009725,response to hormone; GO:0009733,response to auxin; GO:0010033,response to organic substance; GO:0010252,auxin homeostasis; GO:0010279,indole-3-acetic acid amido synthetase activity; GO:0016874,ligase…	GH3; auxin responsive GH3 gene family; K14487;	XP_015618143.1 probable indole-3-acetic acid-amido synthetase GH3.2 [Oryza sativa Japonica Group]
LOC_Os01g57610 *	1.94486	0.218684	5.92279e-19	1.3626e-14	11.03	10.24	11.26	3.06	2.86	2.83	GO:0000902,cell morphogenesis; GO:0003824,catalytic activity; GO:0005622,intracellular anatomical structure; GO:0005623,obsolete cell; GO:0005737,cytoplasm; GO:0006725,cellular aromatic compound metabolic process; GO:0006790,sulfur compound metabolic process; GO:0006807,nitrogen compound metabolic process; GO:0007154,cell communication; GO:0007165,signal transduction; GO:0008152,metabolic process…	GH3; auxin responsive GH3 gene family; K14487;	XP_015643474.1 probable indole-3-acetic acid-amido synthetase GH3.1 [Oryza sativa Japonica Group]
LOC_Os05g05180	0.0922285	1.0878	0.932433	1	0.19	0.1	0.13	0.12	0.16	0.13	GO:0009314,response to radiation; GO:0009416,response to light stimulus; GO:0009628,response to abiotic stimulus; GO:0009719,response to endogenous stimulus; GO:0009725,response to hormone; GO:0009733,response to auxin; GO:0010033,response to organic substance; GO:0042221,response to chemical; GO:0050896,response to stimulus;	GH3; auxin responsive GH3 gene family; K14487;	XP_015639437.1 probable indole-3-acetic acid-amido synthetase GH3.6 [Oryza sativa Japonica Group]
LOC_Os05g42150 *	1.07065	0.313008	0.000625043	0.0135021	13.92	16.9	15.72	5.04	6.73	11.11	GO:0000902,cell morphogenesis; GO:0003824,catalytic activity; GO:0005622,intracellular anatomical structure; GO:0005623,obsolete cell; GO:0005737,cytoplasm; GO:0006725,cellular aromatic compound metabolic process; GO:0006790,sulfur compound metabolic process; GO:0006807,nitrogen compound metabolic process; GO:0007154,cell communication; GO:0007165,signal transduction; GO:0008152,metabolic process…	GH3; auxin responsive GH3 gene family; K14487;	XP_015638110.1 probable indole-3-acetic acid-amido synthetase GH3.4 [Oryza sativa Japonica Group]
LOC_Os07g38890	0.623186	1.36187	0.647243	1	0.07	0.25	0.1	0.04	0.03	0.2	--	GH3; auxin responsive GH3 gene family; K14487;	XP_025882626.1 probable indole-3-acetic acid-amido synthetase GH3.9 isoform X2 [Oryza sativa Japonica Group]
LOC_Os07g40290 *	1.33144	0.662368	0.0444188	0.185745	0.71	0.86	3.09	0.53	0.38	1	--	GH3; auxin responsive GH3 gene family; K14487;	XP_015647797.1 probable indole-3-acetic acid-amido synthetase GH3.8 [Oryza sativa Japonica Group]
LOC_Os11g08340	1.74701	1.9497	0.370231	1	0.11	0.12	0.04	0.05	0	0.04	GO:0001101,response to acid chemical; GO:0002218,activation of innate immune response; GO:0002252,immune effector process; GO:0002253,activation of immune response; GO:0002376,immune system process; GO:0002682,regulation of immune system process; GO:0002684,positive regulation of immune system process; GO:0005488,binding; GO:0005515,protein binding; GO:0006950,response to stress; GO:0006952,defen…	GH3; auxin responsive GH3 gene family; K14487; JAR1_4_6; jasmonic acid-amino synthetase [EC:6.3.2.52]; K14506;	XP_015618008.2 probable indole-3-acetic acid-amido synthetase GH3.12 [Oryza sativa Japonica Group]
LOC_Os11g32510 *	4.81752	2.08908	0.0211078	1	0.07	0.14	0.86	0	0	0	GO:0003824,catalytic activity; GO:0005622,intracellular anatomical structure; GO:0005623,obsolete cell; GO:0005634,nucleus; GO:0005737,cytoplasm; GO:0009314,response to radiation; GO:0009416,response to light stimulus; GO:0009628,response to abiotic stimulus; GO:0009719,response to endogenous stimulus; GO:0009725,response to hormone; GO:0009733,response to auxin; GO:0010033,response to organic su…	GH3; auxin responsive GH3 gene family; K14487;	ABA94032.1 GH3 auxin-responsive promoter family protein [Oryza sativa Japonica Group]
LOC_Os11g32520	1.86686	2.91403	0.521752	1	0	0.05	0	0	0	0	GO:0003824,catalytic activity; GO:0005622,intracellular anatomical structure; GO:0005623,obsolete cell; GO:0005634,nucleus; GO:0005737,cytoplasm; GO:0009314,response to radiation; GO:0009416,response to light stimulus; GO:0009628,response to abiotic stimulus; GO:0009719,response to endogenous stimulus; GO:0009725,response to hormone; GO:0009733,response to auxin; GO:0010033,response to organic su…	GH3; auxin responsive GH3 gene family; K14487;	Q2R3B4.1 RecName: Full=Probable indole-3-acetic acid-amido synthetase GH3.13; AltName: Full=Auxin-responsive GH3-like protein 13; Short=OsGH3-13; AltName: Full=OsGH3-14 [Oryza sativa Japonica Group]
LOC_Os01g06230	1.22912	2.36363	0.603056	1	0.25	0	1.01	0.32	0.25	0	--	SAUR; SAUR family protein; K14488;	XP_015621608.1 auxin-responsive protein SAUR71 [Oryza sativa Japonica Group]
LOC_Os01g56240	1.82801	2.06621	0.376309	1	0.15	0.3	0.74	0.37	0	0	--	SAUR; SAUR family protein; K14488;	EAZ13674.1 hypothetical protein OsJ_03594 [Oryza sativa Japonica Group]
LOC_Os02g07110	0.962823	0.296001	0.00114286	0.0203345	18.25	15.76	26.74	10.16	12.45	9.57	GO:0003002,regionalization; GO:0005622,intracellular anatomical structure; GO:0005623,obsolete cell; GO:0005737,cytoplasm; GO:0006810,transport; GO:0007275,multicellular organism development; GO:0007389,pattern specification process; GO:0009605,response to external stimulus; GO:0009606,tropism; GO:0009628,response to abiotic stimulus; GO:0009629,response to gravity; GO:0009630,gravitropism; GO:00…	SAUR; SAUR family protein; K14488;	XP_015624162.1 auxin-responsive protein SAUR71 [Oryza sativa Japonica Group]
LOC_Os02g24700	0.672735	0.367629	0.0672607	0.232692	14.54	14.61	6.39	7.61	7.58	7.92	--	SAUR; SAUR family protein; K14488;	XP_015624157.1 auxin-responsive protein SAUR50 [Oryza sativa Japonica Group]
LOC_Os02g24740	0.910378	0.608506	0.134631	0.340889	6.49	11.87	6.91	9.92	1.91	2.37	--	SAUR; SAUR family protein; K14488;	XP_015624954.1 auxin-responsive protein SAUR50 [Oryza sativa Japonica Group]
LOC_Os02g42990 *	2.04591	0.504272	4.96754e-05	0.00236122	8.19	10.16	10.22	4.79	1.25	1.26	GO:0005622,intracellular anatomical structure; GO:0005623,obsolete cell; GO:0005634,nucleus; GO:0010029,regulation of seed germination; GO:0043226,organelle; GO:0043227,membrane-bounded organelle; GO:0043229,intracellular organelle; GO:0043231,intracellular membrane-bounded organelle; GO:0044424,obsolete intracellular part; GO:0044464,obsolete cell part; GO:0048518,positive regulation of biologic…	SAUR; SAUR family protein; K14488;	XP_015623733.1 auxin-responsive protein SAUR36 [Oryza sativa Japonica Group]
LOC_Os02g52990	0.740758	0.317916	0.019804	0.119395	13.61	16.69	12.49	9.18	11.22	6.15	--	SAUR; SAUR family protein; K14488;	XP_015624067.1 auxin-responsive protein SAUR32 [Oryza sativa Japonica Group]
LOC_Os03g45800 *	1.52034	0.58585	0.00945651	0.0780025	16.67	17.39	7.85	8.44	5.35	1.54	GO:0003002,regionalization; GO:0005622,intracellular anatomical structure; GO:0005623,obsolete cell; GO:0005737,cytoplasm; GO:0006810,transport; GO:0007275,multicellular organism development; GO:0007389,pattern specification process; GO:0009605,response to external stimulus; GO:0009606,tropism; GO:0009628,response to abiotic stimulus; GO:0009629,response to gravity; GO:0009630,gravitropism; GO:00…	SAUR; SAUR family protein; K14488;	XP_015630148.1 auxin-responsive protein SAUR71 [Oryza sativa Japonica Group]
LOC_Os04g43740	1.90717	1.81158	0.29245	1	0.27	0.19	0.56	0	0.27	0	--	SAUR; SAUR family protein; K14488;	XP_015635333.1 auxin-responsive protein SAUR50 [Oryza sativa Japonica Group]
LOC_Os04g51890	0.87207	0.492661	0.0767064	0.25074	7.89	14.92	6.89	4.06	9.68	3.06	--	SAUR; SAUR family protein; K14488;	EAY95474.1 hypothetical protein OsI_17317 [Oryza sativa Indica Group]
LOC_Os04g52670 *	1.55292	0.399245	0.000100396	0.00374953	13.75	9.06	15.16	2.49	3.96	6.81	--	SAUR; SAUR family protein; K14488;	KAF2935867.1 hypothetical protein DAI22_04g262300 [Oryza sativa Japonica Group]
LOC_Os04g56680	0.691397	0.316036	0.0286902	0.147322	15.7	31.24	19.42	16.2	12.96	13.61	--	SAUR; SAUR family protein; K14488;	XP_015635164.1 indole-3-acetic acid-induced protein ARG7 [Oryza sativa Japonica Group]
LOC_Os04g56690	1.44261	0.760068	0.0576959	0.21361	1.45	1.7	0.98	1.09	0.36	0.18	--	SAUR; SAUR family protein; K14488;	XP_015635268.1 indole-3-acetic acid-induced protein ARG7 [Oryza sativa Japonica Group]
LOC_Os06g04590	0.866726	0.386986	0.0251115	0.136737	33.82	30.45	16.85	13.42	21.49	11.06	--	SAUR; SAUR family protein; K14488;	XP_015640948.1 auxin-responsive protein SAUR50 [Oryza sativa Japonica Group]
LOC_Os06g45950 *	1.08507	0.311834	0.000502101	0.0115613	8.97	13.73	16.13	5.87	6.68	6.39	GO:0003002,regionalization; GO:0005622,intracellular anatomical structure; GO:0005623,obsolete cell; GO:0005737,cytoplasm; GO:0006810,transport; GO:0007275,multicellular organism development; GO:0007389,pattern specification process; GO:0009605,response to external stimulus; GO:0009606,tropism; GO:0009628,response to abiotic stimulus; GO:0009629,response to gravity; GO:0009630,gravitropism; GO:00…	SAUR; SAUR family protein; K14488;	XP_015642084.1 auxin-responsive protein SAUR71 [Oryza sativa Japonica Group]
LOC_Os06g48850	1.01925	0.687848	0.138396	0.345854	3.76	3.74	3.8	3.72	1.18	1.02	--	SAUR; SAUR family protein; K14488;	XP_015641414.1 auxin-induced protein 10A5 [Oryza sativa Japonica Group]
LOC_Os06g50040 *	2.75208	0.733682	0.000176095	0.00561891	4.51	2.67	28.77	1.16	2.89	1.42	GO:0005622,intracellular anatomical structure; GO:0005623,obsolete cell; GO:0005634,nucleus; GO:0005737,cytoplasm; GO:0043226,organelle; GO:0043227,membrane-bounded organelle; GO:0043229,intracellular organelle; GO:0043231,intracellular membrane-bounded organelle; GO:0044424,obsolete intracellular part; GO:0044464,obsolete cell part; GO:0048580,regulation of post-embryonic development; GO:0050789…	SAUR; SAUR family protein; K14488;	XP_015641422.1 auxin-responsive protein SAUR32 [Oryza sativa Japonica Group]
LOC_Os07g29310	1.0907	0.601847	0.0699459	0.237321	3.86	1.04	3.18	0.92	1.55	1.42	--	--	XP_015646367.1 auxin-responsive protein SAUR20 [Oryza sativa Japonica Group]
LOC_Os08g02520	1.42023	1.03791	0.1712	1	0.78	0.93	0.79	0.43	0.22	0.33	--	SAUR; SAUR family protein; K14488;	XP_015649602.1 auxin-induced protein 15A [Oryza sativa Japonica Group]
LOC_Os08g02530		2.83881	2.21044	0.199045	1	0	0.23	0	0	0	--	SAUR; SAUR family protein; K14488;	XP_015649155.1 auxin-induced protein 15A [Oryza sativa Japonica Group]
LOC_Os08g35110	0.422256	0.428582	0.324506	0.552393	20.2	18.29	6.82	12.7	7.14	15.23	GO:0001558,regulation of cell growth; GO:0005622,intracellular anatomical structure; GO:0005623,obsolete cell; GO:0005634,nucleus; GO:0005737,cytoplasm; GO:0005886,plasma membrane; GO:0016020,membrane; GO:0019897,extrinsic component of plasma membrane; GO:0019898,extrinsic component of membrane; GO:0030307,positive regulation of cell growth; GO:0040008,regulation of growth; GO:0043226,organelle; …	--	XP_015648985.1 auxin-responsive protein SAUR76 [Oryza sativa Japonica Group]
LOC_Os08g43700	0.406446	0.4266	0.340713	0.566935	17.25	11.57	25.42	11.37	22.46	8.29	--	--	XP_015649621.1 auxin-responsive protein SAUR36-like [Oryza sativa Japonica Group]
LOC_Os09g26610	0.508784	0.56586	0.368581	0.592357	3.71	6.22	3.85	6.09	2.81	1.28	--	SAUR; SAUR family protein; K14488;	XP_025875999.1 auxin-responsive protein SAUR36-like [Oryza sativa Japonica Group]
LOC_Os09g32984	1.05457	0.662642	0.111506	0.308329	4.31	6.75	1.85	2.55	1.64	2.3	--	SAUR; SAUR family protein; K14488;	XP_015611978.1 auxin-responsive protein SAUR41-like [Oryza sativa Japonica Group]
LOC_Os09g37330	2.42639	1.12703	0.0313261	0.154276	0.67	0.17	2.89	0.21	0.25	0.25	GO:0005622,intracellular anatomical structure; GO:0005623,obsolete cell; GO:0005737,cytoplasm; GO:0010817,regulation of hormone levels; GO:0032879,regulation of localization; GO:0040008,regulation of growth; GO:0044424,obsolete intracellular part; GO:0044464,obsolete cell part; GO:0045926,negative regulation of growth; GO:0046620,regulation of organ growth; GO:0046621,negative regulation of organ…	--	XP_015612047.1 auxin-responsive protein SAUR36 [Oryza sativa Japonica Group]
LOC_Os09g37369	-0.343271	0.705094	0.626368	0.790107	3.54	1.11	1.08	1.36	3.03	3.04	--	--	XP_025876020.1 auxin-responsive protein SAUR36-like [Oryza sativa Japonica Group]
LOC_Os09g37400	-1.48091	0.829323	0.0741492	0.245839	0.62	0.54	0.31	1.72	1.63	0.92	GO:0005622,intracellular anatomical structure; GO:0005623,obsolete cell; GO:0005737,cytoplasm; GO:0010817,regulation of hormone levels; GO:0032879,regulation of localization; GO:0040008,regulation of growth; GO:0044424,obsolete intracellular part; GO:0044464,obsolete cell part; GO:0045926,negative regulation of growth; GO:0046620,regulation of organ growth; GO:0046621,negative regulation of organ…	--	XP_015612197.1 auxin-responsive protein SAUR36-like [Oryza sativa Japonica Group]
LOC_Os09g37460	-0.209099	0.90271	0.816821	0.905149	2.23	0.93	0.6	1.72	2.2	0.59	--	--	XP_015612193.1 auxin-responsive protein SAUR36-like [Oryza sativa Japonica Group]
LOC_Os09g37470	-0.392832	0.843917	0.641583	0.800101	2.07	0.36	0.82	1.92	1.59	0.91	--	--	XP_015612196.1 auxin-responsive protein SAUR36-like [Oryza sativa Japonica Group]
LOC_Os09g37480	0.00509362	0.56917	0.99286	0.995918	10.14	2.94	3.31	5.92	7.66	3.24	--	--	XP_015611448.1 auxin-responsive protein SAUR36-like [Oryza sativa Japonica Group]
LOC_Os10g36703	0.581486	0.550197	0.290572	0.520752	3.94	1.7	6.39	4.26	2.34	1.75	GO:0005622,intracellular anatomical structure; GO:0005623,obsolete cell; GO:0005634,nucleus; GO:0005737,cytoplasm; GO:0043226,organelle; GO:0043227,membrane-bounded organelle; GO:0043229,intracellular organelle; GO:0043231,intracellular membrane-bounded organelle; GO:0044424,obsolete intracellular part; GO:0044464,obsolete cell part; GO:0048580,regulation of post-embryonic development; GO:0050789…	SAUR; SAUR family protein; K14488;	XP_015612908.1 auxin-responsive protein SAUR32 [Oryza sativa Japonica Group]
LOC_Os12g43110	1.01507	0.930628	0.275387	0.505954	1.95	0.86	1.56	1.58	0.61	0.1	GO:0003002,regionalization; GO:0005622,intracellular anatomical structure; GO:0005623,obsolete cell; GO:0005737,cytoplasm; GO:0006810,transport; GO:0007275,multicellular organism development; GO:0007389,pattern specification process; GO:0009605,response to external stimulus; GO:0009606,tropism; GO:0009628,response to abiotic stimulus; GO:0009629,response to gravity; GO:0009630,gravitropism; GO:00…	SAUR; SAUR family protein; K14488;	XP_015619549.1 auxin-responsive protein SAUR71 [Oryza sativa Japonica Group]
Cytokinin
LOC_Os07g38910 *	1.26789	0.643828	0.0489189	0.19662	18.51	7.13	3.46	2.37	3.09	6.91	GO:0000155,phosphorelay sensor kinase activity; GO:0000160,phosphorelay signal transduction system; GO:0003824,catalytic activity; GO:0004672,protein kinase activity; GO:0004673,protein histidine kinase activity; GO:0005488,binding; GO:0005515,protein binding; GO:0006468,protein phosphorylation; GO:0006793,phosphorus metabolic process; GO:0006796,phosphate-containing compound metabolic process; G…	AHK2_3_4; arabidopsis histidine kinase 2/3/4 (cytokinin receptor) [EC:2.7.13.3]; K14489;	EAZ40407.1 hypothetical protein OsJ_24858 [Oryza sativa Japonica Group]
LOC_Os05g09420 *	1.01617	0.469436	0.030414	0.151681	6.84	5.32	4.21	3.09	2.64	2.66	GO:0000160,phosphorelay signal transduction system; GO:0003824,catalytic activity; GO:0004672,protein kinase activity; GO:0005488,binding; GO:0005515,protein binding; GO:0005622,intracellular anatomical structure; GO:0005623,obsolete cell; GO:0005634,nucleus; GO:0005737,cytoplasm; GO:0006468,protein phosphorylation; GO:0006793,phosphorus metabolic process; GO:0006796,phosphate-containing compound…	AHP; histidine-containing phosphotransfer peotein; K14490; PP2C; protein phosphatase 2C [EC:3.1.3.16]; K14497; PP2C; protein phosphatase 2C [EC:3.1.3.16]; K14497;	EEE62579.1 hypothetical protein OsJ_17382 [Oryza sativa Japonica Group]
LOC_Os08g44350	0.208464	0.216786	0.336246	0.563209	156.87	165.79	133.23	161.21	138.06	109.96	GO:0000160,phosphorelay signal transduction system; GO:0003824,catalytic activity; GO:0004672,protein kinase activity; GO:0005488,binding; GO:0005515,protein binding; GO:0005622,intracellular anatomical structure; GO:0005623,obsolete cell; GO:0005634,nucleus; GO:0005737,cytoplasm; GO:0005829,cytosol; GO:0006468,protein phosphorylation; GO:0006793,phosphorus metabolic process; GO:0006796,phosphate…	AHP; histidine-containing phosphotransfer peotein; K14490;	EEC84024.1 hypothetical protein OsI_30245 [Oryza sativa Indica Group]
LOC_Os09g39400	0.24616	0.202094	0.223207	0.452272	97.05	132.42	120.02	103.01	97.41	105.13	GO:0000160,phosphorelay signal transduction system; GO:0003824,catalytic activity; GO:0004672,protein kinase activity; GO:0005488,binding; GO:0005515,protein binding; GO:0005622,intracellular anatomical structure; GO:0005623,obsolete cell; GO:0005634,nucleus; GO:0005737,cytoplasm; GO:0005829,cytosol; GO:0006468,protein phosphorylation; GO:0006793,phosphorus metabolic process; GO:0006796,phosphate…	AHP; histidine-containing phosphotransfer peotein; K14490;	KAF2917596.1 hypothetical protein DAI22_09g204400 [Oryza sativa Japonica Group]
LOC_Os02g42060 *	1.18604	0.381656	0.00188604	0.0278143	28.3	59.97	22.66	17.73	17.23	15.83	GO:0005622,intracellular anatomical structure; GO:0005623,obsolete cell; GO:0005634,nucleus; GO:0005737,cytoplasm; GO:0005829,cytosol; GO:0043226,organelle; GO:0043227,membrane-bounded organelle; GO:0043229,intracellular organelle; GO:0043231,intracellular membrane-bounded organelle; GO:0044424,obsolete intracellular part; GO:0044444,obsolete cytoplasmic part; GO:0044464,obsolete cell part;	ARR-A; two-component response regulator ARR-A family; K14492;	XP_015624257.1 two-component response regulator ORR11 [Oryza sativa Japonica Group]
LOC_Os04g36070	0.457159	0.461418	0.321798	0.550021	6.51	18.36	6.16	8.63	10.33	4.63	GO:0005622,intracellular anatomical structure; GO:0005623,obsolete cell; GO:0005634,nucleus; GO:0005737,cytoplasm; GO:0005829,cytosol; GO:0007275,multicellular organism development; GO:0022622,root system development; GO:0032501,multicellular organismal process; GO:0032502,developmental process; GO:0043226,organelle; GO:0043227,membrane-bounded organelle; GO:0043229,intracellular organelle; GO:00…	ARR-A; two-component response regulator ARR-A family; K14492;	Q4GZL0.1 RecName: Full=Two-component response regulator ORR1; AltName: Full=Type A response regulator 1; Short=OsRR1 [Oryza sativa Indica Group]
ABA
LOC_Os01g62760 *	1.45845	0.709237	0.0397467	0.17529	121.4	252.61	226.64	97.31	108.26	21.79	GO:0003824,catalytic activity; GO:0004721,phosphoprotein phosphatase activity; GO:0004722,protein serine/threonine phosphatase activity; GO:0006470,protein dephosphorylation; GO:0006793,phosphorus metabolic process; GO:0006796,phosphate-containing compound metabolic process; GO:0006807,nitrogen compound metabolic process; GO:0008152,metabolic process; GO:0009987,cellular process; GO:0016311,depho…	PP2C; protein phosphatase 2C [EC:3.1.3.16]; K14497; PP2C; protein phosphatase 2C [EC:3.1.3.16]; K14497;	XP_015621342.1 probable protein phosphatase 2C 9 [Oryza sativa Japonica Group]
LOC_Os09g15670 *	2.34862	0.586482	6.21253e-05	0.00273804	9.35	14.28	19.42	3.89	4.47	0.43	GO:0001101,response to acid chemical; GO:0003824,catalytic activity; GO:0004721,phosphoprotein phosphatase activity; GO:0004722,protein serine/threonine phosphatase activity; GO:0005622,intracellular anatomical structure; GO:0005623,obsolete cell; GO:0005634,nucleus; GO:0006470,protein dephosphorylation; GO:0006793,phosphorus metabolic process; GO:0006796,phosphate-containing compound metabolic p…	PP2C; protein phosphatase 2C [EC:3.1.3.16]; K14497; PP2C; protein phosphatase 2C [EC:3.1.3.16]; K14497;	XP_015611887.1 probable protein phosphatase 2C 68 [Oryza sativa Japonica Group]
LOC_Os05g49730 *	1.64802	0.434902	0.00015101	0.00502739	3.65	6.17	7.53	2.49	2.23	1.05	GO:0000003,reproduction; GO:0001691,pseudophosphatase activity; GO:0003006,developmental process involved in reproduction; GO:0003824,catalytic activity; GO:0004721,phosphoprotein phosphatase activity; GO:0004722,protein serine/threonine phosphatase activity; GO:0004857,enzyme inhibitor activity; GO:0005622,intracellular anatomical structure; GO:0005623,obsolete cell; GO:0005634,nucleus; GO:00064…	PP2C; protein phosphatase 2C [EC:3.1.3.16]; K14497; PP2C; protein phosphatase 2C [EC:3.1.3.16]; K14497;	XP_015638143.1 protein phosphatase 2C 51 isoform X2 [Oryza sativa Japonica Group]
LOC_Os05g38290 *	1.7134	0.529882	0.00122261	0.0212597	21.2	16.03	14.5	9.8	5.48	1.15	GO:0003824,catalytic activity; GO:0004721,phosphoprotein phosphatase activity; GO:0004722,protein serine/threonine phosphatase activity; GO:0006470,protein dephosphorylation; GO:0006793,phosphorus metabolic process; GO:0006796,phosphate-containing compound metabolic process; GO:0006807,nitrogen compound metabolic process; GO:0008152,metabolic process; GO:0009987,cellular process; GO:0016311,depho…	PP2C; protein phosphatase 2C [EC:3.1.3.16]; K14497; PP2C; protein phosphatase 2C [EC:3.1.3.16]; K14497;	XP_015638196.1 probable protein phosphatase 2C 49 [Oryza sativa Japonica Group]
LOC_Os01g64000 *	2.34529	0.840281	0.00525325	0.0536661	0.46	0.6	4.1	0.44	0.23	0.38	GO:0000003,reproduction; GO:0001101,response to acid chemical; GO:0003006,developmental process involved in reproduction; GO:0003676,nucleic acid binding; GO:0003677,DNA binding; GO:0003700,DNA-binding transcription factor activity; GO:0005488,binding; GO:0005515,protein binding; GO:0005622,intracellular anatomical structure; GO:0005623,obsolete cell; GO:0005634,nucleus; GO:0006355,regulation of …	ABF; ABA responsive element binding factor; K14432;	XP_015628684.1 bZIP transcription factor ABI5 homolog [Oryza sativa Japonica Group]
LOC_Os03g20650 *	1.3134	0.498647	0.0084405	0.0728638	7.34	16.84	6.68	2.69	3.82	6.34	GO:0001101,response to acid chemical; GO:0003676,nucleic acid binding; GO:0003677,DNA binding; GO:0003700,DNA-binding transcription factor activity; GO:0005488,binding; GO:0005622,intracellular anatomical structure; GO:0005623,obsolete cell; GO:0005634,nucleus; GO:0006355,regulation of DNA-templated transcription; GO:0007154,cell communication; GO:0007165,signal transduction; GO:0009719,response …	ABF; ABA responsive element binding factor; K14432;	ABF95681.1 bZIP transcription factor family protein, expressed [Oryza sativa Japonica Group]
LOC_Os01g46760	0.787365	0.780875	0.313305	0.542313	40.57	110.14	78.39	76.92	49.18	12.59	GO:0000003,reproduction; GO:0001691,pseudophosphatase activity; GO:0003006,developmental process involved in reproduction; GO:0003824,catalytic activity; GO:0004721,phosphoprotein phosphatase activity; GO:0004722,protein serine/threonine phosphatase activity; GO:0004857,enzyme inhibitor activity; GO:0005622,intracellular anatomical structure; GO:0005623,obsolete cell; GO:0005634,nucleus; GO:00064…	PP2C; protein phosphatase 2C [EC:3.1.3.16]; K14497; PP2C; protein phosphatase 2C [EC:3.1.3.16]; K14497;	XP_015614087.1 probable protein phosphatase 2C 8 [Oryza sativa Japonica Group]
LOC_Os06g10880	0.633394	0.250793	0.0115511	0.0882578	73.53	83.94	106.22	73.21	58.47	44.6	GO:0000976,transcription cis-regulatory region binding; GO:0001067,transcription regulatory region nucleic acid binding; GO:0001101,response to acid chemical; GO:0003676,nucleic acid binding; GO:0003677,DNA binding; GO:0003690,double-stranded DNA binding; GO:0003700,DNA-binding transcription factor activity; GO:0005488,binding; GO:0005622,intracellular anatomical structure; GO:0005623,obsolete ce…	ABF; ABA responsive element binding factor; K14432;	KAF2925771.1 hypothetical protein DAI22_06g076800 [Oryza sativa Japonica Group]
LOC_Os03g16170	1.54098	0.803045	0.054994	0.208022	21.44	53.9	52.78	22.73	19.49	3.66	GO:0001101,response to acid chemical; GO:0003824,catalytic activity; GO:0004721,phosphoprotein phosphatase activity; GO:0004722,protein serine/threonine phosphatase activity; GO:0005622,intracellular anatomical structure; GO:0005623,obsolete cell; GO:0005634,nucleus; GO:0006470,protein dephosphorylation; GO:0006793,phosphorus metabolic process; GO:0006796,phosphate-containing compound metabolic p…	PP2C; protein phosphatase 2C [EC:3.1.3.16]; K14497; PP2C; protein phosphatase 2C [EC:3.1.3.16]; K14497;	XP_015628825.1 probable protein phosphatase 2C 30 [Oryza sativa Japonica Group]
LOC_Os05g09420	1.01617	0.469436	0.030414	0.151681	6.84	5.32	4.21	3.09	2.64	2.66	GO:0000160,phosphorelay signal transduction system; GO:0003824,catalytic activity; GO:0004672,protein kinase activity; GO:0005488,binding; GO:0005515,protein binding; GO:0005622,intracellular anatomical structure; GO:0005623,obsolete cell; GO:0005634,nucleus; GO:0005737,cytoplasm; GO:0006468,protein phosphorylation; GO:0006793,phosphorus metabolic process; GO:0006796,phosphate-containing compound…	AHP; histidine-containing phosphotransfer peotein; K14490; PP2C; protein phosphatase 2C [EC:3.1.3.16]; K14497; PP2C; protein phosphatase 2C [EC:3.1.3.16]; K14497;	EEE62579.1 hypothetical protein OsJ_17382 [Oryza sativa Japonica Group]
LOC_Os05g46040	0.478812	0.355058	0.177483	0.39681	20.43	41.18	52.2	31.33	34.24	19.18	GO:0001101,response to acid chemical; GO:0003824,catalytic activity; GO:0004721,phosphoprotein phosphatase activity; GO:0004722,protein serine/threonine phosphatase activity; GO:0006470,protein dephosphorylation; GO:0006793,phosphorus metabolic process; GO:0006796,phosphate-containing compound metabolic process; GO:0006807,nitrogen compound metabolic process; GO:0007154,cell communication; GO:000…	PP2C; protein phosphatase 2C [EC:3.1.3.16]; K14497; PP2C; protein phosphatase 2C [EC:3.1.3.16]; K14497;	KAB8100370.1 hypothetical protein EE612_030881 [Oryza sativa]
Ethylene
LOC_Os07g48630 *	1.68798	0.379109	8.48793e-06	0.000653088	18.1	35.02	62.88	12.95	13.09	11.26	--	EIN3; ethylene-insensitive protein 3; K14514; EIN3; ethylene-insensitive protein 3; K14514;	XP_015646574.1 ETHYLENE INSENSITIVE 3-like 1 protein [Oryza sativa Japonica Group]
LOC_Os03g20790 *	1.13664	0.331832	0.000614021	0.0133743	30.91	24.92	61.32	21.16	17.66	16.26	GO:0000160,phosphorelay signal transduction system; GO:0000976,transcription cis-regulatory region binding; GO:0001067,transcription regulatory region nucleic acid binding; GO:0001666,response to hypoxia; GO:0003676,nucleic acid binding; GO:0003677,DNA binding; GO:0003690,double-stranded DNA binding; GO:0003700,DNA-binding transcription factor activity; GO:0005488,binding; GO:0005622,intracellula…	EIN3; ethylene-insensitive protein 3; K14514; EIN3; ethylene-insensitive protein 3; K14514;	XP_015629858.1 ETHYLENE INSENSITIVE 3-like 1 protein [Oryza sativa Japonica Group]
LOC_Os05g37640 *	1.21013	0.345477	0.000460427	0.010863	6.06	5.95	4.77	2.31	2.18	3	--	ERF1; ethylene-responsive transcription factor 1; K14516; ERF1; ethylene-responsive transcription factor 1; K14516;	KAF2931052.1 hypothetical protein DAI22_05g181200 [Oryza sativa Japonica Group]
LOC_Os03g64260 *	3.19543	1.3798	0.0205655	1	0.23	0.31	2.51	0.29	0	0.07	GO:0000160,phosphorelay signal transduction system; GO:0001101,response to acid chemical; GO:0003676,nucleic acid binding; GO:0003677,DNA binding; GO:0003700,DNA-binding transcription factor activity; GO:0005488,binding; GO:0005622,intracellular anatomical structure; GO:0005623,obsolete cell; GO:0005634,nucleus; GO:0005737,cytoplasm; GO:0006355,regulation of DNA-templated transcription; GO:000695…	ERF1; ethylene-responsive transcription factor 1; K14516; ERF1; ethylene-responsive transcription factor 1; K14516;	XP_015629379.1 ethylene-responsive transcription factor 15 [Oryza sativa Japonica Group]
LOC_Os02g43790 *	2.58923	0.788549	0.00102514	0.0189586	1.64	1.11	4.13	0.68	0.05	0.47	GO:0000160,phosphorelay signal transduction system; GO:0001101,response to acid chemical; GO:0002218,activation of innate immune response; GO:0002252,immune effector process; GO:0002253,activation of immune response; GO:0002376,immune system process; GO:0002682,regulation of immune system process; GO:0002684,positive regulation of immune system process; GO:0003700,DNA-binding transcription factor…	PTI4; pathogenesis-related genes transcriptional activator PTI4; K13432; ERF2; ethylene-responsive transcription factor 2; K14517;	EAY86936.1 hypothetical protein OsI_08320 [Oryza sativa Indica Group]
LOC_Os04g46220 *	1.68555	0.362638	3.35101e-06	0.000335189	15.5	19.48	39.94	6.63	7.09	10.33	GO:0000160,phosphorelay signal transduction system; GO:0001101,response to acid chemical; GO:0002218,activation of innate immune response; GO:0002252,immune effector process; GO:0002253,activation of immune response; GO:0002376,immune system process; GO:0002682,regulation of immune system process; GO:0002684,positive regulation of immune system process; GO:0003700,DNA-binding transcription factor…	PTI4; pathogenesis-related genes transcriptional activator PTI4; K13432; ERF2; ethylene-responsive transcription factor 2; K14517;	XP_015636763.1 ethylene-responsive transcription factor 2 [Oryza sativa Japonica Group]
LOC_Os02g10700	0.519909	0.278493	0.0619204	0.221899	30.73	38.45	59.9	27.38	35.43	30.27	GO:0000151,ubiquitin ligase complex; GO:0005622,intracellular anatomical structure; GO:0005623,obsolete cell; GO:0005634,nucleus; GO:0006508,proteolysis; GO:0006511,ubiquitin-dependent protein catabolic process; GO:0006807,nitrogen compound metabolic process; GO:0008152,metabolic process; GO:0009056,catabolic process; GO:0009057,macromolecule catabolic process; GO:0009719,response to endogenous s…	EBF1_2; EIN3-binding F-box protein; K14515; EBF1_2; EIN3-binding F-box protein; K14515;	XP_015624671.1 EIN3-binding F-box protein 1 [Oryza sativa Japonica Group]
LOC_Os03g20780	0.98557	0.361973	0.00647364	0.0620035	7.09	8.52	17.36	5.28	6.63	5.29	GO:0000160,phosphorelay signal transduction system; GO:0000976,transcription cis-regulatory region binding; GO:0001067,transcription regulatory region nucleic acid binding; GO:0001666,response to hypoxia; GO:0003676,nucleic acid binding; GO:0003677,DNA binding; GO:0003690,double-stranded DNA binding; GO:0003700,DNA-binding transcription factor activity; GO:0005488,binding; GO:0005622,intracellula…	EIN3; ethylene-insensitive protein 3; K14514; EIN3; ethylene-insensitive protein 3; K14514;	XP_015629857.1 ETHYLENE INSENSITIVE 3-like 1 protein [Oryza sativa Japonica Group]
LOC_Os02g52670	1.94708	0.582195	0.000824672	0.0162993	4.47	2.52	6.9	0.94	0.65	2.11	--	--	XP_015624274.1 ethylene-responsive transcription factor ERF109 [Oryza sativa Japonica Group]
LOC_Os06g40360	0.649857	0.408336	0.111503	0.308329	23.62	20.38	57.39	13.26	24.09	29.17	GO:0000151,ubiquitin ligase complex; GO:0005622,intracellular anatomical structure; GO:0005623,obsolete cell; GO:0005634,nucleus; GO:0006508,proteolysis; GO:0006511,ubiquitin-dependent protein catabolic process; GO:0006807,nitrogen compound metabolic process; GO:0008152,metabolic process; GO:0009056,catabolic process; GO:0009057,macromolecule catabolic process; GO:0009719,response to endogenous s…	EBF1_2; EIN3-binding F-box protein; K14515; EBF1_2; EIN3-binding F-box protein; K14515;	XP_015643083.1 EIN3-binding F-box protein 1 [Oryza sativa Japonica Group]
BR
LOC_Os07g39220 *	1.08987	0.314447	0.000528302	0.0119981	114.82	221.91	109.34	75.67	84.13	58.27	GO:0003700,DNA-binding transcription factor activity; GO:0005622,intracellular anatomical structure; GO:0005623,obsolete cell; GO:0005634,nucleus; GO:0005737,cytoplasm; GO:0005773,vacuole; GO:0006355,regulation of DNA-templated transcription; GO:0009719,response to endogenous stimulus; GO:0009725,response to hormone; GO:0009741,response to brassinosteroid; GO:0009889,regulation of biosynthetic pr…	BZR1_2; brassinosteroid resistant 1/2; K14503;	XP_015645123.1 protein BZR1 homolog 1 [Oryza sativa Japonica Group]
LOC_Os06g20200 *	1.23232	0.391216	0.0016328	0.0253975	7.65	4.61	10.36	2.04	3.81	4.03	GO:0000003,reproduction; GO:0000902,cell morphogenesis; GO:0000904,cell morphogenesis involved in differentiation; GO:0003006,developmental process involved in reproduction; GO:0003824,catalytic activity; GO:0008152,metabolic process; GO:0009056,catabolic process; GO:0009653,anatomical structure morphogenesis; GO:0009826,unidimensional cell growth; GO:0009856,pollination; GO:0009860,pollen tube g…	RAB1A; Ras-related protein Rab-1A; K07874; GID1; gibberellin receptor GID1 [EC:3.-.-.-]; K14493;	XP_015641299.1 probable carboxylesterase 18 [Oryza sativa Japonica Group]
LOC_Os04g51460 *	1.15381	0.557592	0.0385201	0.172478	6.41	17.94	8.18	9.32	1.71	4.35	--	E2.4.1.207; xyloglucan:xyloglucosyl transferase [EC:2.4.1.207]; K08235; TCH4; xyloglucan:xyloglucosyl transferase TCH4 [EC:2.4.1.207]; K14504;	XP_015634499.1 xyloglucan endotransglucosylase/hydrolase protein 24 [Oryza sativa Japonica Group]
LOC_Os06g48180 *	2.20181	0.505227	1.31221e-05	0.000895096	6.35	3.46	12.69	1.3	2.33	1.39	--	TCH4; xyloglucan:xyloglucosyl transferase TCH4 [EC:2.4.1.207]; K14504;	XP_015641166.1 xyloglucan endotransglucosylase/hydrolase protein 24 [Oryza sativa Japonica Group]
LOC_Os08g36970	1.65895	0.585988	0.00463988	0.0492863	2.27	2.37	7.18	1.5	1.49	0.89	--	--	XP_015649111.1 probable BRI1 kinase inhibitor 1 [Oryza sativa Japonica Group]
LOC_Os03g64260	3.19543	1.3798	0.0205655	1	0.23	0.31	2.51	0.29	0	0.07	GO:0000160,phosphorelay signal transduction system; GO:0001101,response to acid chemical; GO:0003676,nucleic acid binding; GO:0003677,DNA binding; GO:0003700,DNA-binding transcription factor activity; GO:0005488,binding; GO:0005622,intracellular anatomical structure; GO:0005623,obsolete cell; GO:0005634,nucleus; GO:0005737,cytoplasm; GO:0006355,regulation of DNA-templated transcription; GO:000695…	ERF1; ethylene-responsive transcription factor 1; K14516; ERF1; ethylene-responsive transcription factor 1; K14516;	XP_015629379.1 ethylene-responsive transcription factor 15 [Oryza sativa Japonica Group]
LOC_Os02g13900	0.899129	0.27399	0.00103217	0.0190426	9.22	10.66	12.89	6.82	6.46	4.94	GO:0006355,regulation of DNA-templated transcription; GO:0009889,regulation of biosynthetic process; GO:0010468,regulation of gene expression; GO:0010556,regulation of macromolecule biosynthetic process; GO:0019219,regulation of nucleobase-containing compound metabolic process; GO:0019222,regulation of metabolic process; GO:0031323,regulation of cellular metabolic process; GO:0031326,regulation o…	BZR1_2; brassinosteroid resistant 1/2; K14503;	BAD27718.1 putative mature anther-specific protein LAT61 [Oryza sativa Japonica Group]
LOC_Os05g37640	1.21013	0.345477	0.000460427	0.010863	6.06	5.95	4.77	2.31	2.18	3	--	ERF1; ethylene-responsive transcription factor 1; K14516; ERF1; ethylene-responsive transcription factor 1; K14516;	KAF2931052.1 hypothetical protein DAI22_05g181200 [Oryza sativa Japonica Group]
Salicylic acid
LOC_Os01g65970 *	1.26856	0.398003	0.00143597	0.0233469	10.77	24.06	21.96	7.97	9.57	6.92	GO:0003676,nucleic acid binding; GO:0003677,DNA binding; GO:0003700,DNA-binding transcription factor activity; GO:0005488,binding; GO:0005622,intracellular anatomical structure; GO:0005623,obsolete cell; GO:0005634,nucleus; GO:0006355,regulation of DNA-templated transcription; GO:0009889,regulation of biosynthetic process; GO:0009909,regulation of flower development; GO:0010468,regulation of gene…	TGA; transcription factor TGA; K14431;	EEE55764.1 hypothetical protein OsJ_04307 [Oryza sativa Japonica Group]
LOC_Os10g41640 *	1.22928	0.409763	0.00270007	0.0352742	8.01	11.77	13.74	5.66	4.84	4.38	GO:0003676,nucleic acid binding; GO:0003677,DNA binding; GO:0003700,DNA-binding transcription factor activity; GO:0005488,binding; GO:0005622,intracellular anatomical structure; GO:0005623,obsolete cell; GO:0005634,nucleus; GO:0006355,regulation of DNA-templated transcription; GO:0009889,regulation of biosynthetic process; GO:0009909,regulation of flower development; GO:0010468,regulation of gene…	TGA; transcription factor TGA; K14431;	AAP55061.2 Transcription factor HBP-1b, putative, expressed [Oryza sativa Japonica Group]
LOC_Os01g72020	0.397246	0.285924	0.164729	0.381877	7.94	9.23	5.83	5.12	5.7	7.23	GO:0000003,reproduction; GO:0000151,ubiquitin ligase complex; GO:0001101,response to acid chemical; GO:0002218,activation of innate immune response; GO:0002252,immune effector process; GO:0002253,activation of immune response; GO:0002376,immune system process; GO:0002682,regulation of immune system process; GO:0002684,positive regulation of immune system process; GO:0003002,regionalization; GO:00…	NPR1; regulatory protein NPR1; K14508;	KAF2954311.1 hypothetical protein DAI22_01g472000 [Oryza sativa Japonica Group]
LOC_Os11g04600	0.939686	0.339842	0.00569102	0.0565562	13.85	22.33	12.13	6.48	7.51	12.11	GO:0000003,reproduction; GO:0000151,ubiquitin ligase complex; GO:0001101,response to acid chemical; GO:0002218,activation of innate immune response; GO:0002252,immune effector process; GO:0002253,activation of immune response; GO:0002376,immune system process; GO:0002682,regulation of immune system process; GO:0002684,positive regulation of immune system process; GO:0003002,regionalization; GO:00…	NPR1; regulatory protein NPR1; K14508;	XP_015616658.1 BTB/POZ domain and ankyrin repeat-containing protein NH5.1 [Oryza sativa Japonica Group]
LOC_Os12g04410	0.944637	0.36793	0.0102454	0.0820363	18.35	38.07	18.15	10.26	11.34	18.64	GO:0000003,reproduction; GO:0000151,ubiquitin ligase complex; GO:0001101,response to acid chemical; GO:0002218,activation of innate immune response; GO:0002252,immune effector process; GO:0002253,activation of immune response; GO:0002376,immune system process; GO:0002682,regulation of immune system process; GO:0002684,positive regulation of immune system process; GO:0003002,regionalization; GO:00…	NPR1; regulatory protein NPR1; K14508;	XP_015619624.1 BTB/POZ domain and ankyrin repeat-containing protein NH5.2 [Oryza sativa Japonica Group]
LOC_Os04g54474	0.340775	0.263492	0.195906	0.419295	14.02	19.12	24.96	14.4	17.08	15.99	GO:0001101,response to acid chemical; GO:0002376,immune system process; GO:0003676,nucleic acid binding; GO:0003677,DNA binding; GO:0003700,DNA-binding transcription factor activity; GO:0005488,binding; GO:0005515,protein binding; GO:0005516,calmodulin binding; GO:0005622,intracellular anatomical structure; GO:0005623,obsolete cell; GO:0005634,nucleus; GO:0006355,regulation of DNA-templated trans…	TGA; transcription factor TGA; K14431;	XP_025880678.1 transcription factor TGAL6 isoform X3 [Oryza sativa Japonica Group]
LOC_Os06g15480	0.552975	0.515008	0.282948	0.513476	7.88	24.52	8.71	4.47	8.44	16.21	GO:0003676,nucleic acid binding; GO:0003677,DNA binding; GO:0003700,DNA-binding transcription factor activity; GO:0005488,binding; GO:0005622,intracellular anatomical structure; GO:0005623,obsolete cell; GO:0005634,nucleus; GO:0006355,regulation of DNA-templated transcription; GO:0009889,regulation of biosynthetic process; GO:0009909,regulation of flower development; GO:0010468,regulation of gene…	TGA; transcription factor TGA; K14431;	Q5Z6N9.1 RecName: Full=Transcription factor TGAL3; AltName: Full=bZIP transcription factor 47; Short=OsbZIP47 [Oryza sativa Japonica Group]
LOC_Os07g48820	0.80132	0.407871	0.0494559	0.197865	17	5.47	20.98	8.77	9.33	7.55	GO:0001101,response to acid chemical; GO:0002376,immune system process; GO:0003676,nucleic acid binding; GO:0003677,DNA binding; GO:0003700,DNA-binding transcription factor activity; GO:0005488,binding; GO:0005515,protein binding; GO:0005622,intracellular anatomical structure; GO:0005623,obsolete cell; GO:0005634,nucleus; GO:0005737,cytoplasm; GO:0006355,regulation of DNA-templated transcription;…	TGA; transcription factor TGA; K14431;	XP_015647505.1 transcription factor TGA2.1 [Oryza sativa Japonica Group]
GA
LOC_Os05g33730	0.609504	0.299652	0.0419473	0.180246	50.91	67.2	87.42	31.52	47.9	59.79	GO:0000003,reproduction; GO:0001101,response to acid chemical; GO:0003006,developmental process involved in reproduction; GO:0003824,catalytic activity; GO:0005488,binding; GO:0005622,intracellular anatomical structure; GO:0005623,obsolete cell; GO:0005634,nucleus; GO:0005737,cytoplasm; GO:0005975,carbohydrate metabolic process; GO:0007154,cell communication; GO:0007165,signal transduction; GO:00…	GID1; gibberellin receptor GID1 [EC:3.-.-.-]; K14493;	XP_015639961.1 gibberellin receptor GID1 [Oryza sativa Japonica Group]
LOC_Os06g20200	1.23232	0.391216	0.0016328	0.0253975	7.65	4.61	10.36	2.04	3.81	4.03	GO:0000003,reproduction; GO:0000902,cell morphogenesis; GO:0000904,cell morphogenesis involved in differentiation; GO:0003006,developmental process involved in reproduction; GO:0003824,catalytic activity; GO:0008152,metabolic process; GO:0009056,catabolic process; GO:0009653,anatomical structure morphogenesis; GO:0009826,unidimensional cell growth; GO:0009856,pollination; GO:0009860,pollen tube g…	RAB1A; Ras-related protein Rab-1A; K07874; GID1; gibberellin receptor GID1 [EC:3.-.-.-]; K14493;	XP_015641299.1 probable carboxylesterase 18 [Oryza sativa Japonica Group]
LOC_Os07g44850	4.27365	2.30847	0.0641279	1	0.05	0.05	0.43	0	0	0	GO:0000003,reproduction; GO:0000902,cell morphogenesis; GO:0000904,cell morphogenesis involved in differentiation; GO:0003006,developmental process involved in reproduction; GO:0003824,catalytic activity; GO:0008152,metabolic process; GO:0009056,catabolic process; GO:0009653,anatomical structure morphogenesis; GO:0009826,unidimensional cell growth; GO:0009856,pollination; GO:0009860,pollen tube g…	RAB1A; Ras-related protein Rab-1A; K07874; GID1; gibberellin receptor GID1 [EC:3.-.-.-]; K14493;	KAB8106568.1 hypothetical protein EE612_040963 [Oryza sativa]
LOC_Os07g44860	1.92666	1.10264	0.0805836	1	0.16	0.47	0.54	0.21	0.04	0.08	GO:0000003,reproduction; GO:0000902,cell morphogenesis; GO:0000904,cell morphogenesis involved in differentiation; GO:0003006,developmental process involved in reproduction; GO:0003824,catalytic activity; GO:0008152,metabolic process; GO:0009056,catabolic process; GO:0009653,anatomical structure morphogenesis; GO:0009826,unidimensional cell growth; GO:0009856,pollination; GO:0009860,pollen tube g…	RAB1A; Ras-related protein Rab-1A; K07874; GID1; gibberellin receptor GID1 [EC:3.-.-.-]; K14493;	KAB8106570.1 hypothetical protein EE612_040964 [Oryza sativa]
LOC_Os07g44870	1.81034	4.03919	0.654014	1	0.15	0	0.15	0	0	0	GO:0000003,reproduction; GO:0000902,cell morphogenesis; GO:0000904,cell morphogenesis involved in differentiation; GO:0003006,developmental process involved in reproduction; GO:0003824,catalytic activity; GO:0008152,metabolic process; GO:0009056,catabolic process; GO:0009653,anatomical structure morphogenesis; GO:0009826,unidimensional cell growth; GO:0009856,pollination; GO:0009860,pollen tube g…	RAB1A; Ras-related protein Rab-1A; K07874; GID1; gibberellin receptor GID1 [EC:3.-.-.-]; K14493;	BAC19936.1 hypothetical protein [Oryza sativa Japonica Group]
LOC_Os07g44890 *	1.47821	0.575793	0.0102505	0.0820363	1.82	2.38	1.47	0.33	0.77	0.98	GO:0000003,reproduction; GO:0000902,cell morphogenesis; GO:0000904,cell morphogenesis involved in differentiation; GO:0003006,developmental process involved in reproduction; GO:0003824,catalytic activity; GO:0008152,metabolic process; GO:0009056,catabolic process; GO:0009653,anatomical structure morphogenesis; GO:0009826,unidimensional cell growth; GO:0009856,pollination; GO:0009860,pollen tube g…	RAB1A; Ras-related protein Rab-1A; K07874; GID1; gibberellin receptor GID1 [EC:3.-.-.-]; K14493;	KAF2924163.1 hypothetical protein DAI22_07g248900 [Oryza sativa Japonica Group]
LOC_Os07g44900	4.61443	2.48646	0.0634788	1	0	0.07	0	0	0	0	GO:0000003,reproduction; GO:0000902,cell morphogenesis; GO:0000904,cell morphogenesis involved in differentiation; GO:0003006,developmental process involved in reproduction; GO:0003824,catalytic activity; GO:0008152,metabolic process; GO:0009056,catabolic process; GO:0009653,anatomical structure morphogenesis; GO:0009826,unidimensional cell growth; GO:0009856,pollination; GO:0009860,pollen tube g…	RAB1A; Ras-related protein Rab-1A; K07874; GID1; gibberellin receptor GID1 [EC:3.-.-.-]; K14493;	XP_015647847.1 probable carboxylesterase 18 [Oryza sativa Japonica Group]
LOC_Os07g44910	1.71216	2.16534	0.429111	1	0.12	0	0.16	0.05	0.04	0	GO:0000003,reproduction; GO:0000902,cell morphogenesis; GO:0000904,cell morphogenesis involved in differentiation; GO:0003006,developmental process involved in reproduction; GO:0003824,catalytic activity; GO:0008152,metabolic process; GO:0009056,catabolic process; GO:0009653,anatomical structure morphogenesis; GO:0009826,unidimensional cell growth; GO:0009856,pollination; GO:0009860,pollen tube g…	RAB1A; Ras-related protein Rab-1A; K07874; GID1; gibberellin receptor GID1 [EC:3.-.-.-]; K14493;	XP_015647846.1 probable carboxylesterase 18 [Oryza sativa Japonica Group]
LOC_Os01g45860 *	1.15993	0.37708	0.00209742	0.0297676	4.58	7.87	3.88	2.8	2.68	2.12	--	DELLA; DELLA protein; K14494;	XP_015624056.1 DELLA protein SLN1 [Oryza sativa Japonica Group]
LOC_Os03g49990	0.556022	0.28364	0.0499597	0.198716	20.5	30.17	20.86	14.92	13.29	22.24	GO:0000003,reproduction; GO:0000910,cytokinesis; GO:0001067,transcription regulatory region nucleic acid binding; GO:0001101,response to acid chemical; GO:0003676,nucleic acid binding; GO:0003677,DNA binding; GO:0003700,DNA-binding transcription factor activity; GO:0005488,binding; GO:0005622,intracellular anatomical structure; GO:0005623,obsolete cell; GO:0005634,nucleus; GO:0006355,regulation o…	DELLA; DELLA protein; K14494;	XP_015631543.1 DELLA protein SLR1 [Oryza sativa Japonica Group]
LOC_Os05g49930	-0.0343392	2.19521	0.987519	1	0.04	0.04	0.04	0.05	0.08	0	--	DELLA; DELLA protein; K14494;	XP_015638486.1 DELLA protein SLR1 [Oryza sativa Japonica Group]
LOC_Os05g04740 *	1.35817	0.444427	0.00224301	0.031086	1.8	1.95	1.86	0.94	0.8	0.55	GO:0000976,transcription cis-regulatory region binding; GO:0001067,transcription regulatory region nucleic acid binding; GO:0001101,response to acid chemical; GO:0003676,nucleic acid binding; GO:0003677,DNA binding; GO:0003690,double-stranded DNA binding; GO:0003700,DNA-binding transcription factor activity; GO:0005488,binding; GO:0005515,protein binding; GO:0005622,intracellular anatomical struc…	PIF3; phytochrome-interacting factor 3; K12126; PIF3; phytochrome-interacting factor 3; K12126;	XP_015638282.1 transcription factor APG isoform X2 [Oryza sativa Japonica Group]
LOC_Os06g48200 *	1.08665	0.368054	0.00315291	0.0385906	323.43	166.38	558.19	138.67	174.68	194.53	--	E2.4.1.207; xyloglucan:xyloglucosyl transferase [EC:2.4.1.207]; K08235; TCH4; xyloglucan:xyloglucosyl transferase TCH4 [EC:2.4.1.207]; K14504;	XP_015641683.1 probable xyloglucan endotransglucosylase/hydrolase protein 25 [Oryza sativa Japonica Group]
LOC_Os12g41650 *	2.09498	0.687662	0.00231496	0.0317769	0.64	1.06	4.41	0.41	0.46	0.6	--	PIF4; phytochrome-interacting factor 4; K16189;	XP_015618078.1 transcription factor PHYTOCHROME INTERACTING FACTOR-LIKE 13-like isoform X2 [Oryza sativa Japonica Group]
LOC_Os03g43810 *	2.00807	0.965146	0.0374714	0.169698	1.07	0.19	0.66	0.12	0.18	0.18	--	PIF4; phytochrome-interacting factor 4; K16189;	ABF97814.1 Helix-loop-helix DNA-binding domain containing protein, expressed [Oryza sativa Japonica Group]
JA
LOC_Os03g08310	-1.00683	0.74408	0.176019	0.39508	2.79	1.8	7.12	19.23	3.66	1.64	GO:0003712,transcription coregulator activity; GO:0003714,transcription corepressor activity; GO:0005622,intracellular anatomical structure; GO:0005623,obsolete cell; GO:0005634,nucleus; GO:0006950,response to stress; GO:0009611,response to wounding; GO:0009889,regulation of biosynthetic process; GO:0009890,negative regulation of biosynthetic process; GO:0009892,negative regulation of metabolic p…	JAZ; jasmonate ZIM domain-containing protein; K13464;	XP_015629221.1 protein TIFY 11a [Oryza sativa Japonica Group]
LOC_Os03g08320 *	4.16214	1.29474	0.001306	0.0220662	4.64	1.09	40.61	0.8	0.72	1.14	GO:0003712,transcription coregulator activity; GO:0003714,transcription corepressor activity; GO:0005622,intracellular anatomical structure; GO:0005623,obsolete cell; GO:0005634,nucleus; GO:0006950,response to stress; GO:0009611,response to wounding; GO:0009889,regulation of biosynthetic process; GO:0009890,negative regulation of biosynthetic process; GO:0009892,negative regulation of metabolic p…	JAZ; jasmonate ZIM domain-containing protein; K13464;	XP_015633146.1 protein TIFY 11c [Oryza sativa Japonica Group]
LOC_Os03g08330	0.969636	0.399106	0.0151189	0.102876	22.54	21.81	29.93	16.73	5.32	17.29	GO:0003712,transcription coregulator activity; GO:0003714,transcription corepressor activity; GO:0005622,intracellular anatomical structure; GO:0005623,obsolete cell; GO:0005634,nucleus; GO:0006950,response to stress; GO:0009611,response to wounding; GO:0009889,regulation of biosynthetic process; GO:0009890,negative regulation of biosynthetic process; GO:0009892,negative regulation of metabolic p…	JAZ; jasmonate ZIM domain-containing protein; K13464;	XP_015633147.1 protein TIFY 11b [Oryza sativa Japonica Group]
LOC_Os03g28940	0.190541	0.28349	0.501504	0.701966	24.24	25.71	42.31	24.19	25.79	33.55	GO:0003712,transcription coregulator activity; GO:0003714,transcription corepressor activity; GO:0005622,intracellular anatomical structure; GO:0005623,obsolete cell; GO:0005634,nucleus; GO:0006950,response to stress; GO:0009611,response to wounding; GO:0009889,regulation of biosynthetic process; GO:0009890,negative regulation of biosynthetic process; GO:0009892,negative regulation of metabolic p…	JAZ; jasmonate ZIM domain-containing protein; K13464;	KAF0921372.1 hypothetical protein E2562_006944 [Oryza meyeriana var. granulata]
LOC_Os04g55920	0.299387	0.255316	0.240951	0.471371	235.7	283.07	404.39	272.87	291.52	212.26	GO:0000003,reproduction; GO:0003006,developmental process involved in reproduction; GO:0003712,transcription coregulator activity; GO:0003714,transcription corepressor activity; GO:0005622,intracellular anatomical structure; GO:0005623,obsolete cell; GO:0005634,nucleus; GO:0006950,response to stress; GO:0007275,multicellular organism development; GO:0009611,response to wounding; GO:0009653,anatom…	JAZ; jasmonate ZIM domain-containing protein; K13464;	BAG86994.1 unnamed protein product [Oryza sativa Japonica Group]
LOC_Os07g42370 *	1.34063	0.348419	0.000119211	0.00425865	59.5	49.47	135.43	32.44	32.13	35.02	GO:0003712,transcription coregulator activity; GO:0003714,transcription corepressor activity; GO:0005622,intracellular anatomical structure; GO:0005623,obsolete cell; GO:0005634,nucleus; GO:0006950,response to stress; GO:0009611,response to wounding; GO:0009889,regulation of biosynthetic process; GO:0009890,negative regulation of biosynthetic process; GO:0009892,negative regulation of metabolic p…	JAZ; jasmonate ZIM domain-containing protein; K13464;	XP_015647536.1 protein TIFY 10b [Oryza sativa Japonica Group]
LOC_Os08g33160	0.00271292	0.232048	0.990672	0.995173	15.44	18.1	20.33	15.23	19.7	20.65	GO:0001101,response to acid chemical; GO:0003712,transcription coregulator activity; GO:0003714,transcription corepressor activity; GO:0005488,binding; GO:0005515,protein binding; GO:0005622,intracellular anatomical structure; GO:0005623,obsolete cell; GO:0005634,nucleus; GO:0006950,response to stress; GO:0007154,cell communication; GO:0007165,signal transduction; GO:0009611,response to wounding;…	JAZ; jasmonate ZIM domain-containing protein; K13464;	A2YVF1.1 RecName: Full=Protein TIFY 6a [Oryza sativa Indica Group]
LOC_Os09g23660	0.176781	0.282291	0.531159	0.724853	11.21	8.84	11.95	13.22	7.55	8.61	GO:0001101,response to acid chemical; GO:0003712,transcription coregulator activity; GO:0003714,transcription corepressor activity; GO:0005488,binding; GO:0005515,protein binding; GO:0005622,intracellular anatomical structure; GO:0005623,obsolete cell; GO:0005634,nucleus; GO:0006950,response to stress; GO:0007154,cell communication; GO:0007165,signal transduction; GO:0009611,response to wounding;…	JAZ; jasmonate ZIM domain-containing protein; K13464;	KAB8110419.1 hypothetical protein EE612_047653 [Oryza sativa]
LOC_Os09g26780 *	1.81955	0.429212	2.24246e-05	0.00134349	29.62	14.66	52.48	5.76	11.75	10.62	GO:0003712,transcription coregulator activity; GO:0003714,transcription corepressor activity; GO:0005622,intracellular anatomical structure; GO:0005623,obsolete cell; GO:0005634,nucleus; GO:0006950,response to stress; GO:0009611,response to wounding; GO:0009889,regulation of biosynthetic process; GO:0009890,negative regulation of biosynthetic process; GO:0009892,negative regulation of metabolic p…	JAZ; jasmonate ZIM domain-containing protein; K13464;	XP_015610644.1 protein TIFY 10c [Oryza sativa Japonica Group]
LOC_Os10g25230 *	1.51352	0.695061	0.0294412	0.149226	2.91	2.12	5.49	1.82	0.2	1.81	GO:0003712,transcription coregulator activity; GO:0003714,transcription corepressor activity; GO:0005622,intracellular anatomical structure; GO:0005623,obsolete cell; GO:0005634,nucleus; GO:0006950,response to stress; GO:0009611,response to wounding; GO:0009889,regulation of biosynthetic process; GO:0009890,negative regulation of biosynthetic process; GO:0009892,negative regulation of metabolic p…	JAZ; jasmonate ZIM domain-containing protein; K13464;	XP_015613462.1 protein TIFY 11e [Oryza sativa Japonica Group]
LOC_Os10g25250	-0.810243	0.808448	0.316237	0.544888	0.56	0.51	0.42	1.43	0.89	0.41	--	--	Q7XEZ4.1 RecName: Full=Protein TIFY 11f; Short=OsTIFY11f; AltName: Full=Jasmonate ZIM domain-containing protein 14; Short=OsJAZ14 [Oryza sativa Japonica Group]
LOC_Os10g25290 *	4.13257	1.16867	0.000406023	0.0099645	18.5	9.87	184.89	3.86	3.39	5.26	GO:0003712,transcription coregulator activity; GO:0003714,transcription corepressor activity; GO:0005622,intracellular anatomical structure; GO:0005623,obsolete cell; GO:0005634,nucleus; GO:0006950,response to stress; GO:0009611,response to wounding; GO:0009889,regulation of biosynthetic process; GO:0009890,negative regulation of biosynthetic process; GO:0009892,negative regulation of metabolic p…	JAZ; jasmonate ZIM domain-containing protein; K13464;	XP_015613048.1 protein TIFY 11d [Oryza sativa Japonica Group]
