# Supplementary material for: Fine mapping and transcriptomics reveal OSG function in regulation of grain size and pollen fertility in rice (Oryza sativa)
Source: PLoS One. 2026 Jan 8;21(1):e0338401. doi: 10.1371/journal.pone.0338401 (PMC12782402; doi:10.1371/journal.pone.0338401)
Supplement: S7 Table — (XLSX) [file pone.0338401.s014.xlsx]

## Sheet: Sheet1
Table S8. Upregulated Genes in the MAPK signaling pathway in this study.(* indicates DEG)
Gene ID	log2FoldChange	lfcSE	pvalue	padj	osg-1	osg-2	osg-3	WT-1	WT-2	WT-3	GO	KEGG	Nr
EPF EPFL
LOC_Os04g38470	0.49847	0.373433	0.181932	0.401938	4.37	4.96	3.32	3.46	3.3	2.55	GO:0005488,binding; GO:0005515,protein binding; GO:0007275,multicellular organism development; GO:0009653,anatomical structure morphogenesis; GO:0009791,post-embryonic development; GO:0009888,tissue development; GO:0009987,cellular process; GO:0010016,shoot system morphogenesis; GO:0010052,guard cell differentiation; GO:0010103,stomatal complex morphogenesis; GO:0010374,stomatal complex developme…	EPF1_2; protein EPIDERMAL PATTERNING FACTOR 1/2; K20729;	KAB8095592.1 hypothetical protein EE612_023719 [Oryza sativa]
LOC_Os04g54490	0.668799	0.435625	0.124719	0.327024	16.47	18.53	7.02	8.7	11.53	7.16	--	EPF1_2; protein EPIDERMAL PATTERNING FACTOR 1/2; K20729;	XP_025880501.1 EPIDERMAL PATTERNING FACTOR-like protein 6 isoform X2 [Oryza sativa Japonica Group]
LOC_Os05g39880	0.80979	0.412824	0.0498106	0.198453	38.06	116.25	42.28	41.54	39.58	35.95	GO:0007275,multicellular organism development; GO:0009653,anatomical structure morphogenesis; GO:0009791,post-embryonic development; GO:0009888,tissue development; GO:0009987,cellular process; GO:0010016,shoot system morphogenesis; GO:0010052,guard cell differentiation; GO:0010103,stomatal complex morphogenesis; GO:0010374,stomatal complex development; GO:0030154,cell differentiation; GO:0032501,…	--	EAY98417.1 hypothetical protein OsI_20331 [Oryza sativa Indica Group]
LOC_Os01g60900	0.827733	0.400636	0.0388242	0.173032	11.36	26.43	9.88	9.08	10.74	8.15	GO:0007275,multicellular organism development; GO:0009653,anatomical structure morphogenesis; GO:0009791,post-embryonic development; GO:0009888,tissue development; GO:0009987,cellular process; GO:0010016,shoot system morphogenesis; GO:0010052,guard cell differentiation; GO:0010103,stomatal complex morphogenesis; GO:0010374,stomatal complex development; GO:0030154,cell differentiation; GO:0032501,…	--	XP_015621633.1 EPIDERMAL PATTERNING FACTOR-like protein 8 isoform X2 [Oryza sativa Japonica Group]
LOC_Os11g37190	1.34229	0.381534	0.0004346	0.0104368	13.48	15.76	10.85	6.87	4.64	4.99	--	--	XP_015616543.1 EPIDERMAL PATTERNING FACTOR-like protein 4 [Oryza sativa Japonica Group]
ER ERL
LOC_Os06g38990	0.796107	0.418344	0.0570411	0.21231	1.1	2	1.94	0.91	0.7	1.4	--	--	XP_015643426.1 probable LRR receptor-like serine/threonine-protein kinase At1g34110 [Oryza sativa Japonica Group]
SERK
LOC_Os03g32580	0.651692	0.292703	0.0259834	0.139212	103.34	84.93	151.53	93.52	78.33	51.98	GO:0000003,reproduction; GO:0003006,developmental process involved in reproduction; GO:0003824,catalytic activity; GO:0004672,protein kinase activity; GO:0004674,protein serine/threonine kinase activity; GO:0004675,transmembrane receptor protein serine/threonine kinase activity; GO:0004888,transmembrane signaling receptor activity; GO:0005102,signaling receptor binding; GO:0005488,binding; GO:000…	--	XP_015631230.1 leucine-rich repeat protein 1-like [Oryza sativa Japonica Group]
LOC_Os01g14510	0.417136	0.488838	0.393481	0.614546	1.45	2.86	2.53	2.86	1.43	1.09	--	--	XP_015631011.1 receptor-like serine/threonine-protein kinase At1g78530 [Oryza sativa Japonica Group]
LOC_Os06g16330	0.33561	0.388395	0.387537	0.60966	2.9	4.81	2.69	2.44	2.03	4.07	GO:0002252,immune effector process; GO:0002376,immune system process; GO:0003824,catalytic activity; GO:0004672,protein kinase activity; GO:0004674,protein serine/threonine kinase activity; GO:0004675,transmembrane receptor protein serine/threonine kinase activity; GO:0004888,transmembrane signaling receptor activity; GO:0005622,intracellular anatomical structure; GO:0005623,obsolete cell; GO:000…	--	XP_015643910.1 LRR receptor kinase SERL2 [Oryza sativa Japonica Group]
TMM
LOC_Os01g43440	1.22783	0.37721	0.00113385	0.0202224	7.73	7.48	4.62	1.85	3.17	3.69	GO:0000902,cell morphogenesis; GO:0000904,cell morphogenesis involved in differentiation; GO:0001101,response to acid chemical; GO:0002682,regulation of immune system process; GO:0002831,regulation of response to biotic stimulus; GO:0003002,regionalization; GO:0005102,signaling receptor binding; GO:0005488,binding; GO:0005515,protein binding; GO:0006950,response to stress; GO:0006952,defense resp…	--	XP_025878348.1 protein TOO MANY MOUTHS [Oryza sativa Japonica Group]
LOC_Os01g02060	0.319641	0.250327	0.20164	0.426098	54.21	60.87	42.79	33.16	47.12	50.59	--	--	XP_015634738.1 piriformospora indica-insensitive protein 2 isoform X2 [Oryza sativa Japonica Group]
LOC_Os06g42220	0.655028	0.628895	0.297618	0.52783	0.99	0.69	1	0.54	0.42	0.79	--	--	XP_015642095.1 protein TOO MANY MOUTHS [Oryza sativa Japonica Group]
MAP3K
LOC_Os02g21700 *	1.24355	0.58421	0.0332874	0.159344	1.32	1.58	1.43	0.38	0.96	0.53	GO:0000165,MAPK cascade; GO:0000186,obsolete activation of MAPKK activity; GO:0000226,microtubule cytoskeleton organization; GO:0001101,response to acid chemical; GO:0001932,regulation of protein phosphorylation; GO:0001934,positive regulation of protein phosphorylation; GO:0003824,catalytic activity; GO:0004672,protein kinase activity; GO:0004674,protein serine/threonine kinase activity; GO:0004…	MAPKKK17_18; mitogen-activated protein kinase kinase kinase 17/18; K20716;	BAD15943.1 protein kinase-like [Oryza sativa Japonica Group]
LOC_Os03g18170	1.57939	0.457623	0.000557916	0.0125224	3.29	2.16	2.33	1.15	0.93	0.62	GO:0000003,reproduction; GO:0000165,MAPK cascade; GO:0000186,obsolete activation of MAPKK activity; GO:0000746,obsolete conjugation; GO:0000747,conjugation with cellular fusion; GO:0000749,response to pheromone triggering conjugation with cellular fusion; GO:0000750,pheromone-dependent signal transduction involved in conjugation with cellular fusion; GO:0000935,division septum; GO:0001932,regulat…	--	ABF95405.1 Protein kinase domain containing protein, expressed [Oryza sativa Japonica Group]
LOC_Os01g50370 *	1.71092	0.490093	0.000481202	0.0111921	2.53	2.14	4.41	0.78	0.69	1.38	GO:0000165,MAPK cascade; GO:0000186,obsolete activation of MAPKK activity; GO:0000226,microtubule cytoskeleton organization; GO:0001101,response to acid chemical; GO:0001932,regulation of protein phosphorylation; GO:0001934,positive regulation of protein phosphorylation; GO:0003824,catalytic activity; GO:0004672,protein kinase activity; GO:0004674,protein serine/threonine kinase activity; GO:0004…	MAPKKK17_18; mitogen-activated protein kinase kinase kinase 17/18; K20716;	XP_025876068.1 mitogen-activated protein kinase kinase kinase 17 [Oryza sativa Japonica Group]
LOC_Os01g50400 *	3.37145	0.73019	3.88907e-06	0.0003728	3.39	1.69	15.89	0.84	0.3	0.95	GO:0000165,MAPK cascade; GO:0000186,obsolete activation of MAPKK activity; GO:0000226,microtubule cytoskeleton organization; GO:0001101,response to acid chemical; GO:0001932,regulation of protein phosphorylation; GO:0001934,positive regulation of protein phosphorylation; GO:0003824,catalytic activity; GO:0004672,protein kinase activity; GO:0004674,protein serine/threonine kinase activity; GO:0004…	MAPKKK17_18; mitogen-activated protein kinase kinase kinase 17/18; K20716;	XP_015639001.1 mitogen-activated protein kinase kinase kinase 18 [Oryza sativa Japonica Group]
LOC_Os01g50410 *	1.85689	0.434782	1.94728e-05	0.00119464	12.65	10.06	21.07	6.47	1.91	4.2	--	MAPKKK17_18; mitogen-activated protein kinase kinase kinase 17/18; K20716;	EAY75502.1 hypothetical protein OsI_03401 [Oryza sativa Indica Group]
LOC_Os01g50420	0.993145	0.639699	0.120538	0.321422	2.69	3.99	4	2.64	0.25	2.71	--	MAPKKK17_18; mitogen-activated protein kinase kinase kinase 17/18; K20716;	XP_015639022.1 mitogen-activated protein kinase kinase kinase 17 [Oryza sativa Japonica Group]
LOC_Os05g46760 *	1.52374	0.48632	0.00172904	0.0262389	4	10.02	5.43	3.94	1.63	1.55	GO:0000165,MAPK cascade; GO:0000186,obsolete activation of MAPKK activity; GO:0000226,microtubule cytoskeleton organization; GO:0001101,response to acid chemical; GO:0001932,regulation of protein phosphorylation; GO:0001934,positive regulation of protein phosphorylation; GO:0003824,catalytic activity; GO:0004672,protein kinase activity; GO:0004674,protein serine/threonine kinase activity; GO:0004…	MAPKKK17_18; mitogen-activated protein kinase kinase kinase 17/18; K20716;	XP_015638678.1 mitogen-activated protein kinase kinase kinase 18 [Oryza sativa Japonica Group]
MAP2K
LOC_Os01g42400 *	2.13326	0.740871	0.00398429	0.045021	1.33	2.08	0.48	0.14	0.25	0.51	GO:0000003,reproduction; GO:0000160,phosphorelay signal transduction system; GO:0000165,MAPK cascade; GO:0000187,obsolete activation of MAPK activity; GO:0001101,response to acid chemical; GO:0001932,regulation of protein phosphorylation; GO:0001934,positive regulation of protein phosphorylation; GO:0002229,defense response to oomycetes; GO:0002239,response to oomycetes; GO:0002376,immune system …	MKK9; mitogen-activated protein kinase kinase 9 [EC:2.7.12.2]; K20604;	EEC71064.1 hypothetical protein OsI_02814 [Oryza sativa Indica Group]
LOC_Os02g54600	0.909561	0.362055	0.0119975	0.0901198	6.77	10.25	15.08	6.18	4.03	7.51	GO:0000003,reproduction; GO:0001932,regulation of protein phosphorylation; GO:0001934,positive regulation of protein phosphorylation; GO:0002376,immune system process; GO:0003006,developmental process involved in reproduction; GO:0003824,catalytic activity; GO:0004672,protein kinase activity; GO:0004674,protein serine/threonine kinase activity; GO:0005622,intracellular anatomical structure; GO:00…	MKK4_5; mitogen-activated protein kinase kinase 4/5 [EC:2.7.12.2]; K13413; MKK4_5; mitogen-activated protein kinase kinase 4/5 [EC:2.7.12.2]; K13413; MKK4_5; mitogen-activated protein kinase kinase 4/5 [EC:2.7.12.2]; K13413;	XP_015627603.1 mitogen-activated protein kinase kinase 5 [Oryza sativa Japonica Group]
LOC_Os03g12390 *	1.59337	0.463675	0.000589532	0.0130161	4.7	6.74	5.26	2.08	0.76	2.91	GO:0000003,reproduction; GO:0000160,phosphorelay signal transduction system; GO:0000165,MAPK cascade; GO:0000187,obsolete activation of MAPK activity; GO:0001101,response to acid chemical; GO:0001932,regulation of protein phosphorylation; GO:0001934,positive regulation of protein phosphorylation; GO:0002229,defense response to oomycetes; GO:0002239,response to oomycetes; GO:0002376,immune system …	MKK9; mitogen-activated protein kinase kinase 9 [EC:2.7.12.2]; K20604;	XP_015628376.1 mitogen-activated protein kinase kinase 9 [Oryza sativa Japonica Group]
MAPK
LOC_Os03g17700	0.329079	0.441831	0.456388	0.665632	7.09	13.43	18.89	18.33	7.5	6.89	GO:0000165,MAPK cascade; GO:0001101,response to acid chemical; GO:0003824,catalytic activity; GO:0004672,protein kinase activity; GO:0004674,protein serine/threonine kinase activity; GO:0004707,MAP kinase activity; GO:0005622,intracellular anatomical structure; GO:0005623,obsolete cell; GO:0005634,nucleus; GO:0005737,cytoplasm; GO:0006468,protein phosphorylation; GO:0006793,phosphorus metabolic p…	MPK3; mitogen-activated protein kinase 3 [EC:2.7.11.24]; K20536; MPK3; mitogen-activated protein kinase 3 [EC:2.7.11.24]; K20536;	AAK01710.1 MAP kinase BIMK1 [Oryza sativa Indica Group]
LOC_Os04g34050 *	1.14568	0.507234	0.023903	0.132541	1.92	3.07	3.79	1.99	0.74	1.43	GO:0001558,regulation of cell growth; GO:0010769,regulation of cell morphogenesis involved in differentiation; GO:0022603,regulation of anatomical structure morphogenesis; GO:0022604,regulation of cell morphogenesis; GO:0040008,regulation of growth; GO:0043900,obsolete regulation of multi-organism process; GO:0045595,regulation of cell differentiation; GO:0048638,regulation of developmental growt…	MKS1; MAP kinase substrate 1; K20725;	EAY94077.1 hypothetical protein OsI_15852 [Oryza sativa Indica Group]
PP2C
LOC_Os01g62760 *	1.45845	0.709237	0.0397467	0.17529	121.4	252.61	226.64	97.31	108.26	21.79	GO:0003824,catalytic activity; GO:0004721,phosphoprotein phosphatase activity; GO:0004722,protein serine/threonine phosphatase activity; GO:0006470,protein dephosphorylation; GO:0006793,phosphorus metabolic process; GO:0006796,phosphate-containing compound metabolic process; GO:0006807,nitrogen compound metabolic process; GO:0008152,metabolic process; GO:0009987,cellular process; GO:0016311,depho…	PP2C; protein phosphatase 2C [EC:3.1.3.16]; K14497; PP2C; protein phosphatase 2C [EC:3.1.3.16]; K14497;	XP_015621342.1 probable protein phosphatase 2C 9 [Oryza sativa Japonica Group]
LOC_Os05g09420 *	1.01617	0.469436	0.030414	0.151681	6.84	5.32	4.21	3.09	2.64	2.66	GO:0000160,phosphorelay signal transduction system; GO:0003824,catalytic activity; GO:0004672,protein kinase activity; GO:0005488,binding; GO:0005515,protein binding; GO:0005622,intracellular anatomical structure; GO:0005623,obsolete cell; GO:0005634,nucleus; GO:0005737,cytoplasm; GO:0006468,protein phosphorylation; GO:0006793,phosphorus metabolic process; GO:0006796,phosphate-containing compound…	AHP; histidine-containing phosphotransfer peotein; K14490; PP2C; protein phosphatase 2C [EC:3.1.3.16]; K14497; PP2C; protein phosphatase 2C [EC:3.1.3.16]; K14497;	EEE62579.1 hypothetical protein OsJ_17382 [Oryza sativa Japonica Group]
LOC_Os05g38290 *	1.7134	0.529882	0.00122261	0.0212597	21.2	16.03	14.5	9.8	5.48	1.15	GO:0003824,catalytic activity; GO:0006725,cellular aromatic compound metabolic process; GO:0006793,phosphorus metabolic process; GO:0006796,phosphate-containing compound metabolic process; GO:0008152,metabolic process; GO:0008374,O-acyltransferase activity; GO:0009058,biosynthetic process; GO:0009059,macromolecule biosynthetic process; GO:0009698,phenylpropanoid metabolic process; GO:0009699,phen…	GPAT; glycerol-3-phosphate acyltransferase [EC:2.3.1.15 2.3.1.198]; K13508; GPAT; glycerol-3-phosphate acyltransferase [EC:2.3.1.15 2.3.1.198]; K13508;	XP_015637896.1 glycerol-3-phosphate acyltransferase 5 [Oryza sativa Japonica Group]
LOC_Os05g49730 *	1.64802	0.434902	0.00015101	0.00502739	3.65	6.17	7.53	2.49	2.23	1.05	GO:0000003,reproduction; GO:0001691,pseudophosphatase activity; GO:0003006,developmental process involved in reproduction; GO:0003824,catalytic activity; GO:0004721,phosphoprotein phosphatase activity; GO:0004722,protein serine/threonine phosphatase activity; GO:0004857,enzyme inhibitor activity; GO:0005622,intracellular anatomical structure; GO:0005623,obsolete cell; GO:0005634,nucleus; GO:00064…	PP2C; protein phosphatase 2C [EC:3.1.3.16]; K14497; PP2C; protein phosphatase 2C [EC:3.1.3.16]; K14497;	XP_015638143.1 protein phosphatase 2C 51 isoform X2 [Oryza sativa Japonica Group]
LOC_Os09g15670 *	2.34862	0.586482	6.21253e-05	0.00273804	9.35	14.28	19.42	3.89	4.47	0.43	GO:0001101,response to acid chemical; GO:0003824,catalytic activity; GO:0004721,phosphoprotein phosphatase activity; GO:0004722,protein serine/threonine phosphatase activity; GO:0005622,intracellular anatomical structure; GO:0005623,obsolete cell; GO:0005634,nucleus; GO:0006470,protein dephosphorylation; GO:0006793,phosphorus metabolic process; GO:0006796,phosphate-containing compound metabolic p…	PP2C; protein phosphatase 2C [EC:3.1.3.16]; K14497; PP2C; protein phosphatase 2C [EC:3.1.3.16]; K14497;	XP_015611887.1 probable protein phosphatase 2C 68 [Oryza sativa Japonica Group]
WRKY
LOC_Os01g43550 *	1.82244	0.579295	0.00165543	0.0255946	1.18	2.7	2.47	0.96	0.51	0.42	GO:0001067,transcription regulatory region nucleic acid binding; GO:0001101,response to acid chemical; GO:0003676,nucleic acid binding; GO:0003677,DNA binding; GO:0003700,DNA-binding transcription factor activity; GO:0005488,binding; GO:0005622,intracellular anatomical structure; GO:0005623,obsolete cell; GO:0005634,nucleus; GO:0006355,regulation of DNA-templated transcription; GO:0006950,respons…	WRKY22; WRKY transcription factor 22; K13425; WRKY22; WRKY transcription factor 22; K13425;	XP_015640600.1 WRKY transcription factor 22 [Oryza sativa Japonica Group]
LOC_Os02g16540 *	1.04243	0.319631	0.00110882	0.0200231	6.52	9.82	5.02	3.67	3.42	3.68	GO:0001067,transcription regulatory region nucleic acid binding; GO:0001101,response to acid chemical; GO:0003676,nucleic acid binding; GO:0003677,DNA binding; GO:0003700,DNA-binding transcription factor activity; GO:0005488,binding; GO:0005622,intracellular anatomical structure; GO:0005623,obsolete cell; GO:0005634,nucleus; GO:0006355,regulation of DNA-templated transcription; GO:0006950,respons…	WRKY22; WRKY transcription factor 22; K13425; WRKY22; WRKY transcription factor 22; K13425;	XP_015623400.1 probable WRKY transcription factor 27 [Oryza sativa Japonica Group]
LOC_Os01g61080 *	1.98869	0.930932	0.0326599	0.157772	0.96	0.43	2.98	0.04	0.16	0.92	GO:0001101,response to acid chemical; GO:0005622,intracellular anatomical structure; GO:0005623,obsolete cell; GO:0005634,nucleus; GO:0006355,regulation of DNA-templated transcription; GO:0009719,response to endogenous stimulus; GO:0009725,response to hormone; GO:0009737,response to abscisic acid; GO:0009739,response to gibberellin; GO:0009787,regulation of abscisic acid-activated signaling pathw…	WRKY33; WRKY transcription factor 33; K13424; WRKY33; WRKY transcription factor 33; K13424;	XP_015619871.1 WRKY transcription factor WRKY24 [Oryza sativa Japonica Group]
LOC_Os05g27730 *	1.88711	0.789232	0.0167993	0.108624	18.54	33.81	48.59	8.67	2.63	16.98	GO:0001067,transcription regulatory region nucleic acid binding; GO:0001101,response to acid chemical; GO:0003676,nucleic acid binding; GO:0003677,DNA binding; GO:0003700,DNA-binding transcription factor activity; GO:0005488,binding; GO:0005622,intracellular anatomical structure; GO:0005623,obsolete cell; GO:0005634,nucleus; GO:0006355,regulation of DNA-templated transcription; GO:0006725,cellula…	WRKY25; WRKY transcription factor 25; K13423; WRKY25; WRKY transcription factor 25; K13423; WRKY33; WRKY transcription factor 33; K13424; WRKY33; WRKY transcription factor 33; K13424;	AAT84160.1 transcription factor WRKY53 [Oryza sativa Indica Group]
CALM
LOC_Os12g41110 *	2.13672	0.829605	0.0100069	0.0807289	0.89	1.78	8.81	0.86	1.47	0.37	GO:0005513,detection of calcium ion; GO:0007154,cell communication; GO:0007165,signal transduction; GO:0009593,detection of chemical stimulus; GO:0009987,cellular process; GO:0010035,response to inorganic substance; GO:0010038,response to metal ion; GO:0019722,calcium-mediated signaling; GO:0019932,second-messenger-mediated signaling; GO:0023052,signaling; GO:0035556,intracellular signal transduc…	CALM; calmodulin; K02183; CALM; calmodulin; K02183; CALM; calmodulin; K02183; CALM; calmodulin; K02183; CALM; calmodulin; K02183; CALM; calmodulin; K02183; CALM; calmodulin; K02183; CALM; calmodulin; K02183; CALM; calmodulin; K02183; CALM; calmodulin; K02183; CALM; calmodulin; K02183; CALM; calmodulin; K02183; CALM; calmodulin; K02183; CALM; calmodulin; K02183; CALM; calmodulin; K02183; CALM; cal…	XP_015618906.1 calmodulin-like protein 5 [Oryza sativa Japonica Group]
LOC_Os02g03020 *	2.69404	0.625098	1.6341e-05	0.00105295	5.09	3.2	18.65	1.24	1.27	1.76	GO:0000902,cell morphogenesis; GO:0000904,cell morphogenesis involved in differentiation; GO:0005488,binding; GO:0005509,calcium ion binding; GO:0009653,anatomical structure morphogenesis; GO:0009888,tissue development; GO:0009987,cellular process; GO:0010026,trichome differentiation; GO:0010090,trichome morphogenesis; GO:0010091,trichome branching; GO:0016043,cellular component organization; GO:…	CALM; calmodulin; K02183; CALM; calmodulin; K02183; CALM; calmodulin; K02183; CALM; calmodulin; K02183; CALM; calmodulin; K02183; CALM; calmodulin; K02183; CALM; calmodulin; K02183; CALM; calmodulin; K02183; CALM; calmodulin; K02183; CALM; calmodulin; K02183; CALM; calmodulin; K02183; CALM; calmodulin; K02183; CALM; calmodulin; K02183; CALM; calmodulin; K02183; CALM; calmodulin; K02183; CALM; cal…	XP_015626726.1 calcium-binding protein KIC [Oryza sativa Japonica Group]
LOC_Os03g53200 *	1.13593	0.542059	0.0361187	0.166957	5.54	3.4	20.2	4.78	5.42	3.46	--	CALM; calmodulin; K02183; CALM; calmodulin; K02183; CALM; calmodulin; K02183; CALM; calmodulin; K02183; CALM; calmodulin; K02183; CALM; calmodulin; K02183; CALM; calmodulin; K02183; CALM; calmodulin; K02183; CALM; calmodulin; K02183; CALM; calmodulin; K02183; CALM; calmodulin; K02183; CALM; calmodulin; K02183; CALM; calmodulin; K02183; CALM; calmodulin; K02183; CALM; calmodulin; K02183; CALM; cal…	XP_015630917.1 calmodulin-like protein 4 [Oryza sativa Japonica Group]
LOC_Os06g47640 *	1.41861	0.634526	0.0253713	0.137404	3.07	3.02	1.55	1.39	0.53	1.07	GO:0005488,binding; GO:0005509,calcium ion binding; GO:0043167,ion binding; GO:0043169,cation binding; GO:0046872,metal ion binding;	CALM; calmodulin; K02183; CALM; calmodulin; K02183; CALM; calmodulin; K02183; CALM; calmodulin; K02183; CALM; calmodulin; K02183; CALM; calmodulin; K02183; CALM; calmodulin; K02183; CALM; calmodulin; K02183; CALM; calmodulin; K02183; CALM; calmodulin; K02183; CALM; calmodulin; K02183; CALM; calmodulin; K02183; CALM; calmodulin; K02183; CALM; calmodulin; K02183; CALM; calmodulin; K02183; CALM; cal…	XP_015642984.1 probable calcium-binding protein CML29 [Oryza sativa Japonica Group]
LOC_Os07g43800 *	2.47294	0.726156	0.000660396	0.014016	2.13	1.99	9.58	1.5	0.58	0.51	GO:0005488,binding; GO:0005509,calcium ion binding; GO:0005622,intracellular anatomical structure; GO:0005623,obsolete cell; GO:0005737,cytoplasm; GO:0005739,mitochondrion; GO:0043167,ion binding; GO:0043169,cation binding; GO:0043226,organelle; GO:0043227,membrane-bounded organelle; GO:0043229,intracellular organelle; GO:0043231,intracellular membrane-bounded organelle; GO:0044424,obsolete intra…	CALM; calmodulin; K02183; CALM; calmodulin; K02183; CALM; calmodulin; K02183; CALM; calmodulin; K02183; CALM; calmodulin; K02183; CALM; calmodulin; K02183; CALM; calmodulin; K02183; CALM; calmodulin; K02183; CALM; calmodulin; K02183; CALM; calmodulin; K02183; CALM; calmodulin; K02183; CALM; calmodulin; K02183; CALM; calmodulin; K02183; CALM; calmodulin; K02183; CALM; calmodulin; K02183; CALM; cal…	XP_015647778.1 probable calcium-binding protein CML45 [Oryza sativa Japonica Group]
EIN3
LOC_Os03g20790 *	1.13664	0.331832	0.000614021	0.0133743	30.91	24.92	61.32	21.16	17.66	16.26	GO:0000160,phosphorelay signal transduction system; GO:0000976,transcription cis-regulatory region binding; GO:0001067,transcription regulatory region nucleic acid binding; GO:0001666,response to hypoxia; GO:0003676,nucleic acid binding; GO:0003677,DNA binding; GO:0003690,double-stranded DNA binding; GO:0003700,DNA-binding transcription factor activity; GO:0005488,binding; GO:0005622,intracellula…	EIN3; ethylene-insensitive protein 3; K14514; EIN3; ethylene-insensitive protein 3; K14514;	XP_015629858.1 ETHYLENE INSENSITIVE 3-like 1 protein [Oryza sativa Japonica Group]
LOC_Os07g48630 *	1.68798	0.379109	8.48793e-06	0.000653088	18.1	35.02	62.88	12.95	13.09	11.26	--	EIN3; ethylene-insensitive protein 3; K14514; EIN3; ethylene-insensitive protein 3; K14514;	XP_015646574.1 ETHYLENE INSENSITIVE 3-like 1 protein [Oryza sativa Japonica Group]
SPCH
LOC_Os02g15760 *	1.44817	0.426932	0.000693741	0.0144829	3.49	5.78	3.87	1.42	2.24	1.32	--	SPCH; transcription factor SPEECHLESS; K20558;	XP_015624375.2 transcription factor SPEECHLESS [Oryza sativa Japonica Group]
ERF1
LOC_Os03g64260 *	3.19543	1.3798	0.0205655	1	0.23	0.31	2.51	0.29	0	0.07	GO:0000160,phosphorelay signal transduction system; GO:0001101,response to acid chemical; GO:0003676,nucleic acid binding; GO:0003677,DNA binding; GO:0003700,DNA-binding transcription factor activity; GO:0005488,binding; GO:0005622,intracellular anatomical structure; GO:0005623,obsolete cell; GO:0005634,nucleus; GO:0005737,cytoplasm; GO:0006355,regulation of DNA-templated transcription; GO:000695…	ERF1; ethylene-responsive transcription factor 1; K14516; ERF1; ethylene-responsive transcription factor 1; K14516;	XP_015629379.1 ethylene-responsive transcription factor 15 [Oryza sativa Japonica Group]
LOC_Os05g37640 *	1.21013	0.345477	0.000460427	0.010863	6.06	5.95	4.77	2.31	2.18	3	--	ERF1; ethylene-responsive transcription factor 1; K14516; ERF1; ethylene-responsive transcription factor 1; K14516;	KAF2931052.1 hypothetical protein DAI22_05g181200 [Oryza sativa Japonica Group]
RBOH
LOC_Os11g33120 *	1.29133	0.434611	0.002966	0.0374511	4.04	3.21	10.16	2.03	1.95	3.34	--	RBOH; respiratory burst oxidase [EC:1.6.3.- 1.11.1.-]; K13447; RBOH; respiratory burst oxidase [EC:1.6.3.- 1.11.1.-]; K13447;	XP_015616929.1 respiratory burst oxidase homolog protein B [Oryza sativa Japonica Group]
CHIB
LOC_Os10g39680 *	2.14832	0.998465	0.0314269	0.154522	0.84	0.34	3.27	0.74	0.19	0.13	GO:0005576,extracellular region; GO:0005615,extracellular space; GO:0044421,obsolete extracellular region part;	CHIB; basic endochitinase B [EC:3.2.1.14]; K20547; CHIB; basic endochitinase B [EC:3.2.1.14]; K20547;	XP_015614506.1 chitinase 8 [Oryza sativa Japonica Group]
LOC_Os05g33130 *	3.40735	1.10707	0.00208523	1	0.73	0.76	0.74	0	0.15	0.05	GO:0003824,catalytic activity; GO:0004553,hydrolase activity, hydrolyzing O-glycosyl compounds; GO:0004568,chitinase activity; GO:0006950,response to stress; GO:0006952,defense response; GO:0009605,response to external stimulus; GO:0009607,response to biotic stimulus; GO:0009620,response to fungus; GO:0016787,hydrolase activity; GO:0016798,hydrolase activity, acting on glycosyl bonds; GO:0043207,…	CHIB; basic endochitinase B [EC:3.2.1.14]; K20547; CHIB; basic endochitinase B [EC:3.2.1.14]; K20547;	XP_015640432.1 chitinase 2 [Oryza sativa Japonica Group]
LOC_Os05g33140 *	2.2399	0.85321	0.0086582	0.074021	0.65	0.62	3.32	0.48	0.32	0.21	--	E3.2.1.14; chitinase [EC:3.2.1.14]; K01183; CHIB; basic endochitinase B [EC:3.2.1.14]; K20547; CHIB; basic endochitinase B [EC:3.2.1.14]; K20547;	XP_015640433.1 chitinase 9 [Oryza sativa Japonica Group]
VSP2
LOC_Os05g09660 *	1.12613	0.506744	0.0262635	0.140224	1.61	2.24	3.8	1.06	1.63	0.92	GO:0001101,response to acid chemical; GO:0002213,defense response to insect; GO:0003824,catalytic activity; GO:0003993,acid phosphatase activity; GO:0005488,binding; GO:0005515,protein binding; GO:0005622,intracellular anatomical structure; GO:0005623,obsolete cell; GO:0005737,cytoplasm; GO:0005773,vacuole; GO:0005829,cytosol; GO:0005840,ribosome; GO:0006793,phosphorus metabolic process; GO:00067…	VSP2; vegetative storage protein 2; K20728;	EEE62597.1 hypothetical protein OsJ_17400 [Oryza sativa Japonica Group]
katE
LOC_Os02g02400 *	1.12159	0.511277	0.0282563	0.145986	4.11	3.71	11.31	5.16	1.52	2.46	GO:0000302,response to reactive oxygen species; GO:0003824,catalytic activity; GO:0004096,catalase activity; GO:0004601,peroxidase activity; GO:0005488,binding; GO:0005622,intracellular anatomical structure; GO:0005623,obsolete cell; GO:0005737,cytoplasm; GO:0005739,mitochondrion; GO:0005777,peroxisome; GO:0006950,response to stress; GO:0006979,response to oxidative stress; GO:0007623,circadian r…	katE, CAT, catB, srpA; catalase [EC:1.11.1.6]; K03781; katE, CAT, catB, srpA; catalase [EC:1.11.1.6]; K03781; katE, CAT, catB, srpA; catalase [EC:1.11.1.6]; K03781; katE, CAT, catB, srpA; catalase [EC:1.11.1.6]; K03781; katE, CAT, catB, srpA; catalase [EC:1.11.1.6]; K03781; katE, CAT, catB, srpA; catalase [EC:1.11.1.6]; K03781; katE, CAT, catB, srpA; catalase [EC:1.11.1.6]; K03781; katE, CAT, cat…	KAF2942649.1 hypothetical protein DAI22_02g012100 [Oryza sativa Japonica Group]
OXI1
LOC_Os09g15680 *	2.0881	0.602879	0.000533111	0.012068	2.27	8.86	6.96	1.56	2.15	0.72	--	OXI1; serine/threonine-protein kinase OXI1 [EC:2.7.11.1]; K20714;	EEC84364.1 hypothetical protein OsI_30896 [Oryza sativa Indica Group]
