# Supplementary material for: Fine mapping and transcriptomics reveal OSG function in regulation of grain size and pollen fertility in rice (Oryza sativa)
Source: PLoS One. 2026 Jan 8;21(1):e0338401. doi: 10.1371/journal.pone.0338401 (PMC12782402; doi:10.1371/journal.pone.0338401)
Supplement: S8 Table — (XLSX) [file pone.0338401.s015.xlsx]

## Sheet: Sheet1
S8 Table Down DEGs in the starch and sucrose metabolism pathway in this study.
Gene ID	log2FoldChange	lfcSE	pvalue	padj	osg-1	osg-2	osg-3	WT-1	WT-2	WT-3	GO	KEGG	Nr
LOC_Os01g34890	-1.0783	0.330539	0.00110531	0.0199844	1.81	2.34	1.79	3.55	3.34	6.08	GO:0003824,catalytic activity; GO:0003843,1,3-beta-D-glucan synthase activity; GO:0006810,transport; GO:0008194,UDP-glycosyltransferase activity; GO:0010232,vascular transport; GO:0010233,phloem transport; GO:0016740,transferase activity; GO:0016757,glycosyltransferase activity; GO:0016758,hexosyltransferase activity; GO:0032501,multicellular organismal process; GO:0033036,macromolecule localizat…	E2.4.1.34; 1,3-beta-glucan synthase [EC:2.4.1.34]; K00706; E2.4.1.34; 1,3-beta-glucan synthase [EC:2.4.1.34]; K00706;	EEC70817.1 hypothetical protein OsI_02281 [Oryza sativa Indica Group]
LOC_Os02g02560	-1.81655	0.597406	0.00236005	0.0322227	1.13	0.45	0.39	3.98	1.87	1.35	GO:0003824,catalytic activity; GO:0003983,UTP:glucose-1-phosphate uridylyltransferase activity; GO:0005622,intracellular anatomical structure; GO:0005623,obsolete cell; GO:0005737,cytoplasm; GO:0005829,cytosol; GO:0005886,plasma membrane; GO:0005975,carbohydrate metabolic process; GO:0005976,polysaccharide metabolic process; GO:0005977,glycogen metabolic process; GO:0005984,disaccharide metabolic…	UGP2, galU, galF; UTP--glucose-1-phosphate uridylyltransferase [EC:2.7.7.9]; K00963; UGP2, galU, galF; UTP--glucose-1-phosphate uridylyltransferase [EC:2.7.7.9]; K00963; UGP2, galU, galF; UTP--glucose-1-phosphate uridylyltransferase [EC:2.7.7.9]; K00963; UGP2, galU, galF; UTP--glucose-1-phosphate uridylyltransferase [EC:2.7.7.9]; K00963; RP-S4e, RPS4; small subunit ribosomal protein S4e; K02987;	XP_015627275.1 UTP--glucose-1-phosphate uridylyltransferase [Oryza sativa Japonica Group]
LOC_Os02g44230	-1.95329	0.662932	0.00321448	0.0389839	1	0.73	0.34	3.73	0.65	3.91	GO:0003824,catalytic activity; GO:0004805,trehalose-phosphatase activity; GO:0005975,carbohydrate metabolic process; GO:0005984,disaccharide metabolic process; GO:0005991,trehalose metabolic process; GO:0005992,trehalose biosynthetic process; GO:0006793,phosphorus metabolic process; GO:0006796,phosphate-containing compound metabolic process; GO:0006950,response to stress; GO:0006970,response to o…	otsB; trehalose 6-phosphate phosphatase [EC:3.1.3.12]; K01087;	NP_001388845.1 probable trehalose-phosphate phosphatase 1 [Oryza sativa Japonica Group]
LOC_Os04g33460	-1.39895	0.408759	0.000620614	0.0134322	9.67	7.35	4.04	11.13	17.99	28.16	GO:0001678,cellular glucose homeostasis; GO:0003824,catalytic activity; GO:0003844,1,4-alpha-glucan branching enzyme activity; GO:0005622,intracellular anatomical structure; GO:0005623,obsolete cell; GO:0005737,cytoplasm; GO:0005975,carbohydrate metabolic process; GO:0005976,polysaccharide metabolic process; GO:0005982,starch metabolic process; GO:0006073,cellular glucan metabolic process; GO:000…	GBE1, glgB; 1,4-alpha-glucan branching enzyme [EC:2.4.1.18]; K00700;	CAJ14997.1 OSJNBa0042I15.21 [Oryza sativa Japonica Group]
LOC_Os08g09230	-1.26966	0.366235	0.000526744	0.0119864	2.32	1.94	2.28	3.77	3.63	8.87	GO:0005488,binding; GO:0005515,protein binding; GO:0008152,metabolic process; GO:0009058,biosynthetic process; GO:0009059,macromolecule biosynthetic process; GO:0010021,amylopectin biosynthetic process; GO:0042802,identical protein binding; GO:0043170,macromolecule metabolic process; GO:0071704,organic substance metabolic process; GO:1901135,carbohydrate derivative metabolic process; GO:1901137,c…	glgA; starch synthase [EC:2.4.1.21]; K00703; glgA; starch synthase [EC:2.4.1.21]; K00703;	A0A0P0XCU3.2 RecName: Full=Soluble starch synthase 3a, chloroplastic/amyloplastic; AltName: Full=Protein FLOURY ENDOSPERM 5; AltName: Full=Soluble starch synthase IIIa; Short=OsSSIIIa; Flags: Precursor [Oryza sativa Japonica Group]
LOC_Os08g40930	-1.10247	0.415632	0.00798958	0.0704786	2.86	6.56	4.99	14.48	12.78	5	GO:0000272,polysaccharide catabolic process; GO:0003824,catalytic activity; GO:0004133,glycogen debranching enzyme activity; GO:0004553,hydrolase activity, hydrolyzing O-glycosyl compounds; GO:0005622,intracellular anatomical structure; GO:0005623,obsolete cell; GO:0005737,cytoplasm; GO:0005975,carbohydrate metabolic process; GO:0005976,polysaccharide metabolic process; GO:0005977,glycogen metabo…	ISA, treX; isoamylase [EC:3.2.1.68]; K01214;	XP_015650242.1 isoamylase 1, chloroplastic [Oryza sativa Japonica Group]
LOC_Os09g38030	-0.323021	0.214312	0.131747	0.336887	208.66	138.85	142.86	207.4	214.32	211.83	GO:0005622,intracellular anatomical structure; GO:0005623,obsolete cell; GO:0005737,cytoplasm; GO:0044424,obsolete intracellular part; GO:0044464,obsolete cell part;	UGP2, galU, galF; UTP--glucose-1-phosphate uridylyltransferase [EC:2.7.7.9]; K00963; UGP2, galU, galF; UTP--glucose-1-phosphate uridylyltransferase [EC:2.7.7.9]; K00963; UGP2, galU, galF; UTP--glucose-1-phosphate uridylyltransferase [EC:2.7.7.9]; K00963; UGP2, galU, galF; UTP--glucose-1-phosphate uridylyltransferase [EC:2.7.7.9]; K00963;	XP_015611911.1 UTP--glucose-1-phosphate uridylyltransferase [Oryza sativa Japonica Group]
