# Supplementary material for: Fine mapping and transcriptomics reveal OSG function in regulation of grain size and pollen fertility in rice (Oryza sativa)
Source: PLoS One. 2026 Jan 8;21(1):e0338401. doi: 10.1371/journal.pone.0338401 (PMC12782402; doi:10.1371/journal.pone.0338401)
Supplement: S9 Table — (XLSX) [file pone.0338401.s016.xlsx]

## Sheet: Sheet1
Table S9. Down DEGs in the oxidative phosphorylation pathway in this study.
Gene ID	log2FoldChange	lfcSE	pvalue	padj	osg-1	osg-2	osg-3	WT-1	WT-2	WT-3	GO	KEGG	Nr
LOC_Os01g08350	-3.81395	1.41554	0.00705287	0.0649033	0.2	0	0.6	10.61	0.39	0.78	--	ATPeF1A, ATP5A1, ATP1; F-type H+-transporting ATPase subunit alpha; K02132; ATPeF1A, ATP5A1, ATP1; F-type H+-transporting ATPase subunit alpha; K02132;	EEE53982.1 hypothetical protein OsJ_00606 [Oryza sativa Japonica Group]
LOC_Os01g58010	-2.46648	0.885238	0.00533243	0.0542583	1.04	0.33	0.84	9.98	0.92	1.85	GO:0005622,intracellular anatomical structure; GO:0005623,obsolete cell; GO:0005737,cytoplasm; GO:0005739,mitochondrion; GO:0005740,mitochondrial envelope; GO:0005743,mitochondrial inner membrane; GO:0016020,membrane; GO:0019866,organelle inner membrane; GO:0031090,organelle membrane; GO:0031966,mitochondrial membrane; GO:0031967,organelle envelope; GO:0031975,envelope; GO:0043226,organelle; GO:0…	ATPeF0A, MTATP6, ATP6; F-type H+-transporting ATPase subunit a; K02126; ATPeF0A, MTATP6, ATP6; F-type H+-transporting ATPase subunit a; K02126;	YP_003433845.1 ATP synthase F0 subunit 6 [Oryza rufipogon]
LOC_Os12g33946	-2.45146	0.8558	0.00417627	0.0463927	0.66	0.69	0.49	9.06	0.48	1	GO:0005622,intracellular anatomical structure; GO:0005623,obsolete cell; GO:0005737,cytoplasm; GO:0005739,mitochondrion; GO:0005740,mitochondrial envelope; GO:0005743,mitochondrial inner membrane; GO:0005746,mitochondrial respirasome; GO:0005751,mitochondrial respiratory chain complex IV; GO:0006091,generation of precursor metabolites and energy; GO:0006119,oxidative phosphorylation; GO:0006123,m…	COX1; cytochrome c oxidase subunit 1 [EC:7.1.1.9]; K02256; COX1; cytochrome c oxidase subunit 1 [EC:7.1.1.9]; K02256; COX1; cytochrome c oxidase subunit 1 [EC:7.1.1.9]; K02256;	YP_002000592.1 cytochrome c oxidase subunit1 [Oryza sativa Japonica Group]
LOC_Os12g34014	-3.49281	1.38867	0.0118958	0.0896501	0.11	0.23	0.34	7.46	0	0.67	--	ND6; NADH-ubiquinone oxidoreductase chain 6 [EC:7.1.1.2]; K03884; ND6; NADH-ubiquinone oxidoreductase chain 6 [EC:7.1.1.2]; K03884; ND6; NADH-ubiquinone oxidoreductase chain 6 [EC:7.1.1.2]; K03884;	YP_003433858.1 NADH dehydrogenase subunit 6 [Oryza rufipogon]
LOC_Os12g34018	-2.60827	0.840817	0.00192179	0.0281073	0.95	0.56	1.09	14.28	1	1.3	GO:0000276,mitochondrial proton-transporting ATP synthase complex, coupling factor F(o); GO:0005488,binding; GO:0005622,intracellular anatomical structure; GO:0005623,obsolete cell; GO:0005737,cytoplasm; GO:0005739,mitochondrion; GO:0005740,mitochondrial envelope; GO:0005743,mitochondrial inner membrane; GO:0005753,mitochondrial proton-transporting ATP synthase complex; GO:0005773,vacuole; GO:000…	ATPF0B, atpF; F-type H+-transporting ATPase subunit b; K02109; ATPF0B, atpF; F-type H+-transporting ATPase subunit b; K02109;	YP_003433856.1 ATP synthase F0 subunit 8 [Oryza rufipogon]
LOC_Os09g08910	-2.12706	0.951164	0.0253342	0.137397	0.82	0.83	0.9	9.2	0.93	1.53	GO:0005622,intracellular anatomical structure; GO:0005623,obsolete cell; GO:0005737,cytoplasm; GO:0005739,mitochondrion; GO:0005740,mitochondrial envelope; GO:0005743,mitochondrial inner membrane; GO:0016020,membrane; GO:0019866,organelle inner membrane; GO:0031090,organelle membrane; GO:0031966,mitochondrial membrane; GO:0031967,organelle envelope; GO:0031975,envelope; GO:0043226,organelle; GO:0…	ATPeF1A, ATP5A1, ATP1; F-type H+-transporting ATPase subunit alpha; K02132; ATPeF1A, ATP5A1, ATP1; F-type H+-transporting ATPase subunit alpha; K02132;	KAF2908077.1 hypothetical protein DAI22_12g149301 [Oryza sativa Japonica Group]
